# Supplementary material for: CDCSI: a machine learning-based interpretable cell death and cellular senescence index for prognosis improvement, immune landscape characterization, and therapeutic response prediction in head and neck squamous cell carcinoma
Source: Front Immunol. 2026 May 22;17:1848488. doi: 10.3389/fimmu.2026.1848488 (PMC13236947; doi:10.3389/fimmu.2026.1848488)
Supplement: Supplementary Table 1 — The 20 CDCS gene sets. [file Table1.xlsx]

## Sheet: S1
Category	CDCS signatures	Source	Number of genes
Programmed Cell Death (PCD)	Apoptosis	PMID: 36341760	580	AATF	ABL1	ACAA2	ACKR3	ACVR1	ACVR1B	ADORA1	AEN	AGT	AGTR2	AIFM1	AKT1	ANXA6	APAF1	APPL1	AR	ARHGEF2	ARL6IP5	ARMC10	ARRB2	ASAH2	ATF3	ATF4	ATM	ATP2A1	ATP2A3	ATP5IF1	AVP	BAD	BAG3	BAG5	BAG6	BAK1	BAX	BBC3	BCAP31	BCL10	BCL2	BCL2A1	BCL2L1	BCL2L10	BCL2L11	BCL2L12	BCL2L14	BCL2L2	BCL3
	Pyroptosis	PMID: 36341760	52	BAK1	BAX	CASP1	CASP3	CASP4	CASP5	CASP6	CASP8	CASP9	CHMP2A	CHMP2B	CHMP3	CHMP4A	CHMP4B	CHMP4C	CHMP6	CHMP7	CYCS	ELANE	GPX4	GSDMB	GSDMC	GSDMD	GSDME	GZMB	HMGB1	IL18	IL1A	IL1B	IRF1	IRF2	NLRC4	NLRP1	NLRP2	NLRP3	NLRP6	NLRP7	NOD1	PLCG1	PJVK	PRKACA	PYCARD	SCAF11	TINAP	TNF	TP53
	Ferroptosis	PMID: 36341760	88	ABCC1	ACACA	ACO1	ACSF2	ACSL1	ACSL3	ACSL4	ACSL5	ACSL6	AIFM2	AKR1C1	AKR1C2	AKR1C3	ALOX12	ALOX15	ALOX5	ATG5	ATG7	ATP5MC3	BACH1	CARS	CBS	CD44	CHAC1	CISD1	CP	CRYAB	CS	CYBB	DPP4	EMC2	FADS2	FANCD2	FDFT1	FTH1	FTL	FTMT	G6PD	GCLC	GCLM	GLS2	GOT1	GPX4	GSS	HMGCR	HMOX1
	Autophagy	PMID: 36341760	367	ABL1	ABL2	ACER2	ADRA1A	ADRB2	AKT1	AMBRA1	ATF6	ATG101	ATG13	ATG14	ATG2A	ATG2B	ATG5	ATG7	ATM	ATP13A2	ATP6V0A1	ATP6V0A2	ATP6V0B	ATP6V0C	ATP6V0D1	ATP6V0D2	ATP6V0E1	ATP6V0E2	ATP6V1A	ATP6V1B1	ATP6V1B2	ATP6V1C1	ATP6V1C2	ATP6V1D	ATP6V1E1	ATP6V1E2	ATP6V1G1	ATP6V1G2	ATP6V1H	AUP1	BAD	BAG3	BCL2	BCL2L11	BECN1	BMF	BNIP3	BNIP3L	BOK
	Necroptosis	PMID: 36341760	101	GLUD1	GLUD2	ALOX15	FTH1	PYG	CAPN1	CASP1	GLNA	BAX	BCL2	FADD	RIPK1	TNF	TNFRSF1A	TRADD	TRAF2	PPIA	CAPN2	HSP90A	IL1A	TNFSF6	TNFRSF6	CASP8	JNK	JAK2	CAMK2	IL1B	IFNG	STAT3	IRF9	TNFSF10	TNFRSF10A	TNFRSF10B	CFLAR	XIAP	BID	AIFM1	TRPM7	IFNAR1	IFNAR2	IFNGR1	IFNGR2	TLR3	TIRP	IFNA	IFNB
	Cuproptosis	PMID: 36341760	14	FDX1	LIAS	LIPT1	DLD	DLAT	PDHA1	PDHB	MTF1	GLS	CDKN2A	GCSH	ATP7A	ATP7B	SLC31A1
	Parthanatos	PMID: 36341760	9	PARP	MIF	AIFM1	HSP70	PAAN	ARH3	RNF146	ADPRHL2	OGG1
	Entotic cell death	PMID: 36341760	15	AMPK	ATG5	ATG7	BECN1	CDC42	CDH1	CTNNA1	CYBB	MYH14	PI3KC3	RHOA	RNF146	ROCK	RUBCN	UVRAG
	Netotic cell death	PMID: 36341760	8	ELANE	MMP1	MPO	CAMP	PADI4	EIPA	NCX1	MIA
	Lysosome-dependent cell death	PMID: 36341760	220	ABCA2	ABCB9	ACP2	ACP5	ADGRE2	AGA	AP1B1	AP1G1	AP1M1	AP1M2	AP1S1	AP1S2	AP1S3	AP3B1	AP3B2	AP3D1	AP3M1	AP3M2	AP3S1	AP3S2	AP4B1	AP4E1	AP4M1	AP4S1	ARF1	ARL8B	ARSA	ARSB	ARSG	ASAH1	ATP10B	ATP13A2	ATP6AP1	ATP6V0A1	ATP6V0A2	ATP6V0A4	ATP6V0B	ATP6V0C	ATP6V0D1	ATP6V0D2	ATP6V1H	BLK	BLOC1S1	BLOC1S2	BORCS5	BORCS6
	Alkaliptosis	PMID: 36341760	7	IKBKB	NFKB1	CA9	CHUK	IKBKG	NFKB1A	RELA
	Oxeiptosis	PMID: 36341760	5	PGAM5	KEAP1	AIFM1	NRF2	AIRE
Cell Death Signaling (CDS)	Inflammasome	R-HSA-622312	21	NFKB2	P2RX7	NLRC4	NLRP1	HSP90AB1	HMOX1	MEFV	PYCARD	NFKB1	PANX1	TXN	CASP1	PSTPIP1	APP	NLRP3	AIM2	SUGT1	BCL2L1	BCL2	RELA	TXNIP
	FasL/CD95L signaling	R-HSA-75157	5	FASLG	FAS	FADD	CASP8	CASP10
	TNF signaling	R-HSA-75893	45	TRAF2	TRADD	RIPK1	FADD	CASP8	CFLAR	TRAF1	TNFAIP3	TAX1BP1	UBC	RPS27A	UBB	UBA52	TNF	TNFRSF1A	XIAP	BIRC3	BIRC2	USP21	USP4	OTUD7B	USP2	CYLD	CLIP3	IKBKB	CHUK	IKBKG	RACK1	SPPL2A	SPPL2B	SHARPIN	RNF31	RBCK1	OTULIN	MADD	MADD	TAB1	TAB2	TAB3	MAP3K7	NSMAF	SMPD3	SMPD2	ADAM17	BAG4
	TRAIL signaling	R-HSA-75158	8	TNFRSF10B	TNFRSF10A	TNFSF10	FADD	CFLAR	CASP10	TNFRSF10D	CASP8
Cell Senescence (CS)	Oxidative stress induced senescence	R-HSA-2559580	93	E2F2	E2F1	E2F3	TFDP2	TFDP1	EZH2	MAP2K3	MAP2K6	CDKN2A	TNIK	MAP4K4	MINK1	KDM6B	MAPK1	MAPK3	IFNB1	JUN	FOS	H2BC14	H2BC1	H2BC5	H2BC9	H2BC21	H2BC17	H2BS1	H2BC15	H2BC4	H2BC11	H2BC3	H2BC12	H2BC13	H2BU1	H2AB1	H2AZ2	H2AZ1	H2AC7	H2AX	H2AJ	H2AC20	H2AC6	H2AC4	H2AC18	H2AC14	H3-3A	H3C15	H3C1
	Senescence associated secretory phenotype	R-HSA-2559582	80	CEBPB	CCNA2	CCNA1	CDK2	FZR1	ANAPC4	CDC16	CDC26	ANAPC1	ANAPC5	UBE2E1	UBE2C	ANAPC11	UBE2S	CDC23	ANAPC16	UBE2D1	ANAPC15	CDC27	ANAPC10	ANAPC7	ANAPC2	CDKN1B	CDKN1A	MAPK1	MAPK7	MAPK3	RPS6KA2	RPS6KA1	RPS6KA3	JUN	FOS	EHMT2	EHMT1	H2BC14	H2BC1	H2BC5	H2BC9	H2BC21	H2BC17	H2BS1	H2BC15	H2BC4	H2BC11	H2BC3	H2BC12
	Oncogene induced senescence	R-HSA-2559585	33	ID1	CDKN2A	ETS1	E2F2	E2F1	E2F3	TFDP2	TFDP1	SP1	MAPK1	MAPK3	ERF	AGO3	AGO4	AGO1	TNRC6A	TNRC6B	TNRC6C	MOV10	CDKN2A	TP53	MDM2	MDM4	UBC	UBB	UBA52	RPS27A	RB1	CDK6	CDK4	CDKN2D	CDKN2B	CDKN2C
	DNA damage/telomere stress induced senescence	R-HSA-2559586	60	TP53	CDKN1B	CDKN1A	CCNA2	CCNA1	CDK2	MRE11	RAD50	NBN	KAT5	CCNE1	CCNE2	EP400	TINF2	POT1	TERF1	TERF2IP	ACD	TERF2	H2BC14	H2BC1	H2BC5	H2BC9	H2BC21	H2BC17	H2BS1	H2BC15	H2BC4	H2BC11	H2BC3	H2BC12	H2BC13	H2BU1	H3-4	H2AB1	H2AZ2	H2AZ1	H2AC7	H2AX	H2AJ	H2AC20	H2AC6	H2AC4	H2AC18	H2AC14	H4C1
[truncated: 534 more columns]

## Sheet: S2
Genes	Primer sequences
SERPINE1	F:5'-CTTGGGAAAGGAGCCGTGGA-3'
	R:5'-GCTGCCGTCTGATTTGTGGA-3'
SERINC3	F:5'-CATTCTCCTCCTGAGCACTG-3'
	R:5'-TGGGTTTCCTTCTTCCATTC-3'
CSNK2A2	F:5'-TGGAGTTTGGGCTGTATGTT-3'
	R:5'-CAGTCTCTGTTGATGGTCGT-3'
FADD	F:5'-TGTGATAATGTGGGGAAAG-3'
	R:5'-AGGTAGATGCGTCTGAGTT-3'
THBS1	F:5'-GTGCTTGTCCCCCTGGTTA-3'
	R:5'-CACTTGGCGTTCTTGTTGC-3'
SRPX	F:5'-GTCAGAGTAAGAGTGCGTCG-3'
	R:5'-GGGCAGAGATTATCAAGAGA-3'
β-Actin	F:5'-GCTCAGTAACAGTCCGCCTAG-3'
	R:5'-AGTGTGACGTTGACATCCG-3'

## Sheet: S3
ONTOLOGY	ID	Description	GeneRatio	BgRatio	pvalue	p.adjust	qvalue	geneID	Count
BP	GO:0030198	extracellular matrix organization	123/1613	321/18870	1.18526e-49	4.94368e-46	3.64235e-46	MMP1/MMP13/MMP10/SFRP2/MMP3/KLK5/POSTN/COL5A1/COL1A1/COL3A1/TGFBI/COL5A2/COL1A2/COL12A1/MMP11/COL10A1/MMP2/COL17A1/CAV1/KLK7/COL11A1/FAP/SULF2/PXDN/AEBP1/COL5A3/ADAMTS2/PDPN/GREM1/SULF1/ADAMTS15/ADAMTS12/SERPINH1/LOXL2/MMP9/NID2/COMP/CCDC80/AGT/EMILIN1/COL4A6/ZNF469/ITGB1/CTSK/OLFML2B/NID1/MMP14/FLRT2/CRISPLD2/LUM/COL16A1/HAS2/COL8A1/ADAMTS14/CREB3L1/PHLDB1/LAMA2/COL4A1/BMP1/CTSV/CAV2/FKBP10/COL2…	123
BP	GO:0043062	extracellular structure organization	123/1613	322/18870	1.76526e-49	4.94368e-46	3.64235e-46	MMP1/MMP13/MMP10/SFRP2/MMP3/KLK5/POSTN/COL5A1/COL1A1/COL3A1/TGFBI/COL5A2/COL1A2/COL12A1/MMP11/COL10A1/MMP2/COL17A1/CAV1/KLK7/COL11A1/FAP/SULF2/PXDN/AEBP1/COL5A3/ADAMTS2/PDPN/GREM1/SULF1/ADAMTS15/ADAMTS12/SERPINH1/LOXL2/MMP9/NID2/COMP/CCDC80/AGT/EMILIN1/COL4A6/ZNF469/ITGB1/CTSK/OLFML2B/NID1/MMP14/FLRT2/CRISPLD2/LUM/COL16A1/HAS2/COL8A1/ADAMTS14/CREB3L1/PHLDB1/LAMA2/COL4A1/BMP1/CTSV/CAV2/FKBP10/COL2…	123
BP	GO:0045229	external encapsulating structure organization	123/1613	323/18870	2.62404e-49	4.94368e-46	3.64235e-46	MMP1/MMP13/MMP10/SFRP2/MMP3/KLK5/POSTN/COL5A1/COL1A1/COL3A1/TGFBI/COL5A2/COL1A2/COL12A1/MMP11/COL10A1/MMP2/COL17A1/CAV1/KLK7/COL11A1/FAP/SULF2/PXDN/AEBP1/COL5A3/ADAMTS2/PDPN/GREM1/SULF1/ADAMTS15/ADAMTS12/SERPINH1/LOXL2/MMP9/NID2/COMP/CCDC80/AGT/EMILIN1/COL4A6/ZNF469/ITGB1/CTSK/OLFML2B/NID1/MMP14/FLRT2/CRISPLD2/LUM/COL16A1/HAS2/COL8A1/ADAMTS14/CREB3L1/PHLDB1/LAMA2/COL4A1/BMP1/CTSV/CAV2/FKBP10/COL2…	123
BP	GO:0031589	cell-substrate adhesion	112/1613	356/18870	8.51545e-36	1.20323e-32	8.86503e-33	ACTN2/FN1/POSTN/COL1A1/COL3A1/SERPINE1/ITGA7/THBS1/COL17A1/SPOCK1/COL5A3/ITGA5/MYADM/PDPN/GREM1/PLAU/FBLN2/ACTN1/LIMCH1/AXL/ADAMTS12/APOD/CCL21/CDH13/ITGA3/NID2/CCDC80/CDH11/RHOD/EMILIN1/ITGB1/ITGA6/THSD1/ITGB6/NID1/L1CAM/MMP14/CCN2/THY1/COL16A1/EPDR1/HAS2/COL8A1/DAB2/CDK6/ITGAV/BVES/CCN1/SFRP1/EDIL3/NRP1/FLNA/FERMT1/EFEMP2/FERMT2/BCAM/ITGB5/PDGFB/ITGA11/LAMB1/PXN/LAMC1/JAG1/ANTXR1/ECM2/TLN1/PHLD…	112
BP	GO:0150115	cell-substrate junction organization	51/1613	102/18870	8.46327e-28	9.56688e-25	7.04857e-25	ACTN2/FN1/THBS1/COL17A1/LAMA3/ITGA5/GREM1/ACTN1/LIMCH1/APOD/CDH11/RHOD/ITGA6/THSD1/MMP14/THY1/COL16A1/PLEC/SFRP1/NRP1/FERMT2/LAMC1/DST/TLN1/PHLDB2/VCL/ITGB4/AJUBA/PTPRK/MAP4K4/DLC1/LIMS1/MACF1/MAPRE2/ITGA2/KDR/ACVRL1/DUSP3/S100A10/PIK3R1/GPM6B/DAPK3/STON1/RAB8B/ABL1/SLC9A1/PTK2/CORO1C/PEAK1/PTEN/ROCK2	51
BP	GO:0007160	cell-matrix adhesion	79/1613	239/18870	3.89525e-27	3.66933e-24	2.70344e-24	ACTN2/FN1/POSTN/COL3A1/SERPINE1/ITGA7/THBS1/COL17A1/COL5A3/ITGA5/GREM1/PLAU/ACTN1/LIMCH1/ADAMTS12/APOD/CCL21/CDH13/ITGA3/NID2/CDH11/RHOD/EMILIN1/ITGB1/ITGA6/THSD1/ITGB6/NID1/L1CAM/MMP14/CCN2/THY1/COL16A1/EPDR1/CDK6/ITGAV/SFRP1/NRP1/FERMT1/EFEMP2/FERMT2/BCAM/ITGB5/ITGA11/JAG1/ECM2/TLN1/PHLDB2/VCL/FBLN5/ITGB4/AJUBA/PTPRK/CD44/MAP4K4/DLC1/ZYX/ITGA1/LIMS1/RIN2/MACF1/RRAS/ITGA2/KDR/ACVRL1/DUSP3/CD34/S…	79
BP	GO:0042060	wound healing	109/1613	423/18870	1.55229e-26	1.17642e-23	8.6675e-24	MYOZ1/FN1/KRT1/F13A1/COL5A1/COL3A1/SERPINE1/TPM1/THBS1/CAV1/FAP/ITGA5/PDPN/WNT7A/PLAU/AXL/F2RL2/COMP/F2R/EMILIN1/TNFRSF12A/MYL9/ITGB1/ITGB6/F2RL1/F3/SYT7/KRT6A/SERPINE2/PLEC/PTK7/NPR2/FKBP10/CCN1/FLNA/FERMT1/SERPING1/FERMT2/DDR2/ANO6/PDGFB/PRKCQ/CCN4/AHNAK/C1QTNF1/DCBLD2/CD151/GNA12/MYLK/DST/TGFB2/TIMP1/EPHB2/TLN1/PHLDB2/MYOF/THBD/ANXA6/VCL/MYH9/ANXA5/GAS6/PDGFRA/AJUBA/VAV2/TGFB1/MSX2/CD44/FOXC2/…	109
BP	GO:0007044	cell-substrate junction assembly	48/1613	95/18870	1.66514e-26	1.17642e-23	8.6675e-24	ACTN2/FN1/THBS1/COL17A1/LAMA3/ITGA5/GREM1/ACTN1/LIMCH1/APOD/CDH11/RHOD/ITGA6/THSD1/MMP14/THY1/COL16A1/PLEC/SFRP1/NRP1/FERMT2/LAMC1/DST/TLN1/PHLDB2/VCL/ITGB4/AJUBA/PTPRK/MAP4K4/DLC1/LIMS1/MACF1/ITGA2/KDR/ACVRL1/DUSP3/S100A10/GPM6B/DAPK3/STON1/ABL1/SLC9A1/PTK2/CORO1C/PEAK1/PTEN/ROCK2	48
BP	GO:0001667	ameboidal-type cell migration	118/1613	497/18870	2.89739e-25	1.81956e-22	1.34059e-22	FN1/MEF2C/THBS1/SEMA3C/SPARC/FAP/GREM1/WNT7A/KRT16/VEGFC/CDH13/GJA1/FSTL1/CD248/LOXL2/EDNRA/ITGA3/MMP9/AGT/TNS1/ITGB1/ACTA2/DCN/PLEC/HAS2/SNAI2/TGFBR2/ADGRA2/KANK2/AKAP12/NRP1/ETS1/MET/FERMT1/DDR2/STARD13/SEMA6C/PDGFB/CARD10/SRPX2/PXN/EFNB2/GNA12/PLK2/WNT11/SERPINF1/TGFB2/TIMP1/ACVR1/RHOB/ANXA6/EFNB1/MYH9/TWIST1/RTN4/ITGB4/PIK3CD/NRP2/BMPR2/TGFB1/JCAD/RHOJ/CDH5/FOXC2/SNAI1/MAP4K4/AMOTL1/PITX2/VST…	118
BP	GO:0061448	connective tissue development	84/1613	285/18870	6.537e-25	3.69471e-22	2.72214e-22	MMP13/SFRP2/COL5A1/COL1A1/COL3A1/TGFBI/MEF2C/BGN/COL11A1/CHI3L1/SULF2/GREM1/WNT7A/SULF1/PTHLH/ADAMTS12/SERPINH1/PDGFRB/LOXL2/COMP/CTSK/ACTA2/CCN2/EFEMP1/CHST11/SNAI2/ZEB1/TGFBR2/PRRX1/NPR2/BMP1/CCN1/SLC39A14/PDGFB/CCN4/EVC/KLF7/WNT11/RFLNB/TIMP1/SLC39A13/ANXA6/HMGA2/MGP/ADAMTS7/MBOAT2/LOX/RUNX2/BMPR2/TGFB1/MSX2/SERPINB7/SH3PXD2B/CD44/LIPA/FOXC2/SNAI1/GLI3/WNT5B/EXT2/TGFBR1/LPL/BMP2/EXT1/SMAD7/ACV…	84
BP	GO:0030199	collagen fibril organization	38/1613	65/18870	2.51429e-24	1.29189e-21	9.51822e-22	SFRP2/COL5A1/COL1A1/COL3A1/COL5A2/COL1A2/COL12A1/MMP11/COL11A1/PXDN/AEBP1/COL5A3/ADAMTS2/GREM1/ADAMTS12/SERPINH1/LOXL2/COMP/EMILIN1/LUM/ADAMTS14/BMP1/FKBP10/COL18A1/EFEMP2/DDR2/FMOD/TGFB2/COL14A1/ADAMTS7/LOX/FOXC2/PLOD3/TGFBR1/LOXL1/EXT1/P4HA1/COLGALT1	38
BP	GO:0032963	collagen metabolic process	48/1613	106/18870	7.98027e-24	3.58891e-21	2.64419e-21	MMP1/MMP13/MMP10/MMP3/COL5A1/INHBA/COL1A1/COL1A2/MMP11/MMP2/FAP/ADAMTS2/TGFB3/SERPINH1/MMP9/F2R/EMILIN1/ITGB1/CTSK/RCN3/MMP14/PCOLCE/P3H2/ADAMTS14/CREB3L1/RETREG1/MMP7/MRC2/DDR2/VIM/MFAP4/P3H1/MMP28/P3H3/TGFB1/SERPINB7/PLOD3/MMP17/CTSL/FURIN/TRAM2/ITGA2/CTSB/RUNX1/ENG/LARP6/BMP4/CST3	48
BP	GO:0010810	regulation of cell-substrate adhesion	71/1613	220/18870	8.25475e-24	3.58891e-21	2.64419e-21	FN1/POSTN/COL1A1/SERPINE1/THBS1/SPOCK1/ITGA5/MYADM/PDPN/GREM1/PLAU/FBLN2/LIMCH1/APOD/CCL21/CDH13/ITGA3/CCDC80/EMILIN1/ITGA6/NID1/MMP14/THY1/COL16A1/HAS2/COL8A1/DAB2/CDK6/CCN1/SFRP1/EDIL3/NRP1/FLNA/FERMT1/EFEMP2/FERMT2/PDGFB/JAG1/ECM2/TLN1/PHLDB2/VCL/GBP1/MAP4K4/DLC1/LIMS1/RIN2/FZD4/MACF1/RRAS/SPRY4/KDR/ACVRL1/DUSP3/S100A10/LIMS2/PIK3R1/ANGPT2/GPM6B/DAPK3/ABL1/DOCK1/SLC9A1/PTK2/CORO1C/PEAK1/PTEN/R…	71
BP	GO:0002062	chondrocyte differentiation	49/1613	116/18870	1.20279e-22	4.85584e-20	3.57763e-20	SFRP2/COL3A1/TGFBI/MEF2C/COL11A1/SULF2/GREM1/WNT7A/SULF1/PTHLH/ADAMTS12/SERPINH1/LOXL2/COMP/CCN2/EFEMP1/CHST11/SNAI2/TGFBR2/NPR2/SLC39A14/CCN4/RFLNB/ANXA6/HMGA2/ADAMTS7/MBOAT2/RUNX2/BMPR2/TGFB1/MSX2/GLI3/WNT5B/EXT2/TGFBR1/BMP2/EXT1/SMAD7/ACVRL1/MAF/WNT9A/CREB3L2/CHSY1/GLG1/MEF2D/RUNX1/BMP4/SNX19/TRIP11	49
BP	GO:0051216	cartilage development	66/1613	207/18870	6.76333e-22	2.54842e-19	1.8776e-19	MMP13/SFRP2/COL1A1/COL3A1/TGFBI/MEF2C/BGN/COL11A1/CHI3L1/SULF2/GREM1/WNT7A/SULF1/PTHLH/ADAMTS12/SERPINH1/LOXL2/COMP/CTSK/CCN2/EFEMP1/CHST11/SNAI2/ZEB1/TGFBR2/PRRX1/NPR2/BMP1/CCN1/SLC39A14/CCN4/EVC/WNT11/RFLNB/TIMP1/ANXA6/HMGA2/MGP/ADAMTS7/MBOAT2/RUNX2/BMPR2/TGFB1/MSX2/CD44/SNAI1/GLI3/WNT5B/EXT2/TGFBR1/BMP2/EXT1/SMAD7/ACVRL1/MAF/RARA/WNT9A/CREB3L2/CHSY1/GLG1/MEF2D/RUNX1/BMP4/SNX19/THRA/TRIP11	66
BP	GO:0007015	actin filament organization	106/1613	464/18870	2.06391e-21	7.29077e-19	5.3716e-19	ACTA1/ACTC1/TCAP/ACTN2/NRAP/NEB/TPM2/SYNPO2/CORO6/TPM1/BIN1/CAP2/MYADM/CALD1/ACTN1/LIMCH1/CCL21/RGS4/TGFB3/CFL2/MICAL2/RHOD/KIRREL1/F2RL1/CNN1/CCN2/SYNPO/CXCL12/PLEC/GDPD2/MYO1B/SFRP1/KANK2/NRP1/FLNA/MET/FERMT2/MYO5A/CCL11/ITGB5/LIMA1/RHOBTB1/PXN/WNT11/DPYSL3/RFLNB/FSCN1/RHOB/PHLDB2/ENAH/FHOD1/FAT1/PLS3/GAS7/FHOD3/RHOJ/CDC42EP3/DLC1/ZYX/TGFBR1/MYO1C/SNX9/SSH2/RHOQ/BCAR1/RHOBTB2/FLII/SVIL/S1PR1/IN…	106
BP	GO:0071559	response to transforming growth factor beta	79/1613	293/18870	7.81106e-21	2.59695e-18	1.91335e-18	ANKRD1/POSTN/COL1A1/COL3A1/COL1A2/MXRA5/MEF2C/THBS1/CAV1/HTRA1/ASPN/HTRA3/PMEPA1/FBN1/WNT7A/LTBP2/LTBP1/TGFB3/ITGA3/EMILIN1/CTSK/DKK3/ITGB6/ACTA2/LRRC32/CHST11/ZEB1/DAB2/TGFBR2/CAV2/SFRP1/COL4A2/FERMT1/FERMT2/DDR2/ITGB5/FMOD/TGFB1I1/PXN/ZFP36L2/TGFB2/ACVR1/LATS2/WNT10A/LOX/PTPRK/TGFB1/CDH5/BCL9L/ZYX/LIMS1/TGFBR1/CD109/SKIL/BMP2/FURIN/SMAD7/ACVRL1/GLG1/IGF1R/CLDN5/SPRY1/ENG/HIPK2/FUT8/ADAMTSL2/SNX…	79
BP	GO:0001503	ossification	101/1613	444/18870	2.62045e-20	8.22821e-18	6.06228e-18	MYOG/MMP13/SFRP2/COL1A1/COL5A2/COL1A2/TNC/MEF2C/MMP2/VCAN/COL11A1/ASPN/FSTL3/COL6A1/AREG/TNFAIP6/GREM1/MN1/PTHLH/VEGFC/ADAMTS12/COMP/CDH11/CTHRC1/RYR1/CTSK/MMP14/CCN2/CLEC11A/SNAI2/CREB3L1/KLF10/IGFBP5/CDK6/NPR2/BMP1/GDPD2/CCN1/SFRP1/SLC24A3/MRC2/PDLIM7/FERMT2/DDR2/ANO6/FHL2/CCN4/ITGA11/JAG1/CRIM1/WNT11/VDR/RFLNB/ACVR1/MGP/TWIST1/ADAMTS7/LOX/RUNX2/BMPR2/SGMS2/MSX2/FZD1/FAM20C/FOXC2/TMEM119/NOCT/S…	101
BP	GO:0060348	bone development	65/1613	215/18870	3.34514e-20	9.9509e-18	7.3315e-18	MMP13/COL1A1/COL3A1/MEF2C/BGN/SULF2/FBN1/LRRC17/GREM1/SULF1/SFRP4/ADAMTS12/TGFB3/GJA1/SERPINH1/COMP/RYR1/CYP26B1/ITGB6/MMP14/HAS2/TGFBR2/GPR68/NPR2/PDGFC/TGM2/DDR2/CCN4/EVC/P3H1/RFLNB/ANXA6/TWIST1/ADAMTS7/PLS3/LOX/RUNX2/BMPR2/MSX2/SH3PXD2B/LIPA/FAM20C/TMEM119/GLI3/PITX2/EXT2/ATG9A/DCHS1/BMP2/XYLT1/EXT1/KDR/RARA/CHSY1/GLG1/RAB23/MEF2D/SBDS/ENG/BMP4/INPPL1/AKAP13/FOXN3/TRIP11/PAFAH1B1	65
BP	GO:0048041	focal adhesion assembly	39/1613	85/18870	7.24876e-20	2.0485e-17	1.50927e-17	ACTN2/THBS1/GREM1/ACTN1/LIMCH1/APOD/CDH11/RHOD/THSD1/MMP14/THY1/COL16A1/SFRP1/NRP1/FERMT2/TLN1/PHLDB2/VCL/AJUBA/PTPRK/MAP4K4/DLC1/LIMS1/MACF1/ITGA2/KDR/ACVRL1/DUSP3/S100A10/GPM6B/DAPK3/STON1/ABL1/SLC9A1/PTK2/CORO1C/PEAK1/PTEN/ROCK2	39
BP	GO:0071560	cellular response to transforming growth factor beta stimulus	76/1613	287/18870	1.37768e-19	3.55423e-17	2.61864e-17	ANKRD1/POSTN/COL1A1/COL3A1/COL1A2/MEF2C/THBS1/CAV1/HTRA1/ASPN/HTRA3/PMEPA1/FBN1/WNT7A/LTBP2/LTBP1/TGFB3/ITGA3/EMILIN1/CTSK/DKK3/ITGB6/ACTA2/LRRC32/CHST11/ZEB1/DAB2/TGFBR2/CAV2/SFRP1/COL4A2/FERMT1/FERMT2/DDR2/ITGB5/FMOD/TGFB1I1/PXN/ZFP36L2/TGFB2/ACVR1/LATS2/WNT10A/LOX/PTPRK/TGFB1/CDH5/BCL9L/ZYX/LIMS1/TGFBR1/CD109/SKIL/BMP2/FURIN/SMAD7/ACVRL1/GLG1/IGF1R/CLDN5/SPRY1/ENG/HIPK2/FUT8/ADAMTSL2/SNX6/SDCB…	76
BP	GO:0042692	muscle cell differentiation	96/1613	419/18870	1.38346e-19	3.55423e-17	2.61864e-17	ACTA1/ACTC1/MYL2/TCAP/TNNT3/CSRP3/ANKRD1/ACTN2/KLHL41/MYH7/MYOG/NRAP/MYOZ1/FLNC/STAC3/TNNT1/MYH3/NEB/TPM1/BIN1/MEF2C/ADAM12/GREM1/ACTN1/POPDC3/ADAMTS15/RGS4/CFL2/PDGFRB/EDNRA/COMP/EHD2/MYL9/ITGB1/RYR1/CYP26B1/CHRNB1/NID1/MMP14/PLEC/ZEB1/IGFBP5/DMPK/LAMA2/CAV2/BVES/PTGFRN/OLFM2/EFEMP2/PDGFB/FHL2/LAMB1/LAMC1/EFNB2/ACVR1/MYH9/APLNR/SGCB/DLL1/PDGFRA/LOX/BMPR2/FHOD3/LAMB2/TGFB1/BHLHE41/TMEM119/WNT5B/T…	96
BP	GO:0034329	cell junction assembly	99/1613	446/18870	3.93388e-19	9.66707e-17	7.12239e-17	ACTN2/FN1/THBS2/MEF2C/THBS1/COL17A1/CAV1/LAMA3/DSG1/AMIGO2/ITGA5/GREM1/WNT7A/FLRT3/ACTN1/LIMCH1/APOD/CDH13/GJA1/CDH11/AGT/RHOD/ITGA6/SLITRK6/THSD1/GJB6/MMP14/FLRT2/GJB2/THY1/GPC4/COL16A1/PLEC/SNAI2/SFRP1/SDK2/NRP1/FERMT2/CDH3/SRPX2/LAMC1/DST/WNT11/APP/FSCN1/EPHB2/TLN1/PHLDB2/VCL/APLNR/ITGB4/AJUBA/AGRN/PTPRK/CDH5/FZD1/SNAI1/MAP4K4/EPHB3/CLSTN1/DLC1/LIMS1/MYO1C/GJC1/MACF1/KCNJ8/RAPGEF1/PRKCA/SMAD7/…	99
BP	GO:0007229	integrin-mediated signaling pathway	43/1613	111/18870	2.54456e-18	5.99244e-16	4.41504e-16	FN1/COL3A1/ITGA7/ITGA5/ITGA3/ITGB1/ITGA6/ITGB6/NID1/CCN2/THY1/COL16A1/LAMA2/ITGAV/NRP1/FLNA/FERMT1/FERMT2/ITGB5/ADAMTS1/ITGA11/LAMB1/LAMC1/DST/TIMP1/TLN1/MYH9/ITGB4/LAMB2/ZYX/ITGA1/LIMS1/ITGA2/BCAR1/SEMA7A/LIMS2/FUT8/CCM2/ZNF304/ABL1/ADAM10/DOCK1/PTK2	43
BP	GO:0090130	tissue migration	87/1613	380/18870	7.75775e-18	1.75387e-15	1.2922e-15	ACTA1/ACTC1/MEF2C/THBS1/SPARC/FAP/GREM1/WNT7A/KRT16/VEGFC/CDH13/FSTL1/LOXL2/ITGA3/MMP9/AGT/ITGB1/ACTA2/DCN/HAS2/SNAI2/TGFBR2/ADGRA2/KANK2/NRP1/ETS1/MET/FERMT1/STARD13/PDGFB/CARD10/SRPX2/ACTG2/PXN/EFNB2/PLK2/SERPINF1/TGFB2/RHOB/MYH9/RTN4/PIK3CD/NRP2/BMPR2/TGFB1/JCAD/RHOJ/CDH5/FOXC2/SNAI1/MAP4K4/VSTM4/TGFBR1/DUSP10/RIN2/MACF1/PTP4A3/MAPRE2/RRAS/MMRN2/GLIPR2/CLEC14A/PRKCA/PTPRM/ITGA2/KDR/ACVRL1/BCAR…	87
BP	GO:0007517	muscle organ development	83/1613	354/18870	9.84239e-18	2.13958e-15	1.57638e-15	DES/ACTA1/ACTC1/MYL2/TCAP/TNNC1/CSRP3/ANKRD1/TNNI1/KLHL41/MYH7/MYOG/MYOZ1/STAC3/FHL1/MYH3/NEB/CAVIN4/CRYAB/COL3A1/ITGA7/TPM1/COL6A3/MEF2C/CAV1/COL11A1/TAGLN/MSC/POPDC3/BASP1/CFL2/EDNRA/USP2/ITGB1/RYR1/CYP26B1/HEYL/PLEC/LAMA2/FHL3/HEG1/CAV2/BVES/EFEMP2/ITGA11/EVC/MYLK/TGFB2/FZD2/TWIST1/SGCB/DLL1/SOX15/LOX/TGFB1/FZD1/SMTN/FOXC2/BCL9L/MYORG/NRG1/TGFBR1/DSP/TEAD4/BMP2/SMAD7/SVIL/S1PR1/ADARB1/PPP3CA/M…	83
BP	GO:0003007	heart morphogenesis	69/1613	264/18870	1.42344e-17	2.97974e-15	2.19537e-15	ACTC1/MYL2/TCAP/TNNC1/ANKRD1/TNNI1/MYH7/SFRP2/COL5A1/TPM1/MEF2C/SEMA3C/COL11A1/MICAL2/EDNRA/RYR1/FLRT2/HEYL/HAS2/SNAI2/TGFBR2/HEG1/CCN1/NRP1/FLNA/ADAMTS1/FHL2/JAG1/WNT11/TGFB2/ACVR1/PARVA/FZD2/APLNR/TWIST1/RTN4/DLL1/NRP2/BMPR2/TGFB1/MSX2/FZD1/FOXC2/SNAI1/DLC1/PITX2/NRG1/TGFBR1/DSP/DCHS1/BMP2/KCNJ8/EXT1/SMAD7/ACVRL1/S1PR1/YAP1/ASB2/CLDN5/SPRY1/PIM1/ENG/SLIT3/DVL1/BMP4/PLXND1/HEY2/SMARCD3/PTK2	69
BP	GO:0003158	endothelium development	48/1613	143/18870	2.62755e-17	5.30391e-15	3.90775e-15	MYADM/PDPN/ADAMTS12/FSTL1/EDNRA/F2RL1/ZEB1/MSN/HEG1/COL18A1/NRP1/MET/STARD13/TIE1/JAG1/ACVR1/RHOB/CLIC4/VCL/FZD2/DLL1/BMPR2/LIPA/CDH5/FZD1/FOXC2/PLOD3/NRG1/FZD4/SLC40A1/S1PR3/ROBO4/RAPGEF1/TNFRSF1A/KDR/ACVRL1/S1PR1/CLDN5/CD34/GJA4/BMP4/CCM2/HEY2/RDX/ADD1/ROCK2/RAP1A/RAP2C	48
BP	GO:0150116	regulation of cell-substrate junction organization	32/1613	68/18870	5.94348e-17	1.15836e-14	8.53446e-15	THBS1/GREM1/LIMCH1/APOD/MMP14/THY1/COL16A1/SFRP1/NRP1/FERMT2/TLN1/PHLDB2/VCL/MAP4K4/DLC1/LIMS1/MACF1/MAPRE2/KDR/ACVRL1/DUSP3/S100A10/PIK3R1/GPM6B/DAPK3/ABL1/SLC9A1/PTK2/CORO1C/PEAK1/PTEN/ROCK2	32
BP	GO:0010631	epithelial cell migration	83/1613	372/18870	2.27705e-16	4.169e-14	3.07158e-14	MEF2C/THBS1/SPARC/FAP/GREM1/WNT7A/KRT16/VEGFC/CDH13/FSTL1/LOXL2/ITGA3/MMP9/AGT/ITGB1/DCN/HAS2/SNAI2/TGFBR2/ADGRA2/KANK2/NRP1/ETS1/MET/FERMT1/STARD13/PDGFB/CARD10/SRPX2/PXN/EFNB2/PLK2/SERPINF1/TGFB2/RHOB/MYH9/RTN4/PIK3CD/NRP2/BMPR2/TGFB1/JCAD/RHOJ/CDH5/FOXC2/SNAI1/MAP4K4/VSTM4/TGFBR1/DUSP10/RIN2/MACF1/PTP4A3/MAPRE2/RRAS/MMRN2/GLIPR2/CLEC14A/PRKCA/PTPRM/ITGA2/KDR/ACVRL1/BCAR1/ADTRP/ARHGAP5/VASH1/EG…	83
BP	GO:0031032	actomyosin structure organization	58/1613	208/18870	2.28661e-16	4.169e-14	3.07158e-14	ACTA1/ACTC1/MYL2/TCAP/TNNT3/CSRP3/ANKRD1/ACTN2/KLHL41/MYH7/NRAP/MYOZ1/FLNC/TNNT1/MYH3/NEB/TPM1/LIMCH1/TGFB3/CFL2/PDGFRB/MYL9/ITGB1/CNN1/CCN2/PLEC/SFRP1/NRP1/MET/FERMT2/ITGB5/MYH10/PXN/WNT11/PHLDB2/FHOD1/MYH9/MYO18A/PDGFRA/FHOD3/DLC1/ZYX/TGFBR1/CDC42BPB/FLII/S1PR1/CNN3/MEF2A/S100A10/PIK3R1/IQGAP1/ABL1/AKAP13/SLC9A1/PDLIM1/LIMK1/TNFAIP1/ROCK2	58
BP	GO:0003012	muscle system process	94/1613	452/18870	2.80824e-16	4.96006e-14	3.65441e-14	DES/ACTA1/MYL1/MYBPH/MYL2/TCAP/TNNC1/SLN/TNNT3/CSRP3/TNNI2/MYH2/TNNC2/TNNI1/KLHL41/MYH1/CASQ2/MYH7/MYOG/SMPX/MYOZ1/STAC3/TNNT1/MYH3/TPM2/CRYAB/TPM1/BIN1/CAV1/SULF2/SULF1/CALD1/RGS4/GJA1/EDNRA/COMP/F2R/AGT/MYL9/CACNB1/RYR1/CHRNB1/FBXO32/ACTA2/CNN1/IGFBP5/DMPK/TMEM38A/SSPN/HTR7/JSRP1/FLNA/SCN4B/MYLK/APBB2/SYNM/LMCD1/MYOF/ANXA6/KCNE4/GUCY1A1/PDE4B/SMTN/CAMK2D/SNTA1/SPHK1/DSP/GJC1/BDKRB2/SNTB1/CALM1/…	94
BP	GO:0051893	regulation of focal adhesion assembly	30/1613	63/18870	3.70179e-16	6.0532e-14	4.4598e-14	THBS1/GREM1/LIMCH1/APOD/MMP14/THY1/COL16A1/SFRP1/NRP1/FERMT2/TLN1/PHLDB2/VCL/MAP4K4/DLC1/LIMS1/MACF1/KDR/ACVRL1/DUSP3/S100A10/GPM6B/DAPK3/ABL1/SLC9A1/PTK2/CORO1C/PEAK1/PTEN/ROCK2	30
BP	GO:0090109	regulation of cell-substrate junction assembly	30/1613	63/18870	3.70179e-16	6.0532e-14	4.4598e-14	THBS1/GREM1/LIMCH1/APOD/MMP14/THY1/COL16A1/SFRP1/NRP1/FERMT2/TLN1/PHLDB2/VCL/MAP4K4/DLC1/LIMS1/MACF1/KDR/ACVRL1/DUSP3/S100A10/GPM6B/DAPK3/ABL1/SLC9A1/PTK2/CORO1C/PEAK1/PTEN/ROCK2	30
BP	GO:0090132	epithelium migration	83/1613	375/18870	3.74844e-16	6.0532e-14	4.4598e-14	MEF2C/THBS1/SPARC/FAP/GREM1/WNT7A/KRT16/VEGFC/CDH13/FSTL1/LOXL2/ITGA3/MMP9/AGT/ITGB1/DCN/HAS2/SNAI2/TGFBR2/ADGRA2/KANK2/NRP1/ETS1/MET/FERMT1/STARD13/PDGFB/CARD10/SRPX2/PXN/EFNB2/PLK2/SERPINF1/TGFB2/RHOB/MYH9/RTN4/PIK3CD/NRP2/BMPR2/TGFB1/JCAD/RHOJ/CDH5/FOXC2/SNAI1/MAP4K4/VSTM4/TGFBR1/DUSP10/RIN2/MACF1/PTP4A3/MAPRE2/RRAS/MMRN2/GLIPR2/CLEC14A/PRKCA/PTPRM/ITGA2/KDR/ACVRL1/BCAR1/ADTRP/ARHGAP5/VASH1/EG…	83
BP	GO:1901888	regulation of cell junction assembly	58/1613	213/18870	7.45741e-16	1.17081e-13	8.62617e-14	THBS2/MEF2C/THBS1/CAV1/AMIGO2/GREM1/WNT7A/FLRT3/LIMCH1/APOD/AGT/SLITRK6/MMP14/FLRT2/THY1/GPC4/COL16A1/SNAI2/SFRP1/NRP1/FERMT2/SRPX2/APP/EPHB2/TLN1/PHLDB2/VCL/APLNR/AGRN/FZD1/SNAI1/MAP4K4/EPHB3/CLSTN1/DLC1/LIMS1/MYO1C/MACF1/RAPGEF1/PDLIM5/KDR/ACVRL1/DUSP3/CLDN5/NLGN2/S100A10/LZTS1/GPM6B/DAPK3/ABL1/SLC9A1/PTK2/CORO1C/PEAK1/PTEN/ROCK2/VPS35/RAP1A	58
BP	GO:0007178	transmembrane receptor protein serine/threonine kinase signaling pathway	87/1613	410/18870	1.05869e-15	1.61722e-13	1.19151e-13	SFRP2/INHBA/COL3A1/COL1A2/THBS1/HTRA1/ASPN/FSTL3/HTRA3/PMEPA1/FBN1/TNFAIP6/GREM1/SULF1/SFRP4/LTBP2/LTBP1/TGFB3/FSTL1/ITGA3/COMP/EMILIN1/DKK3/ITGB6/LRRC32/FST/CHST11/ZEB1/DAB2/TGFBR2/CAV2/CCN1/SFRP1/FERMT1/FERMT2/ITGB5/FMOD/VIM/TGFB1I1/PXN/CRIM1/TGFB2/ACVR1/DLX3/LATS2/LRP1/GAS6/LOX/INHBB/RUNX2/BMPR2/PTPRK/TGFB1/MSX2/CDH5/FZD1/BCL9L/ZYX/TGFBR1/CD109/SKIL/BMP2/FURIN/NBL1/EXT1/SMAD7/KDR/ACVRL1/GLG1/C…	87
BP	GO:1903053	regulation of extracellular matrix organization	29/1613	62/18870	2.10066e-15	3.12445e-13	2.30199e-13	FAP/AEBP1/PDPN/AGT/EMILIN1/ZNF469/NID1/HAS2/PHLDB1/LAMA2/EFEMP2/DDR2/LAMB1/TIE1/LAMC1/ANTXR1/FSCN1/PHLDB2/LRP1/LAMB2/TGFB1/TGFBR1/BMP2/TNFRSF1A/ADTRP/RUNX1/CST3/ABL1/COLGALT1	29
BP	GO:0022411	cellular component disassembly	98/1613	497/18870	2.44026e-15	3.4773e-13	2.56196e-13	SLN/ACTN2/MMP1/MMP13/MMP10/MMP3/KLK5/NES/MMP11/MMP2/KLK7/FAP/MAP1A/PDPN/ADAMTS15/TGFB3/CFL2/MICAL2/MMP9/ITGB1/CTSK/MMP14/F2RL1/HSPA2/SNAI2/RETREG1/CTSV/MMP7/MAP4/DDR2/ADAMTS4/LIMA1/PINK1/LAMC1/FSCN1/BMERB1/LRP1/PLIN3/TGFB1/TREM2/SH3PXD2B/PLXNC1/MAP4K4/WNK1/NCKAP5L/DCTN1/TGFBR1/ATG9A/FURIN/CALM1/MAPRE2/MUL1/FYCO1/NEK6/PRKCA/DUSP3/MAP1B/FLII/SVIL/CAMSAP2/WIPI1/IGF1R/ASPH/ATP2A2/PIK3R1/ATP13A2/NCKAP…	98
BP	GO:0001952	regulation of cell-matrix adhesion	42/1613	125/18870	2.46094e-15	3.4773e-13	2.56196e-13	POSTN/SERPINE1/THBS1/GREM1/PLAU/LIMCH1/APOD/CCL21/CDH13/MMP14/THY1/COL16A1/CDK6/SFRP1/NRP1/FERMT1/EFEMP2/FERMT2/JAG1/TLN1/PHLDB2/VCL/MAP4K4/DLC1/LIMS1/RIN2/MACF1/RRAS/KDR/ACVRL1/DUSP3/S100A10/PIK3R1/GPM6B/DAPK3/ABL1/SLC9A1/PTK2/CORO1C/PEAK1/PTEN/ROCK2	42
BP	GO:0051146	striated muscle cell differentiation	71/1613	305/18870	3.4993e-15	4.82391e-13	3.5541e-13	ACTA1/ACTC1/MYL2/TCAP/TNNT3/CSRP3/ANKRD1/ACTN2/KLHL41/MYH7/MYOG/NRAP/MYOZ1/FLNC/STAC3/TNNT1/MYH3/NEB/TPM1/MEF2C/ADAM12/GREM1/POPDC3/ADAMTS15/RGS4/CFL2/PDGFRB/EHD2/MYL9/ITGB1/RYR1/CYP26B1/MMP14/PLEC/IGFBP5/DMPK/CAV2/BVES/PTGFRN/FHL2/EFNB2/ACVR1/MYH9/SGCB/DLL1/PDGFRA/FHOD3/TGFB1/BHLHE41/TMEM119/EHD1/MYORG/NRG1/BMP2/PIEZO1/TRIM32/KCNJ8/PDLIM5/RARA/FLII/PPP3CA/MEF2A/ASB2/PPP3CB/BMP4/HEY2/SPAG9/AKAP13…	71
BP	GO:0060485	mesenchyme development	74/1613	327/18870	4.4834e-15	6.03338e-13	4.4452e-13	ACTA1/ACTC1/FN1/SFRP2/COL1A1/MEF2C/SEMA3C/PDPN/GREM1/BASP1/TGFB3/LOXL2/EDNRA/AGT/ACTA2/HEYL/HAS2/SNAI2/DAB2/PHLDB1/TGFBR2/PTK7/SFRP1/NRP1/FLNA/FERMT2/SEMA6C/ACTG2/TGFB1I1/JAG1/WNT11/TGFB2/RFLNB/ACVR1/PHLDB2/ANXA6/HMGA2/EFNB1/WNT10A/APLNR/TWIST1/RTN4/NRP2/BMPR2/TGFB1/MSX2/FOXC2/SNAI1/BCL9L/PITX2/NRG1/SEMA6B/TGFBR1/DCHS1/BMP2/EXT1/GLIPR2/SMAD7/ACVRL1/YAP1/SEMA7A/SPRY1/MCRIP1/ENG/BMP4/HEY2/FOXF2/SDC…	74
BP	GO:0090287	regulation of cellular response to growth factor stimulus	78/1613	357/18870	6.25105e-15	8.2165e-13	6.05365e-13	SFRP2/THBS1/HTRA1/ASPN/SULF2/FSTL3/HTRA3/PMEPA1/FBN1/ITGA5/TNFAIP6/GREM1/SULF1/VEGFC/SFRP4/ADAMTS12/LTBP1/TGFB3/FSTL1/ITGA3/AGT/EMILIN1/DKK3/FST/CHST11/DCN/ZEB1/CREB3L1/ADGRA2/CAV2/CCN1/SFRP1/NRP1/FERMT1/TGFB1I1/CRIM1/APLN/LATS2/SHISA2/DLL1/NEDD4/LOX/RUNX2/TGFB1/MSX2/JCAD/CDH5/FZD1/FAM20C/BCL9L/TMEM204/MYO1C/CD109/FZD4/SKIL/BMP2/PTP4A3/NBL1/MMRN2/SPRY4/SMAD7/KDR/ACVRL1/GLG1/SPRY1/ENG/HIPK2/BMP4/A…	78
BP	GO:0003205	cardiac chamber development	49/1613	168/18870	7.04175e-15	9.04545e-13	6.66439e-13	MYL2/TNNC1/TNNI1/MYH7/SFRP2/TPM1/MEF2C/SEMA3C/COL11A1/EDNRA/HEYL/TGFBR2/HEG1/PTK7/CCN1/NRP1/ADAMTS1/FHL2/JAG1/WNT11/TGFB2/ACVR1/PARVA/FZD2/APLNR/NRP2/BMPR2/TGFB1/MSX2/LUZP1/FZD1/FOXC2/NRG1/TGFBR1/DSP/NDST1/BMP2/KCNJ8/AP2B1/SMAD7/IGF1R/ENG/SLIT3/BMP4/PLXND1/TMEM65/HEY2/SMARCD3/TRIP11	49
BP	GO:0006936	muscle contraction	77/1613	351/18870	7.42826e-15	9.3299e-13	6.87397e-13	DES/ACTA1/MYL1/MYBPH/MYL2/TCAP/TNNC1/TNNT3/CSRP3/TNNI2/MYH2/TNNC2/TNNI1/KLHL41/MYH1/CASQ2/MYH7/SMPX/STAC3/TNNT1/MYH3/TPM2/CRYAB/TPM1/BIN1/CAV1/SULF2/SULF1/CALD1/GJA1/EDNRA/COMP/F2R/MYL9/CACNB1/RYR1/CHRNB1/ACTA2/CNN1/DMPK/TMEM38A/SSPN/HTR7/JSRP1/FLNA/SCN4B/MYLK/APBB2/SYNM/MYOF/ANXA6/KCNE4/GUCY1A1/PDE4B/SMTN/CAMK2D/SNTA1/SPHK1/DSP/GJC1/BDKRB2/SNTB1/CALM1/KCNJ8/SMAD7/ITGA2/TPM3/PPP1R12B/ASPH/ATP2A2/…	77
BP	GO:0045446	endothelial cell differentiation	41/1613	124/18870	9.91125e-15	1.21779e-12	8.97229e-13	MYADM/PDPN/FSTL1/EDNRA/F2RL1/ZEB1/MSN/HEG1/COL18A1/NRP1/MET/TIE1/JAG1/ACVR1/CLIC4/VCL/FZD2/DLL1/BMPR2/LIPA/CDH5/FZD1/PLOD3/NRG1/FZD4/S1PR3/ROBO4/RAPGEF1/TNFRSF1A/KDR/ACVRL1/S1PR1/CLDN5/BMP4/CCM2/HEY2/RDX/ADD1/ROCK2/RAP1A/RAP2C	41
BP	GO:0045785	positive regulation of cell adhesion	94/1613	482/18870	1.86708e-14	2.24526e-12	1.65423e-12	FN1/SFRP2/TPM1/CAV1/FSTL3/ITGA5/MYADM/PDPN/FBLN2/CCL21/CDH13/LGALS1/ITGA3/CCDC80/RHOD/EMILIN1/ITGA6/NID1/SIRPA/THY1/CXCL12/COL16A1/HAS2/COL8A1/DAB2/TGFBR2/LAMA2/CDK6/KIF26B/ITGAV/TGM2/CCN1/SFRP1/EDIL3/NRP1/ADAM19/ETS1/FLNA/FERMT1/EFEMP2/FERMT2/PDGFB/PRKCQ/LAMB1/CYTH3/CD276/IL7R/LAMC1/EFNB2/TGFB2/ECM2/ADGRG1/EFNB1/PDCD1LG2/SLC7A1/LAMB2/CD44/FOXC2/MYO10/MAP4K4/GLI3/ABL2/LIMS1/JAK1/FADD/DUSP10/RIN2/…	94
BP	GO:0007179	transforming growth factor beta receptor signaling pathway	58/1613	229/18870	2.47033e-14	2.90881e-12	2.14312e-12	COL3A1/COL1A2/THBS1/HTRA1/ASPN/HTRA3/PMEPA1/FBN1/LTBP2/LTBP1/TGFB3/ITGA3/EMILIN1/DKK3/ITGB6/LRRC32/CHST11/ZEB1/DAB2/TGFBR2/CAV2/FERMT1/FERMT2/ITGB5/FMOD/TGFB1I1/PXN/TGFB2/ACVR1/LATS2/LOX/PTPRK/TGFB1/CDH5/BCL9L/ZYX/TGFBR1/CD109/SKIL/BMP2/FURIN/SMAD7/ACVRL1/GLG1/CLDN5/SPRY1/ENG/HIPK2/FUT8/ADAMTSL2/SNX6/SDCBP/PTK2/USP9X/SPRED1/HSPA5/SMURF2/HSP90AB1	58
BP	GO:0060537	muscle tissue development	87/1613	433/18870	3.05353e-14	3.52215e-12	2.59501e-12	ACTA1/ACTC1/MYL2/TCAP/TNNC1/CSRP3/ANKRD1/ACTN2/TNNI1/KLHL41/MYH7/MYOG/NRAP/MYOZ1/STAC3/NEB/COL3A1/TPM1/MEF2C/CAV1/SEMA3C/COL11A1/MSC/GREM1/POPDC3/RGS4/CFL2/GJA1/PDGFRB/EDNRA/ITGB1/RYR1/CYP26B1/GJB6/HEYL/PLEC/IGFBP5/HEG1/NPR2/CAV2/BVES/EFEMP2/FHL2/EFNB2/MYLK/TGFB2/ACVR1/TWIST1/SGCB/DLL1/SOX15/PDGFRA/LOX/FHOD3/TGFB1/MSX2/FOXC2/BCL9L/MYORG/NRG1/TGFBR1/DSP/GJC1/BMP2/KCNJ8/SMAD7/PDLIM5/RARA/SVIL/S1PR1…	87
BP	GO:0071711	basement membrane organization	21/1613	36/18870	5.19777e-14	5.87556e-12	4.32892e-12	COL3A1/MMP11/CAV1/PXDN/NID2/ITGB1/NID1/FLRT2/PHLDB1/LAMA2/COL4A1/CAV2/FERMT1/LAMB1/LAMC1/PHLDB2/LAMB2/PLOD3/EXT1/RIC8A/POMT2	21
BP	GO:0055001	muscle cell development	52/1613	195/18870	5.88525e-14	6.52224e-12	4.80538e-12	ACTA1/ACTC1/MYL2/TCAP/TNNT3/CSRP3/ANKRD1/ACTN2/KLHL41/MYH7/MYOG/NRAP/MYOZ1/FLNC/STAC3/TNNT1/MYH3/NEB/TPM1/BIN1/ACTN1/RGS4/CFL2/PDGFRB/EDNRA/COMP/MYL9/ITGB1/RYR1/CHRNB1/PLEC/CAV2/BVES/EFEMP2/FHL2/SGCB/PDGFRA/LOX/FHOD3/MYORG/PDLIM5/FLII/PPP3CA/MEF2A/ASB2/ATP2A2/ENG/NFATC4/PPP3CB/BMP4/HEY2/AKAP13	52
BP	GO:0048762	mesenchymal cell differentiation	62/1613	262/18870	9.03775e-14	9.82334e-12	7.23752e-12	FN1/SFRP2/COL1A1/MEF2C/SEMA3C/PDPN/GREM1/TGFB3/LOXL2/EDNRA/AGT/HEYL/HAS2/SNAI2/DAB2/PHLDB1/TGFBR2/SFRP1/NRP1/FLNA/FERMT2/SEMA6C/TGFB1I1/JAG1/WNT11/TGFB2/RFLNB/ACVR1/PHLDB2/ANXA6/HMGA2/EFNB1/WNT10A/TWIST1/RTN4/NRP2/TGFB1/MSX2/FOXC2/SNAI1/BCL9L/PITX2/NRG1/SEMA6B/TGFBR1/BMP2/EXT1/GLIPR2/SMAD7/SEMA7A/SPRY1/MCRIP1/ENG/BMP4/HEY2/FOXF2/SDCBP/PTK2/SPRED1/CORO1C/PTEN/ROCK2	62
BP	GO:0003206	cardiac chamber morphogenesis	40/1613	127/18870	1.29811e-13	1.36469e-11	1.00546e-11	MYL2/TNNC1/TNNI1/MYH7/SFRP2/TPM1/MEF2C/SEMA3C/COL11A1/EDNRA/HEYL/TGFBR2/HEG1/CCN1/NRP1/ADAMTS1/FHL2/JAG1/WNT11/TGFB2/ACVR1/PARVA/FZD2/APLNR/NRP2/BMPR2/TGFB1/MSX2/FZD1/FOXC2/NRG1/TGFBR1/DSP/BMP2/SMAD7/ENG/SLIT3/BMP4/HEY2/SMARCD3	40
BP	GO:0014706	striated muscle tissue development	62/1613	264/18870	1.30384e-13	1.36469e-11	1.00546e-11	ACTC1/MYL2/TCAP/TNNC1/CSRP3/ANKRD1/ACTN2/TNNI1/MYH7/NRAP/NEB/TPM1/MEF2C/SEMA3C/COL11A1/MSC/GREM1/RGS4/GJA1/PDGFRB/EDNRA/ITGB1/GJB6/PLEC/HEG1/BVES/FHL2/EFNB2/TGFB2/ACVR1/TWIST1/SGCB/DLL1/SOX15/PDGFRA/LOX/FHOD3/TGFB1/MSX2/FOXC2/NRG1/TGFBR1/DSP/GJC1/BMP2/KCNJ8/SMAD7/PDLIM5/RARA/S1PR1/YAP1/MEF2A/ASB2/PIM1/RUNX1/ENG/BMP4/HEY2/ABL1/AKAP13/SLC9A1/MTPN	62
BP	GO:0032970	regulation of actin filament-based process	78/1613	379/18870	1.81155e-13	1.86162e-11	1.37158e-11	TNNC1/ACTN2/NEB/SYNPO2/TPM1/BIN1/CAV1/MYADM/PDPN/LIMCH1/CCL21/RGS4/TGFB3/CFL2/PDGFRB/KIRREL1/ACTA2/F2RL1/CCN2/SYNPO/CXCL12/SFRP1/KANK2/NRP1/FLNA/MET/FERMT2/CCL11/LIMA1/PXN/WNT11/FSCN1/PHLDB2/FRMD6/FHOD1/MYH9/LRP1/PDGFRA/FHOD3/PDE4B/CDC42EP3/CAMK2D/DLC1/ABL2/TGFBR1/DSP/SNX9/SSH2/RHOQ/PDGFA/FLII/SVIL/S1PR1/DIXDC1/MTSS1/WASHC5/S100A10/ATP2A2/COTL1/PIK3R1/ESAM/GPM6B/CAPZA2/DAPK3/ARHGAP18/RDX/SPTBN1/A…	78
BP	GO:0010811	positive regulation of cell-substrate adhesion	39/1613	123/18870	2.05772e-13	2.07683e-11	1.53014e-11	FN1/ITGA5/MYADM/FBLN2/CCL21/CDH13/ITGA3/CCDC80/EMILIN1/ITGA6/NID1/THY1/COL16A1/HAS2/COL8A1/DAB2/CDK6/CCN1/SFRP1/EDIL3/NRP1/FLNA/FERMT1/EFEMP2/FERMT2/PDGFB/ECM2/MAP4K4/LIMS1/RIN2/RRAS/KDR/S100A10/LIMS2/ABL1/DOCK1/RSU1/P4HB/CRK	39
BP	GO:0034446	substrate adhesion-dependent cell spreading	34/1613	100/18870	7.51319e-13	7.44992e-11	5.48886e-11	FN1/POSTN/MYADM/PDPN/AXL/HAS2/DAB2/ITGAV/BVES/NRP1/FLNA/FERMT2/LAMB1/PXN/LAMC1/ANTXR1/PARVA/GBP1/EPHB3/LIMS1/FZD4/SPRY4/S100A10/LIMS2/PIK3R1/PARVB/ABL1/DOCK1/PTK2/CORO1C/PEAK1/VAMP3/P4HB/CRK	34
BP	GO:0002064	epithelial cell development	53/1613	214/18870	8.43984e-13	8.22448e-11	6.05953e-11	MYADM/WNT7A/EDNRA/ACTA2/F2RL1/PLEC/MSN/CDK6/HEG1/COL18A1/FLNA/MET/PDGFB/VIM/JAG1/CLIC4/FRMD6/VCL/FAT1/PALLD/DLL1/LAMB2/ADAMTSL4/CDH5/FOXC2/SFN/PLOD3/WNT5B/S1PR3/ROBO4/RAPGEF1/TNFRSF1A/KDR/RARA/TFCP2L1/YAP1/CLDN5/FNDC3A/IQGAP1/BMP4/CCM2/MYO1E/B4GALT1/RDX/BFSP1/GPR4/ADD1/RILPL1/ROCK2/SIDT2/C1GALT1/RAP1A/RAP2C	53
BP	GO:0022617	extracellular matrix disassembly	26/1613	62/18870	1.41018e-12	1.3509e-10	9.953e-11	MMP1/MMP13/MMP10/MMP3/KLK5/MMP11/MMP2/KLK7/FAP/PDPN/ADAMTS15/MMP9/CTSK/MMP14/CTSV/MMP7/DDR2/ADAMTS4/LAMC1/FSCN1/LRP1/TGFB1/SH3PXD2B/FURIN/CST3/ADAM10	26
BP	GO:0030574	collagen catabolic process	22/1613	45/18870	1.65435e-12	1.5584e-10	1.14818e-10	MMP1/MMP13/MMP10/MMP3/MMP11/MMP2/FAP/ADAMTS2/MMP9/ITGB1/CTSK/MMP14/ADAMTS14/RETREG1/MMP7/MRC2/MMP28/MMP17/CTSL/FURIN/CTSB/CST3	22
BP	GO:0043588	skin development	67/1613	317/18870	2.62351e-12	2.43083e-10	1.79096e-10	KLK5/KRT1/COL5A1/SPRR2G/INHBA/COL1A1/COL3A1/COL5A2/COL1A2/KRT6C/KRT14/KRT75/KRT6B/COL5A3/ADAMTS2/KRT16/LCE3D/LCE3E/ITGA3/COMP/RYR1/CYP26B1/ITGA6/KRT10/ITGB6/ZBED2/FST/KRT6A/PLEC/IGFBP5/MAFB/POU3F1/MET/FERMT1/APCDD1/CDH3/HOXC13/JAG1/VDR/TGFB2/KRT17/LCE1F/CLIC4/DLX3/LATS2/WNT10A/PALLD/DLL1/ITGB4/MSX2/SFN/SNAI1/SGPP1/SLC39A2/LIPK/CD109/DSP/CYP27B1/EXT1/ITGA2/PDGFA/GLI2/YAP1/PPP3CA/NCOA3/EXTL3/ROCK2	67
BP	GO:0007264	small GTPase mediated signal transduction	90/1613	491/18870	2.68952e-12	2.45135e-10	1.80608e-10	RRAD/COL3A1/COL1A2/PDPN/F2RL2/CDH13/ITGA3/F2R/RHOD/ITGB1/MRAS/NGF/F2RL1/HEG1/ITGAV/TGM2/KANK2/NRP1/NGEF/MET/STARD13/BCAR3/RHOBTB1/CTNNAL1/RASA3/CYTH3/GNA12/PLK2/TGFB2/EPHB2/ARHGEF40/ADGRG1/RHOB/ABCA1/ARHGEF17/VAV2/RHOJ/CDC42EP3/LIPA/TRIO/RAB38/MAP4K4/DLC1/ABL2/DOK4/RIN2/ARHGAP1/SYDE1/MAPRE2/RRAS/RAPGEF1/SPRY4/RHOQ/ARHGAP21/RHOBTB2/ARHGAP5/RIPOR1/RRAS2/SPRY1/ARHGAP31/ARHGEF4/DOCK9/FGD5/PRAG1/RALB/…	90
BP	GO:0048738	cardiac muscle tissue development	57/1613	247/18870	2.7324e-12	2.45135e-10	1.80608e-10	ACTC1/MYL2/TCAP/TNNC1/CSRP3/ANKRD1/ACTN2/TNNI1/MYH7/NRAP/NEB/TPM1/MEF2C/COL11A1/MSC/GREM1/RGS4/GJA1/PDGFRB/EDNRA/ITGB1/GJB6/PLEC/HEG1/BVES/FHL2/EFNB2/TGFB2/ACVR1/SGCB/DLL1/PDGFRA/FHOD3/TGFB1/MSX2/FOXC2/NRG1/TGFBR1/DSP/GJC1/BMP2/KCNJ8/SMAD7/PDLIM5/RARA/S1PR1/YAP1/MEF2A/ASB2/PIM1/RUNX1/ENG/BMP4/HEY2/ABL1/AKAP13/SLC9A1	57
BP	GO:1901342	regulation of vasculature development	72/1613	354/18870	2.83123e-12	2.50033e-10	1.84217e-10	THBS4/SFRP2/KRT1/THBS2/SERPINE1/THBS1/SPARC/CHI3L1/ADAM12/ITGA5/GREM1/SULF1/VEGFC/EMILIN1/ITGB1/F3/DCN/CREB3L1/TGFBR2/HSPG2/ADGRA2/SFRP1/COL4A2/NRP1/ETS1/ADAMTS1/TIE1/PLK2/SERPINF1/TGFB2/RHOB/ISM1/HMGA2/APLNR/TWIST1/CEMIP2/DLL1/PIK3CD/JCAD/RHOJ/CDH5/FOXC2/WNK1/SPHK1/JAK1/RRAS/PRKCA/PTPRM/KDR/ACVRL1/AQP1/PKM/VASH1/CLDN5/CD34/RUNX1/SP100/ENG/ANGPT2/HIPK2/CCM2/PLXND1/GRN/ZNF304/GADD45A/ABL1/GPR4/ADA…	72
BP	GO:0003231	cardiac ventricle development	38/1613	127/18870	3.13135e-12	2.72283e-10	2.0061e-10	MYL2/TNNC1/TNNI1/MYH7/SFRP2/TPM1/MEF2C/SEMA3C/COL11A1/EDNRA/HEYL/TGFBR2/HEG1/PTK7/CCN1/JAG1/WNT11/TGFB2/ACVR1/FZD2/APLNR/BMPR2/TGFB1/LUZP1/FZD1/FOXC2/NRG1/TGFBR1/DSP/AP2B1/SMAD7/ENG/SLIT3/BMP4/TMEM65/HEY2/SMARCD3/TRIP11	38
BP	GO:0008544	epidermis development	76/1613	385/18870	3.34368e-12	2.8634e-10	2.10966e-10	KLK5/KRT1/SPRR2G/INHBA/LAMC2/KRT6C/KRT14/COL17A1/LAMA3/KRTDAP/KLK7/KRT75/KRT6B/PTHLH/KRT16/LCE3D/SFRP4/LCE3E/CYP26B1/KRT10/SLITRK6/CST6/CCN2/LAMB3/ZBED2/FST/KRT6A/PLEC/IGFBP5/MAFB/POU3F1/BNC1/MET/FERMT1/APCDD1/CDH3/GSDME/HOXC13/JAG1/KLF7/VDR/TGFB2/KRT17/LCE1F/CLIC4/DLX3/LATS2/WNT10A/PALLD/PLOD1/DLL1/MSX2/SFN/SNAI1/SGPP1/SLC39A2/PLOD3/PITX2/LIPK/CD109/DSP/CYP27B1/EXT1/PDGFA/KRT31/GLI2/YAP1/PPP3CA/…	76
BP	GO:0045765	regulation of angiogenesis	71/1613	349/18870	3.97002e-12	3.33653e-10	2.45825e-10	THBS4/SFRP2/KRT1/THBS2/SERPINE1/THBS1/SPARC/CHI3L1/ADAM12/ITGA5/GREM1/SULF1/VEGFC/EMILIN1/ITGB1/F3/DCN/CREB3L1/TGFBR2/HSPG2/ADGRA2/SFRP1/COL4A2/NRP1/ETS1/ADAMTS1/TIE1/PLK2/SERPINF1/TGFB2/RHOB/ISM1/HMGA2/APLNR/TWIST1/CEMIP2/DLL1/PIK3CD/JCAD/RHOJ/CDH5/FOXC2/WNK1/SPHK1/JAK1/RRAS/PRKCA/PTPRM/KDR/ACVRL1/AQP1/PKM/VASH1/CLDN5/CD34/RUNX1/SP100/ENG/ANGPT2/HIPK2/CCM2/PLXND1/GRN/ZNF304/GADD45A/ABL1/GPR4/SPR…	71
BP	GO:0060415	muscle tissue morphogenesis	28/1613	74/18870	4.01423e-12	3.33653e-10	2.45825e-10	ACTC1/MYL2/TCAP/TNNC1/ANKRD1/TNNI1/MYH7/COL3A1/TPM1/COL11A1/EDNRA/HEG1/EFEMP2/MYLK/TGFB2/FZD2/TGFB1/FZD1/FOXC2/NRG1/TGFBR1/DSP/BMP2/SMAD7/S1PR1/ADARB1/ENG/HEY2	28
BP	GO:0001649	osteoblast differentiation	58/1613	257/18870	4.69813e-12	3.84838e-10	2.83536e-10	SFRP2/COL1A1/TNC/MEF2C/VCAN/COL6A1/AREG/TNFAIP6/GREM1/PTHLH/VEGFC/CTHRC1/SNAI2/CREB3L1/IGFBP5/CDK6/GDPD2/CCN1/SFRP1/MRC2/FERMT2/DDR2/FHL2/CCN4/ITGA11/JAG1/CRIM1/WNT11/ACVR1/TWIST1/LOX/RUNX2/BMPR2/MSX2/FZD1/FAM20C/TMEM119/NOCT/SNAI1/GLI3/CAT/TWIST2/BMP2/ZHX3/GLI2/YAP1/PPP3CA/MEF2D/SEMA7A/RRAS2/IPO7/IL6R/CEBPB/BMP4/TPM4/CLTC/PTK2/RRBP1	58
BP	GO:0001822	kidney development	66/1613	314/18870	4.96746e-12	4.01087e-10	2.95508e-10	MEF2C/SULF2/FBN1/GREM1/SULF1/BASP1/PDGFRB/EDNRA/ITGA3/MMP9/AGT/CYP26B1/ACTA2/NID1/HEYL/HAS2/PTK7/KIF26B/SFRP1/KANK2/NRP1/BICC1/PDGFB/ADAMTS1/EFNB2/JAG1/WNT11/SERPINF1/TGFB2/MME/DLL1/PDGFRA/LAMB2/GLIS2/SERPINB7/FOXC2/GLI3/MMP17/TGFBR1/CAT/FADD/DCHS1/BMP2/PCSK5/KCNJ8/AP2B1/EXT1/SMAD7/RARA/AQP1/PDGFA/GLI2/YAP1/PPP3CA/CD34/MTSS1/SPRY1/IL6R/ANGPT2/IQGAP1/BMP4/PLXND1/MYO1E/GPR4/FOXD1/C1GALT1	66
BP	GO:0001837	epithelial to mesenchymal transition	46/1613	178/18870	5.50454e-12	4.38192e-10	3.22846e-10	SFRP2/COL1A1/PDPN/GREM1/TGFB3/LOXL2/EDNRA/AGT/HEYL/HAS2/SNAI2/DAB2/PHLDB1/TGFBR2/SFRP1/FLNA/FERMT2/TGFB1I1/JAG1/WNT11/TGFB2/RFLNB/ACVR1/PHLDB2/HMGA2/TWIST1/RTN4/TGFB1/MSX2/SNAI1/BCL9L/TGFBR1/BMP2/GLIPR2/SMAD7/SPRY1/MCRIP1/ENG/BMP4/HEY2/FOXF2/SDCBP/PTK2/SPRED1/PTEN/ROCK2	46
BP	GO:0072001	renal system development	67/1613	324/18870	7.44984e-12	5.84812e-10	4.30871e-10	MEF2C/SULF2/FBN1/GREM1/SULF1/BASP1/PDGFRB/EDNRA/ITGA3/MMP9/AGT/CYP26B1/ACTA2/NID1/HEYL/HAS2/COL4A1/PTK7/KIF26B/SFRP1/KANK2/NRP1/BICC1/PDGFB/ADAMTS1/EFNB2/JAG1/WNT11/SERPINF1/TGFB2/MME/DLL1/PDGFRA/LAMB2/GLIS2/SERPINB7/FOXC2/GLI3/MMP17/TGFBR1/CAT/FADD/DCHS1/BMP2/PCSK5/KCNJ8/AP2B1/EXT1/SMAD7/RARA/AQP1/PDGFA/GLI2/YAP1/PPP3CA/CD34/MTSS1/SPRY1/IL6R/ANGPT2/IQGAP1/BMP4/PLXND1/MYO1E/GPR4/FOXD1/C1GALT1	67
BP	GO:0030239	myofibril assembly	27/1613	71/18870	8.4435e-12	6.53735e-10	4.81651e-10	ACTA1/ACTC1/MYL2/TCAP/TNNT3/CSRP3/ANKRD1/ACTN2/KLHL41/MYH7/NRAP/MYOZ1/FLNC/TNNT1/MYH3/NEB/TPM1/CFL2/PDGFRB/MYL9/ITGB1/PLEC/PDGFRA/FHOD3/FLII/MEF2A/AKAP13	27
BP	GO:0007266	Rho protein signal transduction	39/1613	137/18870	9.0993e-12	6.94989e-10	5.12046e-10	COL3A1/COL1A2/PDPN/F2RL2/CDH13/ITGA3/F2R/RHOD/ITGB1/F2RL1/HEG1/KANK2/NRP1/MET/STARD13/RHOBTB1/CTNNAL1/GNA12/ADGRG1/RHOB/ABCA1/RHOJ/CDC42EP3/DLC1/ABL2/ARHGAP1/RHOBTB2/ARHGAP5/RIPOR1/PRAG1/ABL1/GPR4/AKAP13/CFL1/LIMK1/ARHGDIA/KCTD10/TNFAIP1/ROCK2	39
BP	GO:0045216	cell-cell junction organization	51/1613	214/18870	1.07645e-11	8.11213e-10	5.97676e-10	CAV1/DSG1/TGFB3/CDH13/GJA1/F2R/CDH11/AGT/GJB6/KIRREL1/F2RL1/GJB2/PLEC/SNAI2/HEG1/FLNA/FERMT2/KIFC3/CDH3/EFNB2/WNT11/TGFB2/FSCN1/EPHB2/TLN1/VCL/APLNR/TGFB1/CDH5/SNAI1/LIMS1/TGFBR1/MYO1C/DSP/GJC1/EXT1/PRKCA/SMAD7/PKP3/CLDN5/MTSS1/NLGN2/LIMS2/ESAM/GJA4/CCM2/ACTB/RDX/ADAM10/ADD1/ROCK2	51
BP	GO:0043542	endothelial cell migration	61/1613	284/18870	1.23153e-11	9.11431e-10	6.71513e-10	MEF2C/THBS1/SPARC/FAP/GREM1/WNT7A/VEGFC/CDH13/FSTL1/LOXL2/AGT/ITGB1/DCN/SNAI2/ADGRA2/NRP1/ETS1/MET/STARD13/PDGFB/CARD10/SRPX2/PXN/EFNB2/PLK2/SERPINF1/RHOB/MYH9/PIK3CD/NRP2/TGFB1/JCAD/RHOJ/CDH5/FOXC2/VSTM4/TGFBR1/RIN2/PTP4A3/RRAS/MMRN2/CLEC14A/PRKCA/PTPRM/KDR/ACVRL1/BCAR1/ADTRP/VASH1/EGR3/SP100/ANGPT2/LGMN/PLXND1/GRN/GADD45A/ABL1/PTK2/SPRED1/MAP3K3/ROCK2	61
BP	GO:0061035	regulation of cartilage development	27/1613	72/18870	1.24169e-11	9.11431e-10	6.71513e-10	GREM1/PTHLH/ADAMTS12/LOXL2/CTSK/CCN2/EFEMP1/SNAI2/BMP1/CCN1/CCN4/WNT11/RFLNB/ADAMTS7/MBOAT2/RUNX2/BMPR2/GLI3/TGFBR1/BMP2/SMAD7/ACVRL1/MAF/RARA/WNT9A/GLG1/BMP4	27
BP	GO:0032956	regulation of actin cytoskeleton organization	68/1613	337/18870	1.66987e-11	1.21001e-09	8.91498e-10	ACTN2/NEB/SYNPO2/TPM1/BIN1/MYADM/LIMCH1/CCL21/RGS4/TGFB3/CFL2/PDGFRB/KIRREL1/F2RL1/CCN2/SYNPO/CXCL12/SFRP1/KANK2/NRP1/FLNA/MET/FERMT2/CCL11/LIMA1/PXN/WNT11/FSCN1/PHLDB2/FHOD1/LRP1/PDGFRA/FHOD3/CDC42EP3/DLC1/ABL2/TGFBR1/SNX9/SSH2/RHOQ/PDGFA/FLII/SVIL/S1PR1/DIXDC1/MTSS1/WASHC5/S100A10/COTL1/PIK3R1/ESAM/GPM6B/CAPZA2/DAPK3/ARHGAP18/RDX/SPTBN1/ABL1/AKAP13/SLC9A1/DSTN/ADD1/WASHC4/LIMK1/MTPN/ROCK2/CRK/C…	68
BP	GO:0055002	striated muscle cell development	27/1613	73/18870	1.81114e-11	1.29576e-09	9.54677e-10	ACTA1/ACTC1/MYL2/TCAP/TNNT3/CSRP3/ANKRD1/ACTN2/KLHL41/MYH7/NRAP/MYOZ1/FLNC/TNNT1/MYH3/NEB/TPM1/CFL2/PDGFRB/MYL9/ITGB1/PLEC/PDGFRA/FHOD3/FLII/MEF2A/AKAP13	27
BP	GO:0007369	gastrulation	48/1613	197/18870	1.87748e-11	1.32644e-09	9.77278e-10	FN1/SFRP2/COL5A1/INHBA/COL5A2/ITGA7/COL12A1/MMP2/LAMA3/COL11A1/COL6A1/ITGA5/MYADM/GJA1/ITGA3/MMP9/ITGB1/MMP14/LAMB3/COL8A1/PHLDB1/TGFBR2/ITGAV/SFRP1/COL4A2/ITGB5/LAMB1/WNT11/ACVR1/PHLDB2/APLN/HMGA2/APLNR/ITGB4/BMPR2/FOXC2/SNAI1/WNT5B/EXT2/WNK1/WLS/KIF16B/EXT1/ITGA2/NR4A3/DVL1/BMP4/RIC8A	48
BP	GO:0060349	bone morphogenesis	32/1613	100/18870	2.23185e-11	1.55733e-09	1.14739e-09	MMP13/COL1A1/COL3A1/MEF2C/SFRP4/TGFB3/SERPINH1/COMP/CYP26B1/MMP14/HAS2/TGFBR2/NPR2/ANXA6/TWIST1/RUNX2/BMPR2/MSX2/TMEM119/GLI3/EXT2/ATG9A/EXT1/RARA/CHSY1/GLG1/RAB23/MEF2D/BMP4/INPPL1/FOXN3/TRIP11	32
BP	GO:0032835	glomerulus development	26/1613	69/18870	2.6173e-11	1.80402e-09	1.32915e-09	MEF2C/SULF2/SULF1/BASP1/PDGFRB/EDNRA/ACTA2/NID1/HEYL/PDGFB/JAG1/PDGFRA/LAMB2/SERPINB7/FOXC2/EXT1/AQP1/PPP3CA/CD34/MTSS1/IL6R/ANGPT2/IQGAP1/BMP4/MYO1E/GPR4	26
BP	GO:0090092	regulation of transmembrane receptor protein serine/threonine kinase signaling pathway	62/1613	297/18870	2.98235e-11	2.03087e-09	1.49628e-09	SFRP2/INHBA/THBS1/HTRA1/ASPN/FSTL3/HTRA3/PMEPA1/FBN1/TNFAIP6/GREM1/SULF1/SFRP4/LTBP1/TGFB3/FSTL1/ITGA3/EMILIN1/DKK3/FST/CHST11/ZEB1/DAB2/TGFBR2/CAV2/CCN1/SFRP1/FERMT1/TGFB1I1/CRIM1/ACVR1/LATS2/LRP1/LOX/BMPR2/TGFB1/MSX2/CDH5/FZD1/BCL9L/TGFBR1/CD109/SKIL/BMP2/NBL1/SMAD7/KDR/ACVRL1/GLG1/SPRY1/ENG/HIPK2/BMP4/ADAMTSL2/SNX6/SDCBP/ABL1/SPRED1/FOXD1/HSPA5/SMURF2/HSP90AB1	62
BP	GO:0016049	cell growth	88/1613	497/18870	3.2249e-11	2.1699e-09	1.59871e-09	MYL2/FHL1/FN1/SFRP2/POSTN/CRYAB/INHBA/TNC/CDA/SEMA3C/SPOCK1/GREM1/FLRT3/RGS4/GJA1/EDNRA/AGT/ITGB1/NGF/L1CAM/MMP14/SERPINE2/CXCL12/DAB2/TGFBR2/IGFBP5/NPR2/IGFBP7/SFRP1/NRP1/SEMA6C/PRKCQ/DCBLD2/WNT11/TGFB2/NDN/APP/KRT17/VCL/RTN4/LPAR3/NRP2/BMPR2/LAMB2/TGFB1/SFN/CLSTN1/CAMK2D/SPHK1/SEMA6B/TEAD1/TGFBR1/CYP27B1/MACF1/TRIM32/MUL1/EXT1/SMAD7/PDLIM5/ACVRL1/BCAR1/MAP1B/DIP2B/YAP1/SEMA7A/SLIT3/DVL1/PPP3CB/…	88
BP	GO:0048644	muscle organ morphogenesis	28/1613	81/18870	5.01558e-11	3.33506e-09	2.45717e-09	ACTC1/MYL2/TCAP/TNNC1/ANKRD1/TNNI1/MYH7/COL3A1/TPM1/COL11A1/EDNRA/HEG1/EFEMP2/MYLK/TGFB2/FZD2/TGFB1/FZD1/FOXC2/NRG1/TGFBR1/DSP/BMP2/SMAD7/S1PR1/ADARB1/ENG/HEY2	28
BP	GO:0061041	regulation of wound healing	37/1613	133/18870	6.46926e-11	4.17124e-09	3.07323e-09	MYOZ1/KRT1/SERPINE1/THBS1/CAV1/FAP/PLAU/F2R/EMILIN1/TNFRSF12A/ITGB1/F2RL1/F3/SERPINE2/FERMT1/SERPING1/FERMT2/DDR2/ANO6/PDGFB/CCN4/C1QTNF1/MYLK/EPHB2/PHLDB2/THBD/PDGFRA/FOXC2/CD109/PDGFA/ADTRP/UBASH3B/SH2B3/PLAUR/PTK2/PTEN/CRK	37
BP	GO:0007596	blood coagulation	51/1613	224/18870	6.47756e-11	4.17124e-09	3.07323e-09	KRT1/F13A1/COL3A1/SERPINE1/THBS1/CAV1/FAP/PDPN/PLAU/AXL/F2RL2/COMP/F2R/EMILIN1/MYL9/F2RL1/F3/SERPINE2/FLNA/SERPING1/ANO6/PDGFB/PRKCQ/C1QTNF1/GNA12/EPHB2/TLN1/THBD/VCL/MYH9/ANXA5/GAS6/PDGFRA/VAV2/PROCR/PEAR1/CD59/PRKCA/ITGA2/DGKD/PDGFA/ADTRP/UBASH3B/SH2B3/ANXA8/STXBP1/PLAUR/ACTB/JMJD1C/RAP2B/HPS6	51
BP	GO:0010632	regulation of epithelial cell migration	61/1613	295/18870	6.49449e-11	4.17124e-09	3.07323e-09	MEF2C/THBS1/SPARC/WNT7A/VEGFC/ITGA3/MMP9/AGT/DCN/HAS2/TGFBR2/ADGRA2/NRP1/ETS1/MET/STARD13/PDGFB/CARD10/SRPX2/PLK2/SERPINF1/TGFB2/RHOB/RTN4/PIK3CD/NRP2/BMPR2/TGFB1/JCAD/RHOJ/FOXC2/MAP4K4/DUSP10/RIN2/MACF1/MAPRE2/RRAS/MMRN2/GLIPR2/PRKCA/PTPRM/ITGA2/KDR/ACVRL1/BCAR1/ARHGAP5/VASH1/SP100/ANGPT2/LGMN/GRN/PTPRG/GADD45A/ABL1/DOCK1/PTK2/SPRED1/CORO1C/MAP3K3/PTEN/ROCK2	61
BP	GO:0032964	collagen biosynthetic process	21/1613	48/18870	7.62075e-11	4.83961e-09	3.56567e-09	COL5A1/INHBA/COL1A1/TGFB3/SERPINH1/F2R/EMILIN1/RCN3/PCOLCE/CREB3L1/DDR2/VIM/P3H3/TGFB1/SERPINB7/TRAM2/ITGA2/RUNX1/ENG/LARP6/BMP4	21
BP	GO:0010717	regulation of epithelial to mesenchymal transition	33/1613	111/18870	1.00399e-10	6.2358e-09	4.59433e-09	SFRP2/COL1A1/PDPN/GREM1/TGFB3/LOXL2/AGT/DAB2/PHLDB1/TGFBR2/SFRP1/FERMT2/TGFB1I1/JAG1/TGFB2/ACVR1/PHLDB2/TWIST1/TGFB1/SNAI1/BCL9L/TGFBR1/BMP2/GLIPR2/SMAD7/SPRY1/MCRIP1/ENG/BMP4/SDCBP/PTK2/SPRED1/PTEN	33
BP	GO:0060840	artery development	33/1613	111/18870	1.00399e-10	6.2358e-09	4.59433e-09	COL3A1/PDGFRB/EDNRA/COMP/TGFBR2/PRRX1/FKBP10/NRP1/EFEMP2/EFNB2/MYLK/JAG1/WNT11/TGFB2/APLNR/LRP1/LOX/BMPR2/LUZP1/FOXC2/GLI3/TGFBR1/NDST1/LOXL1/AP2B1/SMAD7/ACVRL1/ADGRF5/ENG/BMP4/PLXND1/HEY2/HOXA1	33
BP	GO:1902903	regulation of supramolecular fiber organization	73/1613	389/18870	1.0578e-10	6.4986e-09	4.78796e-09	ACTN2/CRYAB/SYNPO2/TPM1/BIN1/MAP1A/AEBP1/MYADM/LIMCH1/CCL21/RGS4/TGFB3/CFL2/EMILIN1/KIRREL1/F2RL1/CCN2/SYNPO/CXCL12/SFRP1/KANK2/PDE4DIP/NRP1/FLNA/MET/EFEMP2/FERMT2/CCL11/LIMA1/PXN/WNT11/APP/PHLDB2/FHOD1/BMERB1/FHOD3/TREM2/CDC42EP3/CDH5/DLC1/DCTN1/TGFBR1/SNX9/SSH2/MAP1B/FLII/SVIL/CAMSAP2/S1PR1/MTSS1/WASHC5/S100A10/COTL1/PIK3R1/ESAM/CAPZA2/DAPK3/ARHGAP18/RDX/SPTBN1/ABL1/AKAP13/SLC9A1/DSTN/ADD1/WASH…	73
BP	GO:0007163	establishment or maintenance of cell polarity	51/1613	228/18870	1.27917e-10	7.77403e-09	5.72765e-09	CAP2/WNT7A/CCL21/GJA1/ITGB1/CYP26B1/MSN/PTK7/KIF26B/FERMT1/MAP4/RHOBTB1/CYTH3/DST/WNT11/FSCN1/PHLDB2/CLIC4/PARVA/FAT1/MYH9/MYO18A/FEZ1/RHOJ/CDH5/AMOTL1/ABL2/DCTN1/CDC42BPB/AMOTL2/KCNJ8/RHOQ/AQP1/RHOBTB2/MAP1B/CAP1/IGF1R/SPRY1/PARVB/ACTB/ABL1/SLC9A1/PDLIM1/PTK2/ROCK2/HSP90AB1/GBF1/ARF4/PAFAH1B1/STK25/CRK	51
BP	GO:0050817	coagulation	51/1613	229/18870	1.51157e-10	9.08871e-09	6.69627e-09	KRT1/F13A1/COL3A1/SERPINE1/THBS1/CAV1/FAP/PDPN/PLAU/AXL/F2RL2/COMP/F2R/EMILIN1/MYL9/F2RL1/F3/SERPINE2/FLNA/SERPING1/ANO6/PDGFB/PRKCQ/C1QTNF1/GNA12/EPHB2/TLN1/THBD/VCL/MYH9/ANXA5/GAS6/PDGFRA/VAV2/PROCR/PEAR1/CD59/PRKCA/ITGA2/DGKD/PDGFA/ADTRP/UBASH3B/SH2B3/ANXA8/STXBP1/PLAUR/ACTB/JMJD1C/RAP2B/HPS6	51
BP	GO:0010718	positive regulation of epithelial to mesenchymal transition	23/1613	59/18870	1.63651e-10	9.73635e-09	7.17343e-09	COL1A1/PDPN/TGFB3/LOXL2/AGT/DAB2/TGFBR2/FERMT2/TGFB1I1/JAG1/TGFB2/ACVR1/TWIST1/TGFB1/SNAI1/BCL9L/TGFBR1/BMP2/GLIPR2/ENG/BMP4/SDCBP/PTK2	23
BP	GO:0048705	skeletal system morphogenesis	51/1613	230/18870	1.78398e-10	1.05032e-08	7.73838e-09	MMP13/COL1A1/COL3A1/MEF2C/MMP2/COL11A1/GREM1/WNT7A/SFRP4/TGFB3/SERPINH1/COMP/CYP26B1/MMP14/CCN2/CHST11/HAS2/ZEB1/TGFBR2/PRRX1/NPR2/BMP1/SFRP1/RFLNB/ANXA6/MGP/TWIST1/PDGFRA/RUNX2/BMPR2/MDFI/MSX2/FOXC2/TMEM119/GLI3/EXT2/TGFBR1/NDST1/ATG9A/EXT1/RARA/CHSY1/GLG1/RAB23/MEF2D/BMP4/HOXA1/INPPL1/FOXN3/THRA/TRIP11	51
BP	GO:0010634	positive regulation of epithelial cell migration	43/1613	176/18870	1.90363e-10	1.10921e-08	8.17228e-09	THBS1/SPARC/WNT7A/VEGFC/ITGA3/MMP9/AGT/HAS2/TGFBR2/ADGRA2/NRP1/ETS1/MET/PDGFB/SRPX2/PLK2/TGFB2/RHOB/RTN4/PIK3CD/NRP2/BMPR2/TGFB1/JCAD/RHOJ/FOXC2/MAP4K4/RIN2/MAPRE2/RRAS/GLIPR2/PRKCA/ITGA2/KDR/BCAR1/ARHGAP5/LGMN/GRN/ABL1/DOCK1/PTK2/MAP3K3/ROCK2	43
BP	GO:0007599	hemostasis	51/1613	231/18870	2.10288e-10	1.2128e-08	8.93555e-09	KRT1/F13A1/COL3A1/SERPINE1/THBS1/CAV1/FAP/PDPN/PLAU/AXL/F2RL2/COMP/F2R/EMILIN1/MYL9/F2RL1/F3/SERPINE2/FLNA/SERPING1/ANO6/PDGFB/PRKCQ/C1QTNF1/GNA12/EPHB2/TLN1/THBD/VCL/MYH9/ANXA5/GAS6/PDGFRA/VAV2/PROCR/PEAR1/CD59/PRKCA/ITGA2/DGKD/PDGFA/ADTRP/UBASH3B/SH2B3/ANXA8/STXBP1/PLAUR/ACTB/JMJD1C/RAP2B/HPS6	51
BP	GO:0050878	regulation of body fluid levels	69/1613	365/18870	2.4732e-10	1.38511e-08	1.02051e-08	KRT1/F13A1/COL3A1/SERPINE1/THBS1/CAV1/FAP/ANO1/PDPN/PLAU/AXL/F2RL2/COMP/F2R/EMILIN1/MYL9/F2RL1/F3/SERPINE2/HAS2/HEG1/CCND1/FLNA/SERPING1/ANO6/PDGFB/PRKCQ/C1QTNF1/GNA12/VDR/EPHB2/TLN1/APLN/THBD/VCL/MYH9/APLNR/ANXA5/GAS6/PDGFRA/VAV2/SLC29A1/EXT2/WNK1/PROCR/OAS2/PEAR1/CD59/EXT1/PRKCA/ITGA2/DGKD/AQP1/PDGFA/ADTRP/UBASH3B/SH2B3/PPP3CA/ANXA8/STXBP1/PLAUR/NCOR2/ACTB/JMJD1C/GNAI2/PRKACB/RAP2B/COPA/HPS6	69
BP	GO:0048771	tissue remodeling	44/1613	184/18870	2.47369e-10	1.38511e-08	1.02051e-08	THBS4/CSPG4/MEF2C/MMP2/CAV1/SEMA3C/PDK4/GREM1/AXL/GJA1/EDNRA/F2R/AGT/CTHRC1/CTSK/MMP14/SYT7/IGFBP5/NPR2/SFRP1/FLNA/DDR2/TIE1/JAG1/VDR/TIMP1/BMPR2/TGFB1/LIPA/FOXC2/TMEM119/EXT1/PRKCA/ACVRL1/UBASH3B/S1PR1/PPP3CA/RUNX1/TPP1/TMBIM1/BAK1/CST3/NCDN/ROCK2	44
BP	GO:0085029	extracellular matrix assembly	20/1613	46/18870	2.47517e-10	1.38511e-08	1.02051e-08	COL3A1/COL1A2/PXDN/AGT/EMILIN1/HAS2/PHLDB1/FKBP10/EFEMP2/TIE1/MFAP4/ANTXR1/PHLDB2/FBLN5/GAS6/LOX/TGFB1/PLOD3/TGFBR1/GPM6B	20
BP	GO:0007162	negative regulation of cell adhesion	62/1613	312/18870	2.51964e-10	1.39618e-08	1.02866e-08	POSTN/COL1A1/TGFBI/TNC/SERPINE1/THBS1/MMP2/SPOCK1/PLA2G2A/MYADM/APOD/CCL21/CDH13/LRRC32/MMP14/SERPINE2/CXCL12/SNAI2/HSPG2/PRNP/TNFRSF21/C1QTNF1/JAG1/EPHB2/FXYD5/PHLDB2/PDCD1LG2/IL20RB/TGFB1/PLXNC1/GBP1/MAP4K4/GLI3/DLC1/WNK1/FZD4/VSIG4/BMP2/SPRY4/SMAD7/ACVRL1/DUSP3/ADTRP/UBASH3B/SH2B3/DTX1/RUNX1/PIK3R1/CEBPB/ANGPT2/CBLB/PLXNA1/BMP4/PLXND1/PAG1/RDX/ABL1/ADAM10/PTK2/CORO1C/SOCS5/PTEN	62
BP	GO:0022604	regulation of cell morphogenesis	53/1613	247/18870	2.82835e-10	1.54891e-08	1.14118e-08	FN1/ITGA7/TPM1/SPARC/PDPN/MSN/FBLIM1/BVES/FERMT2/CCL11/MYH10/GNA12/PALM2AKAP2/EPHB2/PARVA/MYH9/STRIP2/RHOJ/CDC42EP3/CD44/MYO10/PLXNC1/BCL9L/DLC1/PALMD/CCL13/FZD4/MACF1/MUL1/RHOQ/KDR/FMNL2/FGD5/SH3D19/PARVB/DVL1/PLXNA1/PRAG1/PLXND1/DAPK3/SPAG9/ARHGAP18/RDX/FMNL3/CFL1/PTK2/CORO1C/PDZD8/SEPTIN7/ZRANB1/PAFAH1B1/CRK/CAPZB	53
BP	GO:0035051	cardiocyte differentiation	41/1613	165/18870	2.87748e-10	1.54891e-08	1.14118e-08	ACTC1/MYL2/TCAP/CSRP3/ACTN2/NRAP/NEB/INHBA/MEF2C/SEMA3C/GREM1/RGS4/PDGFRB/EDNRA/ITGB1/PLEC/BVES/FHL2/EFNB2/JAG1/TGFB2/ACVR1/TWIST1/SGCB/DLL1/PDGFRA/FHOD3/TGFB1/PITX2/NRG1/BMP2/KCNJ8/PDLIM5/RARA/MEF2A/ASB2/SPRY1/BMP4/HEY2/AKAP13/SLC9A1	41
BP	GO:0061572	actin filament bundle organization	41/1613	165/18870	2.87748e-10	1.54891e-08	1.14118e-08	SYNPO2/TPM1/CALD1/ACTN1/LIMCH1/TGFB3/RHOD/CCN2/SYNPO/MYO1B/SFRP1/NRP1/FLNA/MET/FERMT2/ITGB5/LIMA1/PXN/WNT11/DPYSL3/RFLNB/FSCN1/PHLDB2/FHOD1/PLS3/DLC1/ZYX/TGFBR1/S1PR1/MTSS1/S100A10/PIK3R1/MARCKS/RDX/ABL1/SLC9A1/PDLIM1/ADD1/LIMK1/TNFAIP1/ROCK2	41
BP	GO:0008360	regulation of cell shape	37/1613	140/18870	3.23983e-10	1.7275e-08	1.27277e-08	FN1/ITGA7/TPM1/PDPN/MSN/FBLIM1/BVES/FERMT2/CCL11/MYH10/GNA12/PALM2AKAP2/PARVA/MYH9/STRIP2/RHOJ/CDC42EP3/MYO10/PLXNC1/DLC1/PALMD/CCL13/RHOQ/KDR/FMNL2/FGD5/PARVB/PLXNA1/PRAG1/PLXND1/DAPK3/ARHGAP18/RDX/FMNL3/PTK2/SEPTIN7/CRK	37
BP	GO:0001704	formation of primary germ layer	35/1613	128/18870	3.54283e-10	1.87141e-08	1.37879e-08	FN1/SFRP2/COL5A1/INHBA/COL5A2/ITGA7/COL12A1/MMP2/LAMA3/COL11A1/COL6A1/ITGA5/GJA1/ITGA3/MMP9/ITGB1/MMP14/LAMB3/COL8A1/ITGAV/COL4A2/ITGB5/LAMB1/WNT11/ACVR1/HMGA2/ITGB4/BMPR2/FOXC2/SNAI1/EXT2/WLS/KIF16B/ITGA2/BMP4	35
BP	GO:0033627	cell adhesion mediated by integrin	28/1613	88/18870	4.56822e-10	2.3907e-08	1.76139e-08	SFRP2/SERPINE1/ITGA7/FBN1/ITGA5/PLAU/CCL21/ITGA3/EMILIN1/ITGB1/ITGA6/ITGB6/COL16A1/SNAI2/ITGAV/FERMT1/ITGB5/ITGA11/TGFB2/ITGB4/FOXC2/WNK1/ITGA1/PIEZO1/EXT1/ITGA2/PTK2/CRK	28
BP	GO:0051017	actin filament bundle assembly	40/1613	161/18870	4.75449e-10	2.46536e-08	1.8164e-08	SYNPO2/TPM1/CALD1/ACTN1/LIMCH1/TGFB3/RHOD/CCN2/SYNPO/MYO1B/SFRP1/NRP1/FLNA/MET/FERMT2/ITGB5/LIMA1/PXN/WNT11/DPYSL3/FSCN1/PHLDB2/FHOD1/PLS3/DLC1/ZYX/TGFBR1/S1PR1/MTSS1/S100A10/PIK3R1/MARCKS/RDX/ABL1/SLC9A1/PDLIM1/ADD1/LIMK1/TNFAIP1/ROCK2	40
BP	GO:0001570	vasculogenesis	27/1613	83/18870	5.32582e-10	2.7365e-08	2.01617e-08	CAV1/WNT7A/PDGFRB/HAS2/TGFBR2/HEG1/NPR2/ITGAV/NRP1/TIE1/APLNR/TGFB1/ACKR3/RIN2/GJC1/FZD4/QKI/RRAS/KDR/YAP1/CD34/ENG/CCM2/MYO1E/HEY2/SPRED1/RAP1A	27
BP	GO:0060560	developmental growth involved in morphogenesis	52/1613	244/18870	5.381e-10	2.73995e-08	2.0187e-08	FN1/SFRP2/POSTN/TNC/SEMA3C/AREG/FLRT3/EDNRA/ITGB1/NGF/L1CAM/CXCL12/TGFBR2/PTK7/NPR2/KIF26B/SFRP1/NRP1/SEMA6C/WNT11/NDN/APP/VCL/RTN4/LPAR3/NRP2/BMPR2/LAMB2/SEMA6B/MACF1/MUL1/EXT1/MAP1B/DIP2B/S1PR1/YAP1/SEMA7A/SPRY1/SLIT3/DVL1/PPP3CB/IQGAP1/PLXNA1/BMP4/SPAG9/ABL1/USP9X/LIMK1/EIF4G2/HSP90AB1/PAFAH1B1/TTL	52
BP	GO:0016055	Wnt signaling pathway	80/1613	459/18870	5.58446e-10	2.81816e-08	2.07633e-08	SFRP2/COL1A1/CAV1/SULF2/IGFBP6/GREM1/WNT7A/DACT1/SULF1/SFRP4/APCDD1L/EDNRA/ITGA3/CTHRC1/DKK3/NID1/GPC4/SNAI2/DAB2/PTK7/CCND1/ADGRA2/SFRP1/FERMT1/FERMT2/APCDD1/CDH3/BICC1/CCN4/TGFB1I1/WNT11/APP/DLX3/LATS2/FZD2/CDK14/SHISA2/WNT10A/LRP1/MDFI/TGFB1/FZD1/GLI3/AMOTL1/BCL9L/WNT5B/DAAM1/NXN/WNK1/WLS/FZD4/MACF1/PORCN/BMP2/AMOTL2/EXT1/WNT9A/UBR5/YAP1/GPRC5B/VANGL1/DIXDC1/FOXO1/AMFR/DVL1/NFATC4/USP47/DAPK3/…	80
BP	GO:0007265	Ras protein signal transduction	65/1613	341/18870	5.74255e-10	2.87229e-08	2.11621e-08	COL3A1/COL1A2/PDPN/F2RL2/CDH13/ITGA3/F2R/RHOD/ITGB1/MRAS/NGF/F2RL1/HEG1/KANK2/NRP1/MET/STARD13/RHOBTB1/CTNNAL1/RASA3/CYTH3/GNA12/PLK2/TGFB2/EPHB2/ADGRG1/RHOB/ABCA1/RHOJ/CDC42EP3/MAP4K4/DLC1/ABL2/DOK4/ARHGAP1/SYDE1/MAPRE2/RRAS/RAPGEF1/SPRY4/RHOBTB2/ARHGAP5/RIPOR1/RRAS2/SPRY1/PRAG1/RALB/RDX/SDCBP/ABL1/GPR4/AKAP13/RAB30/CFL1/LIMK1/RAP2B/ARHGDIA/GNB1/KCTD10/TNFAIP1/ROCK2/GBF1/RAP1A/RAP2C/CRK	65
BP	GO:0050818	regulation of coagulation	25/1613	73/18870	6.77112e-10	3.35705e-08	2.47337e-08	KRT1/SERPINE1/THBS1/CAV1/FAP/PLAU/F2R/EMILIN1/F2RL1/F3/SERPINE2/SERPING1/ANO6/PDGFB/C1QTNF1/EPHB2/THBD/ANXA5/PDGFRA/PROCR/PDGFA/ADTRP/UBASH3B/SH2B3/PLAUR	25
BP	GO:0198738	cell-cell signaling by wnt	80/1613	461/18870	6.90068e-10	3.39153e-08	2.49877e-08	SFRP2/COL1A1/CAV1/SULF2/IGFBP6/GREM1/WNT7A/DACT1/SULF1/SFRP4/APCDD1L/EDNRA/ITGA3/CTHRC1/DKK3/NID1/GPC4/SNAI2/DAB2/PTK7/CCND1/ADGRA2/SFRP1/FERMT1/FERMT2/APCDD1/CDH3/BICC1/CCN4/TGFB1I1/WNT11/APP/DLX3/LATS2/FZD2/CDK14/SHISA2/WNT10A/LRP1/MDFI/TGFB1/FZD1/GLI3/AMOTL1/BCL9L/WNT5B/DAAM1/NXN/WNK1/WLS/FZD4/MACF1/PORCN/BMP2/AMOTL2/EXT1/WNT9A/UBR5/YAP1/GPRC5B/VANGL1/DIXDC1/FOXO1/AMFR/DVL1/NFATC4/USP47/DAPK3/…	80
BP	GO:0051897	positive regulation of phosphatidylinositol 3-kinase/protein kinase B signal transduction	41/1613	171/18870	9.21692e-10	4.49086e-08	3.30872e-08	FN1/THBS1/CHI3L1/AXL/CCL21/PDGFRB/F2R/AGT/ITGB1/F2RL1/F3/DCN/IGFBP5/PDGFC/FERMT2/DDR2/PDGFB/PINK1/C1QTNF1/RASD2/TGFB2/RTN4/NEDD4/PIK3CD/GAS6/PDGFRA/TGFB1/TREM2/MEIS3/MYORG/TGFBR1/KDR/PDGFA/IGF1R/ENG/HIP1/PTK2/OSBPL8/MTDH/EXTL3/HSP90AB1	41
BP	GO:0007409	axonogenesis	78/1613	448/18870	9.66667e-10	4.65306e-08	3.42822e-08	FN1/NEXN/SEMA3C/MAP1A/WNT7A/FLRT3/EDNRA/CDH11/NEFL/ITGB1/SLITRK6/NGF/L1CAM/FLRT2/THY1/CXCL12/LAMA2/PTK7/NPR2/NRP1/SEMA6C/PRKCQ/EFNB2/KLF7/NDN/APP/EPHB2/ARHGEF40/ENAH/VCL/EFNB1/PALLD/RTN4/LPAR3/NRP2/BMPR2/FEZ1/LAMB2/TRIO/PLXNC1/GLI3/EPHB3/SEMA6B/SKIL/MACF1/PICALM/ROBO4/EXT1/PTPRM/MAP1B/DIP2B/GLI2/APLP2/ADARB1/SEMA7A/IGF1R/STXBP1/SLIT3/DVL1/PPP3CB/PLXNA1/ACTB/PLXND1/APBB1/SIAH1/BOC/ABL1/CHN1/PTK2/U…	78
BP	GO:0035987	endodermal cell differentiation	20/1613	49/18870	9.71446e-10	4.65306e-08	3.42822e-08	FN1/COL5A1/INHBA/COL5A2/ITGA7/COL12A1/MMP2/LAMA3/COL11A1/COL6A1/ITGA5/MMP9/MMP14/LAMB3/COL8A1/ITGAV/COL4A2/ITGB5/LAMB1/HMGA2	20
BP	GO:0071496	cellular response to external stimulus	65/1613	346/18870	1.06957e-09	5.08001e-08	3.74278e-08	ANKRD1/SFRP2/POSTN/COL1A1/TNC/CDA/PDK4/MN1/AXL/CTSK/PLEC/SNAI2/KLF10/NUAK1/SLC7A5/SFRP1/KANK2/WNT11/VDR/RNF152/FOSL1/SLC38A2/PRKAB2/GAS6/INHBB/BMPR2/PLIN3/FADD/CYP27B1/FOLR2/LPL/PIEZO1/XPR1/YWHAZ/TNFRSF1A/ITGA2/AQP1/RIPOR1/WIPI1/AOC1/IGF1R/YWHAG/PIM1/FOXO1/BAG3/ENG/CPEB4/BAK1/RALB/GADD45A/MAP1LC3B/CSNK1A1/SLC9A1/ZFYVE1/PPP1R9B/HSPA8/RPTOR/MTPN/HSPA5/LAMP2/PDK2/SH3GLB1/HABP4/TMEM87A/ERCC6	65
BP	GO:1903034	regulation of response to wounding	41/1613	173/18870	1.33856e-09	6.30463e-08	4.64505e-08	MYOZ1/KRT1/SERPINE1/THBS1/CAV1/FAP/PLAU/F2R/EMILIN1/TNFRSF12A/ITGB1/F2RL1/F3/SERPINE2/FLNA/FERMT1/SERPING1/FERMT2/DDR2/ANO6/PDGFB/CCN4/C1QTNF1/MYLK/EPHB2/PHLDB2/THBD/PDGFRA/FOXC2/CD109/PDGFA/ADTRP/UBASH3B/SH2B3/IGF1R/PLAUR/GRN/PTK2/PTEN/EXTL3/CRK	41
BP	GO:1900046	regulation of hemostasis	24/1613	70/18870	1.44357e-09	6.743e-08	4.96802e-08	KRT1/SERPINE1/THBS1/CAV1/FAP/PLAU/COMP/F2R/EMILIN1/F2RL1/F3/SERPINE2/SERPING1/ANO6/PDGFB/C1QTNF1/EPHB2/THBD/PDGFRA/PDGFA/ADTRP/UBASH3B/SH2B3/PLAUR	24
BP	GO:0110053	regulation of actin filament organization	55/1613	273/18870	1.53146e-09	7.05939e-08	5.20113e-08	ACTN2/SYNPO2/TPM1/BIN1/MYADM/LIMCH1/CCL21/RGS4/TGFB3/CFL2/KIRREL1/F2RL1/CCN2/SYNPO/CXCL12/SFRP1/KANK2/NRP1/FLNA/MET/FERMT2/CCL11/LIMA1/PXN/WNT11/PHLDB2/FHOD1/FHOD3/CDC42EP3/DLC1/TGFBR1/SNX9/SSH2/FLII/SVIL/S1PR1/MTSS1/WASHC5/S100A10/COTL1/PIK3R1/ESAM/CAPZA2/ARHGAP18/RDX/SPTBN1/ABL1/SLC9A1/DSTN/ADD1/WASHC4/LIMK1/MTPN/ROCK2/CAPZB	55
BP	GO:0003151	outflow tract morphogenesis	26/1613	81/18870	1.53628e-09	7.05939e-08	5.20113e-08	SFRP2/MEF2C/SEMA3C/EDNRA/RYR1/HEYL/TGFBR2/NRP1/JAG1/WNT11/TGFB2/PARVA/FZD2/TWIST1/NRP2/BMPR2/MSX2/FZD1/FOXC2/PITX2/CLDN5/ENG/DVL1/BMP4/PLXND1/HEY2	26
BP	GO:0010975	regulation of neuron projection development	78/1613	453/18870	1.633e-09	7.37503e-08	5.43368e-08	FN1/SFRP2/SEMA3C/SPOCK1/WNT7A/ITGA3/TENM3/NEFL/ITGA6/NGF/L1CAM/THY1/CXCL12/DAB2/PRRX1/PTK7/SFRP1/NRP1/PMP22/NGEF/FLNA/DDR2/SEMA6C/SDC2/VIM/EFNB2/P3H1/DPYSL3/SERPINF1/EPHB2/RTN4/NEDD4/LPAR3/BMPR2/FEZ1/FZD1/PLXNC1/EPHB3/ABL2/TANC2/EHD1/ENC1/SEMA6B/FZD4/SKIL/MACF1/RAPGEF1/PDLIM5/MAP1B/NCS1/DIP2B/CAMSAP2/PPP3CA/SEMA7A/IGF1R/WASHC5/TOX/DVL1/LZTS1/NFATC4/PLXNA1/PRAG1/PLXND1/GRN/PTPRG/SCARB2/ABL1/CHN1/C…	78
BP	GO:0060562	epithelial tube morphogenesis	63/1613	334/18870	1.63318e-09	7.37503e-08	5.43368e-08	TCAP/SFRP2/TNC/MEF2C/AREG/GREM1/ADAMTS12/MICAL2/EDNRA/AGT/CTHRC1/MMP14/TGFBR2/COL4A1/PTK7/KIF26B/SFRP1/NRP1/MET/STARD13/TIE1/EFNB2/WNT11/VDR/TGFB2/ACVR1/RHOB/CLIC4/FZD2/APLNR/TWIST1/DLL1/PIK3CD/TGFB1/MSX2/LUZP1/FZD1/FOXC2/GLI3/DLC1/DCHS1/BMP2/MMRN2/EXT1/KDR/ACVRL1/RARA/CTSZ/GLI2/YAP1/ASB2/MTSS1/SPRY1/ENG/DVL1/NFATC4/BMP4/CCM2/PLXND1/NR3C1/ABL1/PRKACB/FOXD1	63
BP	GO:0030336	negative regulation of cell migration	68/1613	373/18870	1.64412e-09	7.37503e-08	5.43368e-08	SFRP2/COL3A1/PADI2/SERPINE1/TPM1/MEF2C/THBS1/TNFAIP6/GREM1/SULF1/KRT16/LIMCH1/APOD/CCL21/GJA1/CDH11/EMILIN1/THY1/CXCL12/DCN/PODN/IGFBP5/SFRP1/STARD13/CARD10/TIE1/GNA12/JAG1/WNT11/DPYSL3/SERPINF1/TIMP1/ADGRG1/RHOB/PHLDB2/CLIC4/BMERB1/VCL/MMP28/LRP1/PTPRK/TGFB1/DLC1/DUSP10/NBL1/RRAS/MMRN2/PTPRM/SMAD7/ACVRL1/DUSP3/ADTRP/ADARB1/VASH1/CLDN5/SP100/ENG/ANGPT2/BMP4/PTPRG/GADD45A/LRCH1/SPRED1/CORO1C/OSBPL…	68
BP	GO:0031214	biomineral tissue development	41/1613	175/18870	1.93019e-09	8.5901e-08	6.32891e-08	MMP13/COL1A1/COL1A2/MEF2C/ASPN/GREM1/PTHLH/COMP/ITGB6/AMTN/KLF10/CCN1/SLC24A3/DDR2/ANO6/WNT11/VDR/RFLNB/ACVR1/MGP/TWIST1/GAS6/LOX/BMPR2/SGMS2/TGFB1/MSX2/FAM20C/TMEM119/WLS/CYP27B1/BMP2/S1PR1/SBDS/CEBPB/GPM6B/BMP4/HEY2/MINPP1/ROCK2/TFIP11	41
BP	GO:0003208	cardiac ventricle morphogenesis	24/1613	71/18870	2.00512e-09	8.85385e-08	6.52323e-08	MYL2/TNNC1/TNNI1/MYH7/SFRP2/TPM1/MEF2C/SEMA3C/COL11A1/EDNRA/HEYL/TGFBR2/HEG1/JAG1/TGFB2/TGFB1/FOXC2/NRG1/TGFBR1/DSP/SMAD7/ENG/HEY2/SMARCD3	24
BP	GO:0043491	phosphatidylinositol 3-kinase/protein kinase B signal transduction	57/1613	290/18870	2.03089e-09	8.89812e-08	6.55585e-08	FN1/THBS1/CHI3L1/AXL/CCL21/IRS1/PDGFRB/F2R/AGT/ITGB1/RCN3/F2RL1/F3/DCN/IGFBP5/PDGFC/FERMT2/DDR2/PDGFB/PINK1/C1QTNF1/RASD2/TGFB2/CAVIN3/TWIST1/RTN4/NEDD4/PIK3CD/GAS6/PDGFRA/LOX/TGFB1/TREM2/MEIS3/MYORG/TGFBR1/PEAR1/RRAS/MUL1/KDR/PDGFA/ADTRP/SH2B3/IGF1R/ENG/PIK3R1/HIP1/GAB2/PHLDA3/MTM1/PTK2/PLK3/OSBPL8/MTDH/PTEN/EXTL3/HSP90AB1	57
BP	GO:0050673	epithelial cell proliferation	81/1613	480/18870	2.09294e-09	9.06948e-08	6.6821e-08	THBS4/SFRP2/MEF2C/THBS1/CAV1/SPARC/FAP/SULF2/AREG/WNT7A/SULF1/VEGFC/CDH13/LOXL2/MMP14/F3/FST/CXCL12/HAS2/SNAI2/COL8A1/ZEB1/DAB2/IGFBP5/HSPG2/KLK8/CDK6/CCND1/CAV2/SFRP1/NRP1/FERMT1/CCL11/CDH3/PDGFB/LAMB1/TIE1/LAMC1/EFNB2/JAG1/SERPINF1/VDR/TGFB2/APLN/APLNR/TWIST1/RTN4/PIK3CD/NRP2/RUNX2/BMPR2/PTPRK/TGFB1/JCAD/LIPA/SFN/VSTM4/TGFBR1/CD109/DUSP10/KLF9/MMRN2/PRKCA/PTPRM/KDR/ACVRL1/YAP1/VASH1/CD34/MTSS1/…	81
BP	GO:0040013	negative regulation of locomotion	74/1613	423/18870	2.10209e-09	9.06948e-08	6.6821e-08	SFRP2/COL3A1/PADI2/SERPINE1/TPM1/MEF2C/THBS1/SEMA3C/TNFAIP6/GREM1/SULF1/KRT16/LIMCH1/APOD/CCL21/GJA1/CDH11/EMILIN1/THY1/CXCL12/DCN/PODN/IGFBP5/SFRP1/NRP1/STARD13/SEMA6C/CARD10/TIE1/GNA12/JAG1/WNT11/DPYSL3/SERPINF1/TIMP1/ADGRG1/RHOB/PHLDB2/CLIC4/BMERB1/VCL/MMP28/LRP1/PTPRK/TGFB1/DLC1/SEMA6B/DUSP10/NBL1/RRAS/MMRN2/PTPRM/SMAD7/ACVRL1/DUSP3/ADTRP/ADARB1/SEMA7A/VASH1/CLDN5/SP100/ENG/ANGPT2/BMP4/PTPRG/…	74
BP	GO:0002063	chondrocyte development	16/1613	33/18870	2.16338e-09	9.26319e-08	6.82482e-08	SFRP2/COL11A1/SULF2/SULF1/PTHLH/SERPINH1/COMP/CHST11/TGFBR2/RFLNB/RUNX2/BMPR2/MSX2/EXT1/SMAD7/CHSY1	16
BP	GO:0055008	cardiac muscle tissue morphogenesis	22/1613	61/18870	2.3267e-09	9.88759e-08	7.28486e-08	ACTC1/MYL2/TCAP/TNNC1/ANKRD1/TNNI1/MYH7/TPM1/COL11A1/EDNRA/HEG1/TGFB2/TGFB1/FOXC2/NRG1/TGFBR1/DSP/BMP2/SMAD7/S1PR1/ENG/HEY2	22
BP	GO:0045667	regulation of osteoblast differentiation	37/1613	150/18870	2.61584e-09	1.10334e-07	8.12904e-08	SFRP2/MEF2C/AREG/TNFAIP6/GREM1/VEGFC/CTHRC1/SNAI2/IGFBP5/CDK6/GDPD2/CCN1/SFRP1/FERMT2/DDR2/CCN4/JAG1/CRIM1/ACVR1/TWIST1/RUNX2/BMPR2/MSX2/FAM20C/TMEM119/NOCT/GLI3/TWIST2/BMP2/ZHX3/YAP1/PPP3CA/IPO7/IL6R/CEBPB/BMP4/PTK2	37
BP	GO:0045766	positive regulation of angiogenesis	42/1613	185/18870	3.38169e-09	1.40539e-07	1.03545e-07	SFRP2/SERPINE1/THBS1/CHI3L1/ADAM12/ITGA5/GREM1/VEGFC/EMILIN1/ITGB1/F3/TGFBR2/NRP1/ETS1/TIE1/RHOB/HMGA2/APLNR/TWIST1/DLL1/PIK3CD/JCAD/CDH5/FOXC2/WNK1/SPHK1/JAK1/RRAS/PRKCA/KDR/ACVRL1/AQP1/PKM/CD34/RUNX1/ENG/ANGPT2/HIPK2/GRN/ZNF304/ABL1/MTDH	42
BP	GO:1904018	positive regulation of vasculature development	42/1613	185/18870	3.38169e-09	1.40539e-07	1.03545e-07	SFRP2/SERPINE1/THBS1/CHI3L1/ADAM12/ITGA5/GREM1/VEGFC/EMILIN1/ITGB1/F3/TGFBR2/NRP1/ETS1/TIE1/RHOB/HMGA2/APLNR/TWIST1/DLL1/PIK3CD/JCAD/CDH5/FOXC2/WNK1/SPHK1/JAK1/RRAS/PRKCA/KDR/ACVRL1/AQP1/PKM/CD34/RUNX1/ENG/ANGPT2/HIPK2/GRN/ZNF304/ABL1/MTDH	42
BP	GO:0072132	mesenchyme morphogenesis	21/1613	57/18870	3.43046e-09	1.41525e-07	1.04271e-07	ACTA1/ACTC1/ACTA2/HEYL/SNAI2/TGFBR2/ACTG2/WNT11/TGFB2/ACVR1/APLNR/TWIST1/MSX2/FOXC2/SNAI1/TGFBR1/DCHS1/BMP2/ACVRL1/ENG/HEY2	21
BP	GO:2000146	negative regulation of cell motility	69/1613	388/18870	3.66195e-09	1.49981e-07	1.10501e-07	SFRP2/COL3A1/PADI2/SERPINE1/TPM1/MEF2C/THBS1/TNFAIP6/GREM1/SULF1/KRT16/LIMCH1/APOD/CCL21/GJA1/CDH11/EMILIN1/THY1/CXCL12/DCN/PODN/IGFBP5/SFRP1/STARD13/CARD10/TIE1/GNA12/JAG1/WNT11/DPYSL3/SERPINF1/TIMP1/ADGRG1/RHOB/PHLDB2/CLIC4/BMERB1/VCL/MMP28/LRP1/PTPRK/TGFB1/DLC1/DUSP10/NBL1/RRAS/MMRN2/PTPRM/SMAD7/ACVRL1/DUSP3/ADTRP/ADARB1/VASH1/CLDN5/SP100/ENG/ANGPT2/BMP4/PTPRG/GADD45A/LRCH1/SPRED1/CORO1C/OSBPL…	69
BP	GO:0060317	cardiac epithelial to mesenchymal transition	16/1613	34/18870	3.76212e-09	1.52975e-07	1.12707e-07	HEYL/HAS2/SNAI2/TGFBR2/JAG1/TGFB2/ACVR1/TWIST1/RTN4/MSX2/SNAI1/TGFBR1/BMP2/SPRY1/ENG/HEY2	16
BP	GO:0097205	renal filtration	15/1613	30/18870	4.02277e-09	1.62405e-07	1.19655e-07	SULF2/SULF1/EDNRA/ITGA3/F2R/KIRREL1/F2RL1/PDGFB/GAS6/MCAM/AQP1/ADGRF5/PPP3CA/CD34/MYO1E	15
BP	GO:0010712	regulation of collagen metabolic process	18/1613	43/18870	4.12198e-09	1.6523e-07	1.21736e-07	INHBA/FAP/TGFB3/F2R/EMILIN1/ITGB1/CREB3L1/DDR2/VIM/MFAP4/TGFB1/SERPINB7/ITGA2/RUNX1/ENG/LARP6/BMP4/CST3	18
BP	GO:0003279	cardiac septum development	30/1613	108/18870	4.22643e-09	1.67926e-07	1.23722e-07	SEMA3C/HEYL/TGFBR2/HEG1/PTK7/CCN1/NRP1/JAG1/WNT11/TGFB2/ACVR1/PARVA/FZD2/APLNR/NRP2/BMPR2/MSX2/LUZP1/FZD1/TGFBR1/NDST1/KCNJ8/AP2B1/SMAD7/ENG/SLIT3/BMP4/PLXND1/HEY2/TRIP11	30
BP	GO:0030048	actin filament-based movement	34/1613	133/18870	4.27329e-09	1.67926e-07	1.23722e-07	ACTC1/MYL1/TNNC1/MYH2/MYH7/MYH3/TPM1/BIN1/CAV1/PDPN/LIMCH1/GJA1/ACTA2/EPDR1/MYO1B/FLNA/MYO5A/SCN4B/MYH10/FRMD6/KCNE4/PARVA/MYH9/PDE4B/CAMK2D/SNTA1/MYO1C/DSP/GJC1/KCNJ8/ATP2A2/MYO1D/MYO1E/SLC9A1	34
BP	GO:0030193	regulation of blood coagulation	23/1613	68/18870	4.27836e-09	1.67926e-07	1.23722e-07	KRT1/SERPINE1/THBS1/CAV1/FAP/PLAU/F2R/EMILIN1/F2RL1/F3/SERPINE2/SERPING1/ANO6/PDGFB/C1QTNF1/EPHB2/THBD/PDGFRA/PDGFA/ADTRP/UBASH3B/SH2B3/PLAUR	23
BP	GO:0048008	platelet-derived growth factor receptor signaling pathway	21/1613	58/18870	4.94638e-09	1.92742e-07	1.42006e-07	CSPG4/APOD/PDGFRB/F3/PDGFC/NRP1/PDGFB/PDGFRL/LRP1/PDGFRA/LOX/BCAR1/PDGFA/NR4A3/HIP1/CBLB/IQGAP1/MYO1E/STON1/ABL1/HGS	21
BP	GO:0032330	regulation of chondrocyte differentiation	20/1613	53/18870	4.97883e-09	1.92742e-07	1.42006e-07	GREM1/PTHLH/ADAMTS12/LOXL2/CCN2/EFEMP1/SNAI2/CCN4/RFLNB/ADAMTS7/MBOAT2/RUNX2/GLI3/TGFBR1/SMAD7/ACVRL1/MAF/WNT9A/GLG1/BMP4	20
BP	GO:0010927	cellular component assembly involved in morphogenesis	33/1613	128/18870	5.71732e-09	2.19825e-07	1.6196e-07	ACTA1/ACTC1/MYL2/TCAP/TNNT3/CSRP3/ANKRD1/ACTN2/KLHL41/MYH7/NRAP/MYOZ1/FLNC/TNNT1/MYH3/NEB/TPM1/CFL2/PDGFRB/MYL9/ITGB1/PLEC/PHLDB1/PMP22/PHLDB2/ITGB4/PDGFRA/FHOD3/FLII/MEF2A/AKAP13/MTMR2/PAFAH1B1	33
BP	GO:0001885	endothelial cell development	22/1613	64/18870	6.56928e-09	2.50875e-07	1.84837e-07	MYADM/EDNRA/F2RL1/MSN/HEG1/COL18A1/MET/CLIC4/VCL/CDH5/PLOD3/S1PR3/ROBO4/RAPGEF1/TNFRSF1A/CLDN5/CCM2/RDX/ADD1/ROCK2/RAP1A/RAP2C	22
BP	GO:0031346	positive regulation of cell projection organization	64/1613	355/18870	7.78675e-09	2.95374e-07	2.17622e-07	FN1/TENM2/CCL21/TGFB3/ITGA3/TENM3/NEFL/ITGA6/NGF/L1CAM/F2RL1/CXCL12/PTK7/NRP1/PLEK2/FLNA/DDR2/P3H1/DPYSL3/SERPINF1/FSCN1/EPHB2/LPAR3/BMPR2/FEZ1/AGRN/CDC42EP3/FZD1/PLXNC1/ABL2/EHD1/ENC1/TGFBR1/FZD4/SKIL/MACF1/RAPGEF1/RHOQ/ITGA2/MAP1B/SEMA7A/IGF1R/WASHC5/PIK3R1/TOX/DVL1/PLXNA1/PLXND1/GRN/RAB8B/SCARB2/ABL1/DOCK11/KIDINS220/LIMK1/CORO1C/EIF4G2/AP2A1/FAM98A/SEPTIN7/ATMIN/PAFAH1B1/RAP1A/STK25	64
BP	GO:0051896	regulation of phosphatidylinositol 3-kinase/protein kinase B signal transduction	50/1613	248/18870	8.21578e-09	3.0832e-07	2.2716e-07	FN1/THBS1/CHI3L1/AXL/CCL21/PDGFRB/F2R/AGT/ITGB1/RCN3/F2RL1/F3/DCN/IGFBP5/PDGFC/FERMT2/DDR2/PDGFB/PINK1/C1QTNF1/RASD2/TGFB2/CAVIN3/TWIST1/RTN4/NEDD4/PIK3CD/GAS6/PDGFRA/TGFB1/TREM2/MEIS3/MYORG/TGFBR1/RRAS/MUL1/KDR/PDGFA/SH2B3/IGF1R/ENG/HIP1/PHLDA3/MTM1/PTK2/OSBPL8/MTDH/PTEN/EXTL3/HSP90AB1	50
BP	GO:0072006	nephron development	37/1613	156/18870	8.23714e-09	3.0832e-07	2.2716e-07	MEF2C/SULF2/GREM1/SULF1/BASP1/PDGFRB/EDNRA/ITGA3/AGT/ACTA2/NID1/HEYL/KIF26B/PDGFB/JAG1/WNT11/DLL1/PDGFRA/LAMB2/SERPINB7/FOXC2/GLI3/DCHS1/BMP2/EXT1/AQP1/YAP1/PPP3CA/CD34/MTSS1/IL6R/ANGPT2/IQGAP1/BMP4/MYO1E/GPR4/FOXD1	37
BP	GO:0055007	cardiac muscle cell differentiation	33/1613	131/18870	1.06814e-08	3.97181e-07	2.9263e-07	ACTC1/MYL2/TCAP/CSRP3/ACTN2/NRAP/NEB/MEF2C/GREM1/RGS4/PDGFRB/ITGB1/PLEC/BVES/FHL2/EFNB2/ACVR1/SGCB/DLL1/PDGFRA/FHOD3/TGFB1/NRG1/BMP2/KCNJ8/PDLIM5/RARA/MEF2A/ASB2/BMP4/HEY2/AKAP13/SLC9A1	33
BP	GO:0061037	negative regulation of cartilage development	15/1613	32/18870	1.24429e-08	4.59655e-07	3.38659e-07	GREM1/PTHLH/ADAMTS12/CTSK/EFEMP1/SNAI2/CCN4/WNT11/RFLNB/ADAMTS7/GLI3/TGFBR1/RARA/WNT9A/BMP4	15
BP	GO:0071772	response to BMP	40/1613	179/18870	1.2793e-08	4.66489e-07	3.43694e-07	SFRP2/HTRA1/FSTL3/HTRA3/FBN1/TNFAIP6/GREM1/SULF1/SFRP4/ADAMTS12/FSTL1/ITGA3/COMP/FST/HEYL/CCN1/SFRP1/CRIM1/ACVR1/DLX3/ADAMTS7/RUNX2/BMPR2/MSX2/CDH5/FZD1/SKIL/BMP2/NBL1/EXT1/SMAD7/KDR/ACVRL1/ENG/HIPK2/BMP4/ABL1/USP9X/FOXD1/SMURF2	40
BP	GO:0071773	cellular response to BMP stimulus	40/1613	179/18870	1.2793e-08	4.66489e-07	3.43694e-07	SFRP2/HTRA1/FSTL3/HTRA3/FBN1/TNFAIP6/GREM1/SULF1/SFRP4/ADAMTS12/FSTL1/ITGA3/COMP/FST/HEYL/CCN1/SFRP1/CRIM1/ACVR1/DLX3/ADAMTS7/RUNX2/BMPR2/MSX2/CDH5/FZD1/SKIL/BMP2/NBL1/EXT1/SMAD7/KDR/ACVRL1/ENG/HIPK2/BMP4/ABL1/USP9X/FOXD1/SMURF2	40
BP	GO:0003179	heart valve morphogenesis	21/1613	61/18870	1.40243e-08	5.08113e-07	3.74361e-07	MEF2C/CDH11/EMILIN1/HEYL/SNAI2/TGFBR2/CCN1/TIE1/JAG1/TGFB2/ACVR1/TWIST1/BMPR2/TGFB1/SNAI1/DCHS1/BMP2/SLIT3/BMP4/HEY2/ROCK2	21
BP	GO:0009913	epidermal cell differentiation	49/1613	245/18870	1.51697e-08	5.46109e-07	4.02355e-07	KLK5/KRT1/SPRR2G/KRT6C/KRT14/KRT75/KRT6B/KRT16/LCE3D/SFRP4/LCE3E/CYP26B1/KRT10/SLITRK6/ZBED2/KRT6A/PLEC/MAFB/POU3F1/CDH3/GSDME/JAG1/KLF7/VDR/KRT17/LCE1F/CLIC4/DLX3/LATS2/PALLD/DLL1/MSX2/SFN/SGPP1/SLC39A2/PITX2/LIPK/CD109/DSP/CYP27B1/YAP1/PPP3CA/JAG2/BMP4/HEY2/NCOA3/EXTL3/ROCK2/PAFAH1B1	49
BP	GO:0006935	chemotaxis	77/1613	468/18870	1.63198e-08	5.83795e-07	4.30121e-07	THBS4/PADI2/SERPINE1/THBS1/MMP2/SEMA3C/TNFAIP6/GREM1/PLAU/VEGFC/FLRT3/CCL21/CDH13/PDGFRB/CXCL14/L1CAM/F2RL1/FLRT2/F3/CXCL12/PLEC/ITGAV/ADGRA2/CCN1/NRP1/MET/CCL11/CMTM3/SEMA6C/ANO6/PDGFB/PRKCQ/EFNB2/TGFB2/MMP28/PARVA/FOSL1/RARRES2/PIK3CD/NRP2/GAS6/PDGFRA/LOX/BMPR2/TGFB1/TREM2/PDE4B/ACKR3/FPR3/WNK1/NRG1/ITGA1/SEMA6B/CCL13/NBL1/ITGA2/KDR/BCAR1/DUSP3/PDGFA/S1PR1/SEMA7A/EGR3/IL6R/SBDS/CMKLR1/SLIT3/ANG…	77
BP	GO:0044319	wound healing, spreading of cells	16/1613	37/18870	1.71535e-08	6.05949e-07	4.46443e-07	COL5A1/ITGA5/PDPN/WNT7A/ITGB1/CCN1/FLNA/FERMT1/FERMT2/CD151/PHLDB2/AJUBA/MSX2/CD44/ACVRL1/PTEN	16
BP	GO:0090505	epiboly involved in wound healing	16/1613	37/18870	1.71535e-08	6.05949e-07	4.46443e-07	COL5A1/ITGA5/PDPN/WNT7A/ITGB1/CCN1/FLNA/FERMT1/FERMT2/CD151/PHLDB2/AJUBA/MSX2/CD44/ACVRL1/PTEN	16
BP	GO:0090288	negative regulation of cellular response to growth factor stimulus	32/1613	127/18870	1.76555e-08	6.19807e-07	4.56654e-07	SFRP2/THBS1/HTRA1/SULF2/FSTL3/HTRA3/FBN1/TNFAIP6/GREM1/SULF1/ADAMTS12/AGT/EMILIN1/DCN/CREB3L1/ADGRA2/SFRP1/CRIM1/APLN/SHISA2/NEDD4/FZD1/SKIL/NBL1/MMRN2/SPRY4/SMAD7/SPRY1/HIPK2/ABL1/SMURF2/HGS	32
BP	GO:0042330	taxis	77/1613	470/18870	1.96985e-08	6.87257e-07	5.06349e-07	THBS4/PADI2/SERPINE1/THBS1/MMP2/SEMA3C/TNFAIP6/GREM1/PLAU/VEGFC/FLRT3/CCL21/CDH13/PDGFRB/CXCL14/L1CAM/F2RL1/FLRT2/F3/CXCL12/PLEC/ITGAV/ADGRA2/CCN1/NRP1/MET/CCL11/CMTM3/SEMA6C/ANO6/PDGFB/PRKCQ/EFNB2/TGFB2/MMP28/PARVA/FOSL1/RARRES2/PIK3CD/NRP2/GAS6/PDGFRA/LOX/BMPR2/TGFB1/TREM2/PDE4B/ACKR3/FPR3/WNK1/NRG1/ITGA1/SEMA6B/CCL13/NBL1/ITGA2/KDR/BCAR1/DUSP3/PDGFA/S1PR1/SEMA7A/EGR3/IL6R/SBDS/CMKLR1/SLIT3/ANG…	77
BP	GO:0003170	heart valve development	23/1613	73/18870	1.99514e-08	6.91812e-07	5.09705e-07	MEF2C/CDH11/EMILIN1/HEYL/SNAI2/TGFBR2/CCN1/TIE1/JAG1/TGFB2/ACVR1/APLNR/TWIST1/BMPR2/TGFB1/SNAI1/DCHS1/BMP2/TNFRSF1A/SLIT3/BMP4/HEY2/ROCK2	23
BP	GO:1905314	semi-lunar valve development	18/1613	47/18870	2.22062e-08	7.65302e-07	5.63849e-07	CDH11/EMILIN1/HEYL/SNAI2/TGFBR2/TIE1/JAG1/TGFB2/TWIST1/BMPR2/TGFB1/SNAI1/BMP2/TNFRSF1A/SLIT3/BMP4/HEY2/ROCK2	18
BP	GO:0045669	positive regulation of osteoblast differentiation	23/1613	74/18870	2.6624e-08	9.11993e-07	6.71927e-07	SFRP2/MEF2C/CTHRC1/GDPD2/CCN1/FERMT2/DDR2/CCN4/JAG1/ACVR1/RUNX2/BMPR2/MSX2/FAM20C/TMEM119/GLI3/BMP2/ZHX3/YAP1/PPP3CA/IL6R/CEBPB/BMP4	23
BP	GO:0090504	epiboly	16/1613	38/18870	2.72807e-08	9.28857e-07	6.84352e-07	COL5A1/ITGA5/PDPN/WNT7A/ITGB1/CCN1/FLNA/FERMT1/FERMT2/CD151/PHLDB2/AJUBA/MSX2/CD44/ACVRL1/PTEN	16
BP	GO:0048844	artery morphogenesis	24/1613	80/18870	2.88498e-08	9.76402e-07	7.19381e-07	COL3A1/PDGFRB/EDNRA/COMP/TGFBR2/PRRX1/FKBP10/NRP1/EFEMP2/EFNB2/MYLK/JAG1/WNT11/TGFB2/LRP1/FOXC2/TGFBR1/SMAD7/ACVRL1/ADGRF5/ENG/BMP4/HEY2/HOXA1	24
BP	GO:0001706	endoderm formation	20/1613	58/18870	2.99578e-08	1.00787e-06	7.42564e-07	FN1/COL5A1/INHBA/COL5A2/ITGA7/COL12A1/MMP2/LAMA3/COL11A1/COL6A1/ITGA5/MMP9/MMP14/LAMB3/COL8A1/ITGAV/COL4A2/ITGB5/LAMB1/HMGA2	20
BP	GO:0003176	aortic valve development	17/1613	43/18870	3.12252e-08	1.04429e-06	7.69399e-07	CDH11/EMILIN1/HEYL/SNAI2/TGFBR2/TIE1/JAG1/TWIST1/BMPR2/TGFB1/SNAI1/BMP2/TNFRSF1A/SLIT3/BMP4/HEY2/ROCK2	17
BP	GO:0070372	regulation of ERK1 and ERK2 cascade	57/1613	313/18870	3.54104e-08	1.17729e-06	8.67391e-07	FN1/INHBA/TIMP3/CHI3L1/PLA2G2A/CCL21/PDGFRB/F2R/EMILIN1/ACTA2/F2RL1/SIRPA/CCN2/DAB2/PDGFC/CCN1/AKAP12/NRP1/FERMT2/CCL11/MTURN/TNFAIP8L3/DUSP6/PDGFB/APP/EPHB2/CAVIN3/GAS6/PDGFRA/SHC1/TGFB1/TREM2/ACKR3/CD44/GBP1/NRG1/CCL13/DUSP10/BMP2/RRAS/GLIPR2/PRKCA/YWHAZ/KDR/DUSP3/PDGFA/SEMA7A/SPRY1/DENND2B/BMP4/GNAI2/ABL1/MFAP3/SPRED1/PTEN/RAP1A/NOD1	57
BP	GO:0038127	ERBB signaling pathway	31/1613	124/18870	3.57685e-08	1.18224e-06	8.71039e-07	AREG/CDH13/MMP9/AGT/EFEMP1/FAM83A/NPR2/BCAR3/IFI6/AFAP1L2/RTN4/SHC1/TGFB1/NRG1/ITGA1/KIF16B/DGKD/BCAR1/DUSP3/MVP/HIP1/CBLB/LGMN/PLAUR/IQGAP1/RALB/SNX6/ABL1/PTK2/SOCS5/RNF115	31
BP	GO:0072659	protein localization to plasma membrane	54/1613	290/18870	3.72891e-08	1.22534e-06	9.02789e-07	CSRP3/ACTN2/STAC3/LRRC15/ITGA3/EHD2/ITGB1/MMP14/RAMP1/DAB2/PRNP/RAB31/FLNA/MYO5A/SEC23A/EPHB2/TSPAN5/LRP1/GAS6/TGFB1/TREM2/GBP1/KIF13A/WNK1/EHD1/MACF1/DCHS1/PICALM/TNFRSF1A/RHOQ/PKP3/EFR3A/STXBP1/S100A10/PIK3R1/TMBIM1/ARL6IP5/ACTB/OPTN/PACS1/RDX/SPTBN1/RAB8B/CLTC/PREPL/PPP1R9B/VAMP3/RILPL1/ROCK2/VTI1B/VPS35/EXOC5/ZDHHC7/RAP1A	54
BP	GO:0032535	regulation of cellular component size	64/1613	370/18870	3.99128e-08	1.30397e-06	9.60725e-07	ACTN2/NEB/FN1/BIN1/SEMA3C/MYADM/WNT7A/CCL21/CFL2/NEFL/KIRREL1/NGF/L1CAM/F2RL1/CXCL12/MSN/KANK2/NRP1/CCL11/SEMA6C/ANO6/LIMA1/IL7R/RTN4/SLC12A4/LPAR3/VAV2/BMPR2/FHOD3/CDC42EP3/WNK1/SEMA6B/MACF1/PICALM/SNX9/SSH2/AQP1/MAP1B/ARHGAP5/DIP2B/FLII/SVIL/SEMA7A/WASHC5/COTL1/ATP13A2/ESAM/CAPZA2/ARHGAP18/RDX/SPTBN1/ABL1/DSTN/RAB22A/ADD1/LIMK1/EIF4G2/RPTOR/MTPN/PTEN/CHMP3/PAFAH1B1/TTL/CAPZB	64
BP	GO:0032967	positive regulation of collagen biosynthetic process	13/1613	26/18870	4.46538e-08	1.45048e-06	1.06867e-06	INHBA/TGFB3/F2R/CREB3L1/DDR2/VIM/TGFB1/SERPINB7/ITGA2/RUNX1/ENG/LARP6/BMP4	13
BP	GO:0061138	morphogenesis of a branching epithelium	40/1613	187/18870	4.64578e-08	1.50045e-06	1.10549e-06	SFRP2/TNC/SEMA3C/AREG/GREM1/SULF1/EDNRA/AGT/MMP14/SNAI2/TGFBR2/COL4A1/TGM2/SFRP1/NRP1/MET/TIE1/VDR/ACVR1/CLIC4/MSX2/FOXC2/GLI3/DCHS1/BMP2/EXT1/KDR/PDGFA/CTSZ/GLI2/YAP1/SPRY1/ENG/NFATC4/PLXNA1/BMP4/PLXND1/ABL1/FOXD1/BTBD7	40
BP	GO:0090257	regulation of muscle system process	48/1613	247/18870	5.42915e-08	1.7435e-06	1.28455e-06	MYBPH/MYL2/TNNC1/SLN/TNNT3/TNNC2/TNNI1/CASQ2/MYH7/MYOG/TNNT1/TPM1/BIN1/CAV1/RGS4/F2R/AGT/MYL9/CACNB1/FBXO32/CNN1/IGFBP5/DMPK/TMEM38A/LMCD1/ANXA6/GUCY1A1/PDE4B/CAMK2D/SPHK1/DSP/CALM1/PRKCA/TNFRSF1A/SMAD7/ITGA2/PPP3CA/MEF2A/PPP1R12B/FOXO1/NR4A3/ATP2A2/DAPK3/SETD3/SLC9A1/MTPN/DOCK4/ROCK2	48
BP	GO:0030509	BMP signaling pathway	37/1613	167/18870	5.63311e-08	1.79878e-06	1.32528e-06	SFRP2/HTRA1/FSTL3/HTRA3/FBN1/TNFAIP6/GREM1/SULF1/SFRP4/FSTL1/ITGA3/COMP/FST/CCN1/SFRP1/CRIM1/ACVR1/DLX3/RUNX2/BMPR2/MSX2/CDH5/FZD1/SKIL/BMP2/NBL1/EXT1/SMAD7/KDR/ACVRL1/ENG/HIPK2/BMP4/ABL1/USP9X/FOXD1/SMURF2	37
BP	GO:0007173	epidermal growth factor receptor signaling pathway	28/1613	107/18870	5.67099e-08	1.8007e-06	1.3267e-06	AREG/CDH13/MMP9/AGT/EFEMP1/FAM83A/NPR2/BCAR3/IFI6/AFAP1L2/SHC1/TGFB1/ITGA1/KIF16B/DGKD/BCAR1/DUSP3/MVP/HIP1/CBLB/PLAUR/IQGAP1/RALB/SNX6/ABL1/PTK2/SOCS5/RNF115	28
BP	GO:1901653	cellular response to peptide	64/1613	374/18870	6.03779e-08	1.90646e-06	1.40462e-06	CSRP3/ACTN2/INHBA/CAV1/PDK4/ANO1/FBN1/IRS1/GJA1/EDNRA/AGT/CACNB1/GJB2/NPR2/PRNP/RAB31/CAV2/ZNF106/SLC39A14/DDR2/MYO5A/BCAR3/PRKCQ/VIM/PXN/APP/EPHB2/SGCB/LRP1/RARRES2/INHBB/SHC1/TREM2/FOXC2/MYO1C/JAK1/AGTRAP/PTPRE/PRKCA/RHOQ/CPEB2/BCAR1/MAP1B/PKM/PPP3CA/BACE1/IGF1R/YWHAG/FOXO1/NR4A3/LEPROT/PIK3R1/LGMN/SNX6/GNAI2/SLC9A1/PTK2/PPP1R9B/OSBPL8/PDK2/ROCK2/ZDHHC7/NOD1/CRK	64
BP	GO:0043410	positive regulation of MAPK cascade	76/1613	474/18870	6.14201e-08	1.92859e-06	1.42092e-06	INHBA/CSPG4/MEF2C/THBS1/CHI3L1/PLA2G2A/IGFBP6/WNT7A/CCL21/TGFB3/PDGFRB/F2R/ACTA2/F2RL1/CCN2/PDGFC/CAV2/AKAP12/NRP1/FERMT2/CCL11/MTURN/TNFAIP8L3/BCAR3/GSDME/PDGFB/C1QTNF1/SH3RF3/IL11/TGFB2/APP/CAVIN3/LPAR3/GAS6/PDGFRA/SHC1/TGFB1/TREM2/JCAD/ACKR3/CD44/NRG1/ITGA1/SPHK1/TGFBR1/DOK4/CCL13/NDST1/BMP2/SH3RF1/GLIPR2/PRKCA/KDR/PDGFA/SEMA7A/IGF1R/DENND2B/HIPK2/IQGAP1/ARL6IP5/BMP4/SPAG9/TRIM5/GADD45A/SDCBP/…	76
BP	GO:0007492	endoderm development	24/1613	83/18870	6.34137e-08	1.98019e-06	1.45894e-06	FN1/COL5A1/INHBA/COL5A2/ITGA7/COL12A1/MMP2/LAMA3/COL11A1/COL6A1/ITGA5/MMP9/MMP14/LAMB3/COL8A1/ITGAV/COL4A2/ITGB5/LAMB1/LAMC1/HMGA2/KIF16B/EXT1/BMP4	24
BP	GO:0001945	lymph vessel development	14/1613	31/18870	6.92105e-08	2.12597e-06	1.56634e-06	PDPN/VEGFC/HEG1/NPR2/TIE1/EFNB2/BMPR2/FOXC2/TMEM204/CLEC14A/KDR/ACVRL1/VASH1/PPP3CB	14
BP	GO:0061437	renal system vasculature development	14/1613	31/18870	6.92105e-08	2.12597e-06	1.56634e-06	PDGFRB/EDNRA/ACTA2/NRP1/PDGFB/PDGFRA/SERPINB7/FOXC2/AQP1/CD34/IL6R/ANGPT2/BMP4/GPR4	14
BP	GO:0061440	kidney vasculature development	14/1613	31/18870	6.92105e-08	2.12597e-06	1.56634e-06	PDGFRB/EDNRA/ACTA2/NRP1/PDGFB/PDGFRA/SERPINB7/FOXC2/AQP1/CD34/IL6R/ANGPT2/BMP4/GPR4	14
BP	GO:0001558	regulation of cell growth	69/1613	417/18870	7.22697e-08	2.20794e-06	1.62674e-06	MYL2/FHL1/FN1/SFRP2/CRYAB/INHBA/TNC/CDA/SEMA3C/SPOCK1/GREM1/RGS4/GJA1/AGT/NGF/L1CAM/MMP14/SERPINE2/CXCL12/DAB2/IGFBP5/IGFBP7/SFRP1/NRP1/SEMA6C/PRKCQ/DCBLD2/WNT11/TGFB2/KRT17/RTN4/LPAR3/BMPR2/TGFB1/SFN/CLSTN1/CAMK2D/SPHK1/SEMA6B/TEAD1/TGFBR1/CYP27B1/MACF1/TRIM32/MUL1/SMAD7/ACVRL1/BCAR1/MAP1B/DIP2B/YAP1/SEMA7A/SLIT3/USP47/DNAJB2/SPAG9/SDCBP/ABL1/ADAM10/SLC9A1/BDKRB1/PPP1R9B/LIMK1/EIF4G2/RPTOR/MTPN/…	69
BP	GO:0060411	cardiac septum morphogenesis	22/1613	72/18870	7.50272e-08	2.2725e-06	1.67431e-06	SEMA3C/HEYL/TGFBR2/CCN1/NRP1/JAG1/WNT11/TGFB2/ACVR1/PARVA/FZD2/APLNR/NRP2/BMPR2/MSX2/FZD1/TGFBR1/SMAD7/ENG/SLIT3/BMP4/HEY2	22
BP	GO:0070167	regulation of biomineral tissue development	27/1613	102/18870	7.51873e-08	2.2725e-06	1.67431e-06	MEF2C/ASPN/GREM1/COMP/AMTN/CCN1/DDR2/ANO6/VDR/RFLNB/ACVR1/MGP/TWIST1/GAS6/BMPR2/SGMS2/TGFB1/FAM20C/TMEM119/CYP27B1/BMP2/S1PR1/CEBPB/GPM6B/BMP4/HEY2/ROCK2	27
BP	GO:0070371	ERK1 and ERK2 cascade	59/1613	336/18870	7.82614e-08	2.35284e-06	1.73349e-06	FN1/INHBA/TIMP3/CHI3L1/PLA2G2A/CCL21/PDGFRB/F2R/EMILIN1/ACTA2/F2RL1/SIRPA/CCN2/DAB2/PDGFC/ITGAV/CCN1/AKAP12/NRP1/FERMT2/CCL11/MTURN/TNFAIP8L3/DUSP6/PDGFB/ZFP36L2/APP/EPHB2/CAVIN3/GAS6/PDGFRA/SHC1/TGFB1/TREM2/ACKR3/CD44/GBP1/NRG1/CCL13/DUSP10/BMP2/RRAS/GLIPR2/PRKCA/YWHAZ/KDR/DUSP3/PDGFA/SEMA7A/SPRY1/DENND2B/BMP4/GNAI2/ABL1/MFAP3/SPRED1/PTEN/RAP1A/NOD1	59
BP	GO:0060350	endochondral bone morphogenesis	20/1613	61/18870	7.87797e-08	2.35589e-06	1.73574e-06	MMP13/COL1A1/COL3A1/MEF2C/SERPINH1/COMP/MMP14/TGFBR2/NPR2/ANXA6/RUNX2/BMPR2/TMEM119/EXT2/EXT1/RARA/MEF2D/BMP4/INPPL1/TRIP11	20
BP	GO:0010714	positive regulation of collagen metabolic process	13/1613	27/18870	7.93698e-08	2.36104e-06	1.73954e-06	INHBA/TGFB3/F2R/CREB3L1/DDR2/VIM/TGFB1/SERPINB7/ITGA2/RUNX1/ENG/LARP6/BMP4	13
BP	GO:1990778	protein localization to cell periphery	61/1613	353/18870	8.57438e-08	2.5373e-06	1.8694e-06	CSRP3/ACTN2/STAC3/CAV1/MYADM/LRRC15/ITGA3/EHD2/ITGB1/MMP14/RAMP1/GPC4/GPC6/DAB2/PRNP/RAB31/FLNA/MYO5A/SEC23A/EPHB2/TSPAN5/LRP1/GAS6/TGFB1/TREM2/RAB38/GBP1/CLSTN1/KIF13A/WNK1/EHD1/MACF1/DCHS1/PICALM/TNFRSF1A/RHOQ/PKP3/EFR3A/STXBP1/S100A10/PIK3R1/TMBIM1/ARL6IP5/ACTB/OPTN/PACS1/RDX/SPTBN1/RAB8B/ADAM10/CLTC/PREPL/PPP1R9B/VAMP3/RILPL1/ROCK2/VTI1B/VPS35/EXOC5/ZDHHC7/RAP1A	61
BP	GO:0030216	keratinocyte differentiation	38/1613	177/18870	9.03271e-08	2.65901e-06	1.95907e-06	KLK5/KRT1/SPRR2G/KRT6C/KRT14/KRT75/KRT6B/KRT16/LCE3D/LCE3E/CYP26B1/KRT10/ZBED2/KRT6A/PLEC/MAFB/POU3F1/CDH3/JAG1/VDR/KRT17/LCE1F/CLIC4/LATS2/PALLD/MSX2/SFN/SGPP1/SLC39A2/LIPK/CD109/DSP/CYP27B1/YAP1/PPP3CA/NCOA3/EXTL3/ROCK2	38
BP	GO:0050905	neuromuscular process	36/1613	163/18870	9.2267e-08	2.70204e-06	1.99077e-06	TCAP/TNNC1/TNNT3/TNNI2/TNNC2/TNNI1/MYH7/STAC3/TNNT1/MYH3/MAP1A/EDNRA/COMP/NEFL/SLITRK6/DMPK/TUBA1A/NPR2/JSRP1/SYNM/APP/SLC1A3/DCTN1/KCNJ8/ADARB1/BACE1/TPP1/NLGN2/HIPK2/DVL1/FOXS1/HOXA1/ABL1/PTEN/VPS35/PAFAH1B1	36
BP	GO:0043086	negative regulation of catalytic activity	76/1613	480/18870	1.04327e-07	3.03947e-06	2.23938e-06	SLN/TIMP3/NES/SERPINE1/BIN1/THBS1/CAV1/SPOCK1/TIMP2/CAMK2N1/SERPINH1/MMP9/AGT/CST1/THY1/SERPINE2/IFIT1/AOC3/HEG1/PKIG/PKIA/SLC39A14/SERPING1/IFI6/SERPINF1/TGFB2/TIMP1/EPHB2/LATS2/LRP1/GAS6/SERPINB7/CD44/SFN/WNK1/DUSP10/CYP27B1/BMP2/PICALM/SH3RF1/SPRY4/SMAD7/CPEB2/DUSP3/AQP1/UBASH3B/ADARB1/ANXA8/YWHAG/SPRY1/MVP/IPO7/AIDA/CBLB/DVL1/PLAUR/TMBIM1/USP47/CST3/HIPK3/SNX6/RDX/GADD45A/GNAI2/ABL1/LRCH1/SPR…	76
BP	GO:0050900	leukocyte migration	66/1613	396/18870	1.05135e-07	3.04729e-06	2.24515e-06	THBS4/PADI2/SERPINE1/ITGA7/THBS1/MMP2/TNFAIP6/GREM1/VEGFC/APOD/CCL21/ITGA3/EMILIN1/ITGB1/ITGA6/MMP14/F2RL1/SIRPA/THY1/CXCL12/PLEC/MSN/CCL11/ANO6/PDGFB/TGFB2/APP/MMP28/MYH9/RARRES2/PIK3CD/GAS6/TREM2/PDE4B/ABL2/IL1R1/WNK1/ITGA1/FADD/CCL13/NBL1/EXT1/ITGA2/XG/ADTRP/S1PR1/ASB2/CD34/IL6R/SBDS/CMKLR1/PIK3R1/PLVAP/LGMN/CD99L2/MCU/B4GALT1/ABL1/ADAM10/STK10/LRCH1/BDKRB1/PTK2/GBF1/PAFAH1B1/CRK	66
BP	GO:0030282	bone mineralization	30/1613	123/18870	1.07127e-07	3.08918e-06	2.27601e-06	MMP13/COL1A2/MEF2C/ASPN/GREM1/PTHLH/COMP/KLF10/CCN1/SLC24A3/DDR2/ANO6/WNT11/VDR/RFLNB/ACVR1/MGP/TWIST1/LOX/BMPR2/SGMS2/FAM20C/TMEM119/CYP27B1/BMP2/S1PR1/SBDS/GPM6B/BMP4/MINPP1	30
BP	GO:0061005	cell differentiation involved in kidney development	19/1613	57/18870	1.23124e-07	3.53248e-06	2.60262e-06	MEF2C/GREM1/BASP1/EDNRA/MMP9/ACTA2/PDGFB/JAG1/LAMB2/GLIS2/FOXC2/GLI3/EXT1/YAP1/CD34/MTSS1/IQGAP1/MYO1E/GPR4	19
BP	GO:0050808	synapse organization	76/1613	483/18870	1.3525e-07	3.81443e-06	2.81035e-06	THBS2/TNC/CAP2/MEF2C/AMIGO2/WNT7A/FLRT3/ACTN1/ITGA3/F2R/NEFL/CACNB1/ITGB1/SLITRK6/CHRNB1/PCDHGC3/L1CAM/FLRT2/SYNPO/GPC4/DMPK/SPARCL1/COL4A1/KLK8/TUBA1A/PTK7/PRNP/SDK2/NRP1/NGEF/FLNA/PDZRN3/SRPX2/APBB2/APP/EPHB2/RHOB/PPFIBP1/COL4A5/NEDD4/NRP2/AGRN/LAMB2/TREM2/FZD1/PLXNC1/EPHB3/CLSTN1/SNTA1/TANC2/DCTN1/KCNJ8/YWHAZ/PDLIM5/MAP1B/ERC1/IGF1R/NLGN2/DVL1/LZTS1/LGMN/NFATC4/ACTB/PLXND1/SDCBP/ABL1/ADAM10/CF…	76
BP	GO:0003094	glomerular filtration	13/1613	28/18870	1.36552e-07	3.81443e-06	2.81035e-06	SULF2/SULF1/EDNRA/F2R/KIRREL1/F2RL1/PDGFB/GAS6/MCAM/AQP1/ADGRF5/CD34/MYO1E	13
BP	GO:0003272	endocardial cushion formation	13/1613	28/18870	1.36552e-07	3.81443e-06	2.81035e-06	HEYL/SNAI2/TGFBR2/TGFB2/ACVR1/APLNR/MSX2/SNAI1/TGFBR1/DCHS1/BMP2/ENG/HEY2	13
BP	GO:1903055	positive regulation of extracellular matrix organization	13/1613	28/18870	1.36552e-07	3.81443e-06	2.81035e-06	PDPN/EMILIN1/PHLDB1/EFEMP2/DDR2/FSCN1/PHLDB2/TGFB1/TGFBR1/BMP2/RUNX1/ABL1/COLGALT1	13
BP	GO:0003197	endocardial cushion development	18/1613	52/18870	1.37001e-07	3.81443e-06	2.81035e-06	HEYL/SNAI2/TGFBR2/JAG1/TGFB2/ACVR1/APLNR/TWIST1/BMPR2/MSX2/SNAI1/TGFBR1/DCHS1/BMP2/ACVRL1/ENG/BMP4/HEY2	18
BP	GO:0050819	negative regulation of coagulation	18/1613	52/18870	1.37001e-07	3.81443e-06	2.81035e-06	KRT1/SERPINE1/THBS1/FAP/PLAU/SERPINE2/SERPING1/PDGFB/C1QTNF1/THBD/ANXA5/PDGFRA/PROCR/PDGFA/ADTRP/UBASH3B/SH2B3/PLAUR	18
BP	GO:0070252	actin-mediated cell contraction	27/1613	105/18870	1.4399e-07	3.98338e-06	2.93483e-06	ACTC1/MYL1/TNNC1/MYH2/MYH7/MYH3/TPM1/BIN1/CAV1/PDPN/LIMCH1/GJA1/ACTA2/EPDR1/FLNA/SCN4B/FRMD6/KCNE4/PARVA/PDE4B/CAMK2D/SNTA1/DSP/GJC1/KCNJ8/ATP2A2/SLC9A1	27
BP	GO:0001654	eye development	65/1613	391/18870	1.44479e-07	3.98338e-06	2.93483e-06	MFAP5/CRYAB/COL5A1/INHBA/COL5A2/NES/PXDN/FBN1/WNT7A/MFAP2/PDGFRB/TENM3/SLITRK6/EFEMP1/THY1/COL8A1/ZEB1/TGFBR2/COL4A1/SDK2/NRP1/BCAR3/VIM/JAG1/SERPINF1/TGFB2/EPHB2/CLIC4/FAT1/TWIST1/DLL1/PDGFRA/BMPR2/LAMB2/RHOJ/SH3PXD2B/MEIS3/FOXC2/GLI3/WNT5B/PITX2/VSTM4/TGFBR1/FZD4/SKIL/FJX1/PTPRM/KDR/ACVRL1/MAF/RARA/WNT9A/AQP1/LPCAT1/SPRY1/HIPK2/BAK1/BMP4/LIMK2/FOXF2/SMARCD3/BFSP1/MAN2A1/SPRED1/GNB1	65
BP	GO:0035850	epithelial cell differentiation involved in kidney development	17/1613	47/18870	1.45974e-07	3.98571e-06	2.93654e-06	MEF2C/GREM1/BASP1/EDNRA/MMP9/ACTA2/PDGFB/JAG1/LAMB2/FOXC2/EXT1/YAP1/CD34/MTSS1/IQGAP1/MYO1E/GPR4	17
BP	GO:0055010	ventricular cardiac muscle tissue morphogenesis	17/1613	47/18870	1.45974e-07	3.98571e-06	2.93654e-06	MYL2/TNNC1/TNNI1/MYH7/TPM1/COL11A1/EDNRA/HEG1/TGFB2/TGFB1/FOXC2/NRG1/TGFBR1/DSP/SMAD7/ENG/HEY2	17
BP	GO:0045444	fat cell differentiation	47/1613	248/18870	1.63329e-07	4.43815e-06	3.26989e-06	MB/SFRP2/FABP3/MMP11/MEDAG/LAMB3/SNAI2/RETREG1/NPR2/CCND1/MAFB/SFRP1/FERMT2/CCN4/CCDC3/TGFB1I1/IL11/JAG1/ZFP36L2/SLC39A13/LRRC8C/HMGA2/RARRES2/PDGFRA/INHBB/TGFB1/MSX2/DLK2/TRIO/NOCT/WNT5B/DUSP10/LPL/BMP2/TRIM32/KCNJ8/JDP2/ADGRF5/YAP1/PIM1/FOXO1/NR4A3/CMKLR1/CEBPB/FTO/GRK5/OSBPL8	47
BP	GO:0001763	morphogenesis of a branching structure	41/1613	203/18870	1.68524e-07	4.5574e-06	3.35774e-06	SFRP2/TNC/SEMA3C/AREG/GREM1/SULF1/EDNRA/AGT/MMP14/SNAI2/TGFBR2/COL4A1/TGM2/SFRP1/NRP1/MET/TIE1/VDR/ACVR1/CLIC4/RTN4/MSX2/FOXC2/GLI3/DCHS1/BMP2/EXT1/KDR/PDGFA/CTSZ/GLI2/YAP1/SPRY1/ENG/NFATC4/PLXNA1/BMP4/PLXND1/ABL1/FOXD1/BTBD7	41
BP	GO:0017015	regulation of transforming growth factor beta receptor signaling pathway	35/1613	160/18870	1.77711e-07	4.78295e-06	3.52393e-06	THBS1/HTRA1/ASPN/HTRA3/PMEPA1/FBN1/LTBP1/TGFB3/ITGA3/EMILIN1/DKK3/CHST11/ZEB1/CAV2/FERMT1/TGFB1I1/LATS2/LOX/TGFB1/BCL9L/CD109/SKIL/BMP2/SMAD7/GLG1/SPRY1/ENG/HIPK2/ADAMTSL2/SNX6/SDCBP/SPRED1/HSPA5/SMURF2/HSP90AB1	35
BP	GO:1902905	positive regulation of supramolecular fiber organization	37/1613	175/18870	2.00186e-07	5.36234e-06	3.9508e-06	ACTN2/SYNPO2/TPM1/BIN1/LIMCH1/CCL21/TGFB3/CFL2/KIRREL1/F2RL1/CCN2/SYNPO/SFRP1/PDE4DIP/NRP1/FLNA/MET/EFEMP2/FERMT2/CCL11/PXN/WNT11/APP/FHOD1/CDC42EP3/DCTN1/TGFBR1/SNX9/MAP1B/MTSS1/S100A10/ABL1/DSTN/LIMK1/COLGALT1/ROCK2/SLAIN2	37
BP	GO:0150063	visual system development	65/1613	395/18870	2.11704e-07	5.64411e-06	4.1584e-06	MFAP5/CRYAB/COL5A1/INHBA/COL5A2/NES/PXDN/FBN1/WNT7A/MFAP2/PDGFRB/TENM3/SLITRK6/EFEMP1/THY1/COL8A1/ZEB1/TGFBR2/COL4A1/SDK2/NRP1/BCAR3/VIM/JAG1/SERPINF1/TGFB2/EPHB2/CLIC4/FAT1/TWIST1/DLL1/PDGFRA/BMPR2/LAMB2/RHOJ/SH3PXD2B/MEIS3/FOXC2/GLI3/WNT5B/PITX2/VSTM4/TGFBR1/FZD4/SKIL/FJX1/PTPRM/KDR/ACVRL1/MAF/RARA/WNT9A/AQP1/LPCAT1/SPRY1/HIPK2/BAK1/BMP4/LIMK2/FOXF2/SMARCD3/BFSP1/MAN2A1/SPRED1/GNB1	65
BP	GO:0072012	glomerulus vasculature development	13/1613	29/18870	2.28124e-07	6.05333e-06	4.4599e-06	PDGFRB/EDNRA/ACTA2/PDGFB/PDGFRA/SERPINB7/FOXC2/AQP1/CD34/IL6R/ANGPT2/BMP4/GPR4	13
BP	GO:0035904	aorta development	20/1613	65/18870	2.56615e-07	6.7775e-06	4.99344e-06	COL3A1/PDGFRB/EDNRA/TGFBR2/FKBP10/EFEMP2/EFNB2/MYLK/JAG1/TGFB2/APLNR/LRP1/LOX/NDST1/LOXL1/AP2B1/ACVRL1/ENG/PLXND1/HEY2	20
BP	GO:0030510	regulation of BMP signaling pathway	29/1613	121/18870	2.59629e-07	6.79363e-06	5.00533e-06	SFRP2/HTRA1/FSTL3/HTRA3/FBN1/TNFAIP6/GREM1/SULF1/SFRP4/FSTL1/ITGA3/FST/CCN1/SFRP1/CRIM1/MSX2/CDH5/FZD1/SKIL/NBL1/SMAD7/KDR/ACVRL1/ENG/HIPK2/BMP4/ABL1/FOXD1/SMURF2	29
BP	GO:0048675	axon extension	29/1613	121/18870	2.59629e-07	6.79363e-06	5.00533e-06	FN1/SEMA3C/EDNRA/ITGB1/L1CAM/CXCL12/NRP1/SEMA6C/NDN/VCL/RTN4/NRP2/BMPR2/LAMB2/SEMA6B/MACF1/MAP1B/DIP2B/SEMA7A/SLIT3/DVL1/PPP3CB/ABL1/USP9X/LIMK1/EIF4G2/HSP90AB1/PAFAH1B1/TTL	29
BP	GO:0032331	negative regulation of chondrocyte differentiation	12/1613	25/18870	2.64676e-07	6.89376e-06	5.0791e-06	GREM1/PTHLH/ADAMTS12/EFEMP1/SNAI2/CCN4/RFLNB/ADAMTS7/GLI3/TGFBR1/WNT9A/BMP4	12
BP	GO:0060973	cell migration involved in heart development	11/1613	21/18870	2.71141e-07	7.02977e-06	5.17931e-06	SEMA3C/FLRT3/PDGFRB/EDNRA/SNAI2/BVES/TWIST1/PITX2/DCHS1/ENG/BMP4	11
BP	GO:1903844	regulation of cellular response to transforming growth factor beta stimulus	35/1613	163/18870	2.86295e-07	7.35755e-06	5.4208e-06	THBS1/HTRA1/ASPN/HTRA3/PMEPA1/FBN1/LTBP1/TGFB3/ITGA3/EMILIN1/DKK3/CHST11/ZEB1/CAV2/FERMT1/TGFB1I1/LATS2/LOX/TGFB1/BCL9L/CD109/SKIL/BMP2/SMAD7/GLG1/SPRY1/ENG/HIPK2/ADAMTSL2/SNX6/SDCBP/SPRED1/HSPA5/SMURF2/HSP90AB1	35
BP	GO:0030323	respiratory tube development	39/1613	192/18870	2.86387e-07	7.35755e-06	5.4208e-06	COL3A1/TNC/CHI3L1/ADAMTS2/PDPN/TGFB3/ITGA3/ITGB6/RCN3/MMP14/CCN2/CRISPLD2/TGFBR2/IGFBP5/HEG1/PTK7/WNT11/MME/PDGFRA/LOX/BMPR2/LIPA/GLI3/PLOD3/BMP2/PCSK5/EXT1/KDR/PDGFA/CTSZ/GLI2/YAP1/SPRY1/HIPK2/BMP4/ADAMTSL2/MAN2A1/ATXN1L/THRA	39
BP	GO:1900047	negative regulation of hemostasis	17/1613	49/18870	2.93367e-07	7.50275e-06	5.52778e-06	KRT1/SERPINE1/THBS1/FAP/PLAU/COMP/SERPINE2/SERPING1/PDGFB/C1QTNF1/THBD/PDGFRA/PDGFA/ADTRP/UBASH3B/SH2B3/PLAUR	17
BP	GO:0050678	regulation of epithelial cell proliferation	66/1613	407/18870	2.96707e-07	7.55399e-06	5.56554e-06	THBS4/SFRP2/MEF2C/THBS1/CAV1/SPARC/SULF2/AREG/WNT7A/SULF1/VEGFC/CDH13/F3/CXCL12/HAS2/SNAI2/ZEB1/DAB2/HSPG2/CDK6/CCND1/CAV2/SFRP1/NRP1/CCL11/CDH3/PDGFB/LAMB1/TIE1/LAMC1/EFNB2/JAG1/SERPINF1/VDR/TGFB2/APLN/APLNR/TWIST1/RTN4/PIK3CD/NRP2/RUNX2/PTPRK/TGFB1/JCAD/SFN/TGFBR1/CD109/DUSP10/KLF9/MMRN2/PRKCA/PTPRM/KDR/ACVRL1/YAP1/VASH1/MTSS1/EGR3/NR4A3/LIMS2/BMP4/GRN/B4GALT1/ZNF304/RPTOR	66
BP	GO:0002011	morphogenesis of an epithelial sheet	19/1613	60/18870	3.08088e-07	7.80858e-06	5.75311e-06	COL5A1/ITGA5/PDPN/WNT7A/FLRT3/ITGB1/CCN1/FLNA/FERMT1/FERMT2/CD151/JAG1/PHLDB2/AJUBA/MSX2/CD44/ACVRL1/DVL1/PTEN	19
BP	GO:0022612	gland morphogenesis	29/1613	122/18870	3.13112e-07	7.90048e-06	5.82082e-06	TNC/MMP2/CAV1/SEMA3C/SULF2/AREG/SULF1/TGFB3/SNAI2/TGFBR2/IGFBP5/MSN/TGM2/SFRP1/NRP1/VDR/TGFB2/TGFB1/MSX2/LIPA/GLI3/PDGFA/LIMS2/CEBPB/PLXNA1/BMP4/PLXND1/NR3C1/BTBD7	29
BP	GO:0003018	vascular process in circulatory system	49/1613	269/18870	3.14969e-07	7.91203e-06	5.82933e-06	MMP2/CAV1/SLC38A5/SLC16A2/SLC7A8/EDNRA/SLC22A3/COMP/F2R/AGT/ACTA2/F2RL1/PLEC/SLC7A5/HTR7/SLC24A3/AKAP12/FERMT2/SOD3/LRP1/SLC38A2/GUCY1A1/SLC1A3/BMPR2/SLC7A1/TGFB1/CDH5/HRH1/SLC29A1/FOXC2/PLOD3/SNTA1/VSTM4/EXT2/ITGA1/BDKRB2/PTP4A3/KCNJ8/EXT1/SLC1A4/SLC16A1/SLCO2B1/HRH2/CLDN5/PLVAP/ABL1/GPR4/DOCK4/ROCK2	49
BP	GO:0030856	regulation of epithelial cell differentiation	36/1613	171/18870	3.2533e-07	8.13614e-06	5.99445e-06	SERPINE1/CAV1/SFRP4/MMP9/ZBED2/FST/ZEB1/CCND1/JAG1/KLF7/VDR/VCL/DLL1/MSX2/CDH5/SFN/SGPP1/CD109/CYP27B1/S1PR3/BMP2/TNFRSF1A/ACVRL1/YAP1/CLDN5/SPRY1/IPO7/CEBPB/BMP4/HEY2/NCOA3/ADD1/SPRED1/RPTOR/EXTL3/ROCK2	36
BP	GO:0006941	striated muscle contraction	38/1613	186/18870	3.47375e-07	8.64917e-06	6.37243e-06	MYBPH/MYL2/TCAP/TNNC1/TNNT3/CSRP3/TNNI2/TNNC2/TNNI1/KLHL41/CASQ2/MYH7/SMPX/STAC3/TNNT1/MYH3/TPM1/BIN1/CAV1/GJA1/RYR1/DMPK/TMEM38A/JSRP1/FLNA/SCN4B/SYNM/KCNE4/PDE4B/CAMK2D/SNTA1/DSP/GJC1/CALM1/KCNJ8/SMAD7/ATP2A2/SLC9A1	38
BP	GO:0071895	odontoblast differentiation	8/1613	11/18870	3.65687e-07	9.06519e-06	6.67894e-06	SERPINE1/DLX3/TGFB1/FAM20C/MAP1B/IPO7/CEBPB/RPTOR	8
BP	GO:0048880	sensory system development	65/1613	401/18870	3.69976e-07	9.13147e-06	6.72777e-06	MFAP5/CRYAB/COL5A1/INHBA/COL5A2/NES/PXDN/FBN1/WNT7A/MFAP2/PDGFRB/TENM3/SLITRK6/EFEMP1/THY1/COL8A1/ZEB1/TGFBR2/COL4A1/SDK2/NRP1/BCAR3/VIM/JAG1/SERPINF1/TGFB2/EPHB2/CLIC4/FAT1/TWIST1/DLL1/PDGFRA/BMPR2/LAMB2/RHOJ/SH3PXD2B/MEIS3/FOXC2/GLI3/WNT5B/PITX2/VSTM4/TGFBR1/FZD4/SKIL/FJX1/PTPRM/KDR/ACVRL1/MAF/RARA/WNT9A/AQP1/LPCAT1/SPRY1/HIPK2/BAK1/BMP4/LIMK2/FOXF2/SMARCD3/BFSP1/MAN2A1/SPRED1/GNB1	65
BP	GO:0051056	regulation of small GTPase mediated signal transduction	52/1613	295/18870	4.02921e-07	9.90134e-06	7.29498e-06	COL3A1/F2RL2/ITGA3/F2R/RHOD/ITGB1/NGF/F2RL1/HEG1/ITGAV/TGM2/KANK2/NRP1/NGEF/MET/STARD13/RASA3/CYTH3/TGFB2/EPHB2/ARHGEF40/ADGRG1/ABCA1/ARHGEF17/VAV2/TRIO/MAP4K4/DLC1/ABL2/ARHGAP1/SYDE1/MAPRE2/SPRY4/ARHGAP21/ARHGAP5/SPRY1/ARHGAP31/ARHGEF4/FGD5/PRAG1/ARHGAP18/RDX/ABL1/GPR4/AKAP13/CHN1/ARHGDIA/KCTD10/TNFAIP1/GBF1/ARHGAP10/CRK	52
BP	GO:0032233	positive regulation of actin filament bundle assembly	19/1613	61/18870	4.11823e-07	9.9898e-06	7.36016e-06	SYNPO2/TPM1/LIMCH1/TGFB3/CCN2/SYNPO/SFRP1/NRP1/FLNA/FERMT2/PXN/WNT11/FHOD1/TGFBR1/MTSS1/S100A10/ABL1/LIMK1/ROCK2	19
BP	GO:0048010	vascular endothelial growth factor receptor signaling pathway	19/1613	61/18870	4.11823e-07	9.9898e-06	7.36016e-06	ITGA5/SULF1/VEGFC/AXL/EMILIN1/NRP1/DLL1/NEDD4/VAV2/FOXC2/TMEM204/FZD4/MMRN2/CLEC14A/KDR/BCAR1/MAPKAPK3/PTK2/HGS	19
BP	GO:1900024	regulation of substrate adhesion-dependent cell spreading	19/1613	61/18870	4.11823e-07	9.9898e-06	7.36016e-06	POSTN/MYADM/PDPN/HAS2/DAB2/NRP1/FLNA/FERMT2/GBP1/LIMS1/SPRY4/S100A10/LIMS2/ABL1/DOCK1/PTK2/CORO1C/P4HB/CRK	19
BP	GO:0043010	camera-type eye development	58/1613	344/18870	4.15534e-07	1.00367e-05	7.39475e-06	CRYAB/INHBA/NES/FBN1/WNT7A/PDGFRB/TENM3/SLITRK6/EFEMP1/THY1/COL8A1/ZEB1/TGFBR2/COL4A1/SDK2/NRP1/BCAR3/VIM/JAG1/SERPINF1/TGFB2/EPHB2/CLIC4/FAT1/TWIST1/DLL1/PDGFRA/BMPR2/LAMB2/RHOJ/FOXC2/GLI3/WNT5B/PITX2/VSTM4/TGFBR1/FZD4/SKIL/FJX1/PTPRM/KDR/ACVRL1/MAF/RARA/WNT9A/AQP1/LPCAT1/SPRY1/HIPK2/BAK1/BMP4/LIMK2/FOXF2/SMARCD3/BFSP1/MAN2A1/SPRED1/GNB1	58
BP	GO:0060021	roof of mouth development	24/1613	91/18870	4.22914e-07	1.01715e-05	7.49406e-06	INHBA/MSC/WNT7A/TGFB3/ITGB6/LRRC32/SNAI2/TGFBR2/PRRX1/WNT11/TGFB2/EPHB2/FZD2/TWIST1/PDGFRA/FZD1/SNAI1/GLI3/EPHB3/TGFBR1/CLDN5/ASPH/JAG2/FOXF2	24
BP	GO:0045214	sarcomere organization	16/1613	45/18870	4.45341e-07	1.06205e-05	7.82486e-06	TCAP/TNNT3/CSRP3/ANKRD1/ACTN2/MYH7/MYOZ1/FLNC/TNNT1/MYH3/TPM1/CFL2/ITGB1/PLEC/FHOD3/AKAP13	16
BP	GO:0071604	transforming growth factor beta production	16/1613	45/18870	4.45341e-07	1.06205e-05	7.82486e-06	FN1/COL3A1/THBS1/LTBP1/AGT/ITGB6/LRRC32/LUM/ITGAV/FERMT1/CDH3/WNT11/TGFB2/SERPINB7/FURIN/HSP90AB1	16
BP	GO:0030324	lung development	38/1613	188/18870	4.61398e-07	1.09572e-05	8.07293e-06	COL3A1/TNC/CHI3L1/ADAMTS2/PDPN/TGFB3/ITGA3/ITGB6/RCN3/MMP14/CCN2/CRISPLD2/TGFBR2/IGFBP5/HEG1/PTK7/WNT11/MME/PDGFRA/LOX/BMPR2/LIPA/GLI3/PLOD3/BMP2/EXT1/KDR/PDGFA/CTSZ/GLI2/YAP1/SPRY1/HIPK2/BMP4/ADAMTSL2/MAN2A1/ATXN1L/THRA	38
BP	GO:0035313	wound healing, spreading of epidermal cells	11/1613	22/18870	5.00298e-07	1.18313e-05	8.71693e-06	COL5A1/ITGA5/WNT7A/ITGB1/FERMT1/FERMT2/PHLDB2/AJUBA/MSX2/ACVRL1/PTEN	11
BP	GO:0150117	positive regulation of cell-substrate junction organization	13/1613	31/18870	5.8908e-07	1.38728e-05	1.0221e-05	THY1/COL16A1/SFRP1/NRP1/FERMT2/MAP4K4/LIMS1/MAPRE2/KDR/DUSP3/S100A10/PIK3R1/ABL1	13
BP	GO:0009612	response to mechanical stimulus	41/1613	213/18870	6.4582e-07	1.5146e-05	1.1159e-05	ACTA1/TCAP/CSRP3/ANKRD1/POSTN/COL1A1/TNC/THBS1/MMP2/COL11A1/CHI3L1/SLITRK6/MMP14/SERPINE2/CXCL12/PLEC/TUBA1A/DDR2/WNT11/FOSL1/SLC38A2/SLC1A3/FADD/PIEZO1/TNFRSF1A/ITGA2/AQP1/MAP1B/BACE1/IGF1R/BAG3/ENG/ANGPT2/BAK1/GADD45A/SLC9A1/BDKRB1/PTK2/MTPN/HABP4/TMEM87A	41
BP	GO:0003203	endocardial cushion morphogenesis	15/1613	41/18870	6.65765e-07	1.55492e-05	1.14561e-05	HEYL/SNAI2/TGFBR2/TGFB2/ACVR1/APLNR/TWIST1/MSX2/SNAI1/TGFBR1/DCHS1/BMP2/ACVRL1/ENG/HEY2	15
BP	GO:0060070	canonical Wnt signaling pathway	54/1613	316/18870	6.70518e-07	1.55958e-05	1.14905e-05	SFRP2/COL1A1/CAV1/SULF2/IGFBP6/GREM1/WNT7A/DACT1/SFRP4/EDNRA/CTHRC1/DKK3/NID1/SNAI2/DAB2/PTK7/ADGRA2/SFRP1/FERMT1/CDH3/BICC1/WNT11/LATS2/FZD2/CDK14/WNT10A/TGFB1/FZD1/GLI3/BCL9L/WNT5B/WNK1/WLS/FZD4/BMP2/EXT1/WNT9A/UBR5/YAP1/GPRC5B/DIXDC1/FOXO1/AMFR/DVL1/USP47/DAPK3/SIAH1/CSNK1A1/CYLD/FOXD1/PTEN/VCP/SMURF2/VPS35	54
BP	GO:0060541	respiratory system development	41/1613	214/18870	7.34046e-07	1.70034e-05	1.25275e-05	COL3A1/TNC/CHI3L1/ADAMTS2/MSC/PDPN/BASP1/TGFB3/ITGA3/ITGB6/RCN3/MMP14/CCN2/CRISPLD2/TGFBR2/IGFBP5/HEG1/PTK7/WNT11/MME/PDGFRA/LOX/BMPR2/LIPA/GLI3/PLOD3/BMP2/EXT1/KDR/RARA/PDGFA/CTSZ/GLI2/YAP1/SPRY1/HIPK2/BMP4/ADAMTSL2/MAN2A1/ATXN1L/THRA	41
BP	GO:0003198	epithelial to mesenchymal transition involved in endocardial cushion formation	9/1613	15/18870	7.41704e-07	1.70411e-05	1.25553e-05	HEYL/SNAI2/TGFBR2/TGFB2/MSX2/SNAI1/TGFBR1/ENG/HEY2	9
BP	GO:0038065	collagen-activated signaling pathway	9/1613	15/18870	7.41704e-07	1.70411e-05	1.25553e-05	COL1A1/COL4A6/COL4A1/COL4A2/DDR2/ITGA11/COL4A5/ITGA2/UBASH3B	9
BP	GO:0061045	negative regulation of wound healing	21/1613	75/18870	7.53963e-07	1.72526e-05	1.27112e-05	MYOZ1/KRT1/SERPINE1/THBS1/FAP/PLAU/SERPINE2/SERPING1/PDGFB/C1QTNF1/PHLDB2/THBD/PDGFRA/CD109/PDGFA/ADTRP/UBASH3B/SH2B3/PLAUR/PTEN/CRK	21
BP	GO:0002685	regulation of leukocyte migration	43/1613	230/18870	7.94436e-07	1.81055e-05	1.33395e-05	THBS4/PADI2/SERPINE1/THBS1/TNFAIP6/GREM1/VEGFC/APOD/CCL21/EMILIN1/MMP14/F2RL1/THY1/CXCL12/MSN/ANO6/APP/MMP28/RARRES2/GAS6/TREM2/ABL2/IL1R1/WNK1/FADD/NBL1/ITGA2/XG/ADTRP/IL6R/CMKLR1/PIK3R1/PLVAP/LGMN/CD99L2/MCU/ABL1/ADAM10/STK10/LRCH1/BDKRB1/PTK2/CRK	43
BP	GO:0032231	regulation of actin filament bundle assembly	26/1613	107/18870	8.01976e-07	1.82039e-05	1.3412e-05	SYNPO2/TPM1/LIMCH1/TGFB3/CCN2/SYNPO/SFRP1/NRP1/FLNA/MET/FERMT2/PXN/WNT11/PHLDB2/FHOD1/DLC1/TGFBR1/S1PR1/MTSS1/S100A10/PIK3R1/RDX/ABL1/SLC9A1/LIMK1/ROCK2	26
BP	GO:0048193	Golgi vesicle transport	51/1613	294/18870	8.56221e-07	1.93574e-05	1.42619e-05	KDELR3/RAB31/MYO1B/MYO5A/SEC23A/CYTH3/KIF1C/MYO18A/COPZ2/KIF13A/GAS1/KIF16B/MACF1/SEC24D/RAB7B/CREB3L2/SEC24C/WIPI1/SEC31A/YKT6/LAMP1/ARCN1/TMED10/OPTN/OSBPL5/EXOC6B/SPTBN1/RAB8B/YIPF5/GOLGA5/PREPL/SNX12/YIF1A/AP2A1/VAMP3/GOLT1B/COPA/SEC23IP/VCP/RNF139/RAB1B/VTI1B/TRIP11/GBF1/TMED5/ARF4/KDELR1/P4HB/EXOC5/VAPB/SCYL1	51
BP	GO:0003229	ventricular cardiac muscle tissue development	18/1613	58/18870	8.78973e-07	1.97926e-05	1.45826e-05	MYL2/TNNC1/TNNI1/MYH7/TPM1/COL11A1/EDNRA/HEG1/TGFB2/TGFB1/FOXC2/NRG1/TGFBR1/DSP/KCNJ8/SMAD7/ENG/HEY2	18
BP	GO:0030010	establishment of cell polarity	33/1613	156/18870	8.86424e-07	1.98812e-05	1.46478e-05	WNT7A/CCL21/GJA1/ITGB1/CYP26B1/MSN/PTK7/KIF26B/FERMT1/MAP4/CYTH3/FSCN1/PHLDB2/FAT1/MYH9/MYO18A/FEZ1/CDH5/AMOTL1/ABL2/DCTN1/AMOTL2/KCNJ8/MAP1B/IGF1R/SPRY1/ABL1/PTK2/ROCK2/HSP90AB1/GBF1/PAFAH1B1/CRK	33
BP	GO:0010594	regulation of endothelial cell migration	43/1613	231/18870	8.96883e-07	2.00363e-05	1.47621e-05	MEF2C/THBS1/SPARC/WNT7A/VEGFC/AGT/DCN/ADGRA2/NRP1/ETS1/MET/STARD13/PDGFB/CARD10/SRPX2/PLK2/SERPINF1/RHOB/PIK3CD/NRP2/TGFB1/JCAD/RHOJ/FOXC2/RIN2/RRAS/MMRN2/PRKCA/PTPRM/KDR/ACVRL1/BCAR1/VASH1/SP100/ANGPT2/LGMN/GRN/GADD45A/ABL1/PTK2/SPRED1/MAP3K3/ROCK2	43
BP	GO:0055003	cardiac myofibril assembly	10/1613	19/18870	9.11267e-07	2.0198e-05	1.48812e-05	ACTC1/MYL2/TCAP/CSRP3/NRAP/NEB/PDGFRB/PDGFRA/FHOD3/MEF2A	10
BP	GO:0061298	retina vasculature development in camera-type eye	10/1613	19/18870	9.11267e-07	2.0198e-05	1.48812e-05	PDGFRB/COL4A1/NRP1/CLIC4/PDGFRA/BMPR2/RHOJ/VSTM4/FZD4/ACVRL1	10
BP	GO:0048588	developmental cell growth	44/1613	239/18870	9.20525e-07	2.03235e-05	1.49737e-05	FN1/POSTN/SEMA3C/FLRT3/RGS4/EDNRA/ITGB1/NGF/L1CAM/CXCL12/TGFBR2/NPR2/NRP1/SEMA6C/NDN/APP/VCL/RTN4/LPAR3/NRP2/BMPR2/LAMB2/SEMA6B/MACF1/MUL1/EXT1/SMAD7/PDLIM5/MAP1B/DIP2B/SEMA7A/SLIT3/DVL1/PPP3CB/IQGAP1/PLXNA1/SPAG9/ABL1/USP9X/LIMK1/EIF4G2/HSP90AB1/PAFAH1B1/TTL	44
BP	GO:0003015	heart process	46/1613	255/18870	9.52103e-07	2.09005e-05	1.53988e-05	DES/ACTC1/MYL2/TCAP/TNNC1/CSRP3/TNNI2/HSPB7/TNNI1/CASQ2/MYH7/TPM1/BIN1/CAV1/RGS4/GJA1/EDNRA/AGT/DMPK/TMEM38A/BVES/FLNA/SCN4B/TGFB2/APLN/KCNE4/PDE4B/RPS6KA2/CAMK2D/SNTA1/EXT2/DSP/GJC1/CALM1/KCNJ8/EXT1/SMAD7/YAP1/MEF2A/ATP2A2/TMEM65/HEY2/GNAI2/AKAP13/SLC9A1/THRA	46
BP	GO:0071634	regulation of transforming growth factor beta production	15/1613	42/18870	9.54057e-07	2.09005e-05	1.53988e-05	FN1/THBS1/LTBP1/AGT/ITGB6/LRRC32/LUM/ITGAV/FERMT1/CDH3/WNT11/TGFB2/SERPINB7/FURIN/HSP90AB1	15
BP	GO:0050920	regulation of chemotaxis	43/1613	232/18870	1.01155e-06	2.20499e-05	1.62457e-05	THBS4/PADI2/SERPINE1/THBS1/SEMA3C/TNFAIP6/GREM1/VEGFC/CCL21/CDH13/PDGFRB/F2RL1/F3/CXCL12/ADGRA2/NRP1/MET/SEMA6C/ANO6/PDGFB/EFNB2/MMP28/RARRES2/GAS6/PDGFRA/BMPR2/TGFB1/TREM2/WNK1/SEMA6B/NBL1/ITGA2/KDR/DUSP3/S1PR1/SEMA7A/IL6R/CMKLR1/ANGPT2/LGMN/MCU/ADAM10/PTK2	43
BP	GO:2001046	positive regulation of integrin-mediated signaling pathway	8/1613	12/18870	1.01433e-06	2.20499e-05	1.62457e-05	NID1/LAMA2/FLNA/LAMB1/LAMC1/LAMB2/LIMS1/LIMS2	8
BP	GO:0051261	protein depolymerization	27/1613	115/18870	1.02713e-06	2.22426e-05	1.63876e-05	SLN/ACTN2/NES/MAP1A/CFL2/MICAL2/F2RL1/LIMA1/BMERB1/NCKAP5L/MAP1B/FLII/SVIL/CAMSAP2/ASPH/NCKAP5/CAPZA2/RDX/SPTBN1/CFL1/DSTN/ADD1/PPP1R9B/HSPA8/MTPN/MICAL3/CAPZB	27
BP	GO:0007411	axon guidance	43/1613	233/18870	1.13977e-06	2.44942e-05	1.80465e-05	NEXN/SEMA3C/FLRT3/EDNRA/L1CAM/FLRT2/CXCL12/LAMA2/PTK7/NRP1/SEMA6C/PRKCQ/EFNB2/KLF7/APP/EPHB2/ARHGEF40/ENAH/EFNB1/PALLD/NRP2/BMPR2/FEZ1/LAMB2/TRIO/PLXNC1/GLI3/EPHB3/SEMA6B/ROBO4/EXT1/PTPRM/GLI2/SEMA7A/SLIT3/DVL1/PLXNA1/PLXND1/SIAH1/BOC/CHN1/PTK2/FOXD1	43
BP	GO:0097485	neuron projection guidance	43/1613	233/18870	1.13977e-06	2.44942e-05	1.80465e-05	NEXN/SEMA3C/FLRT3/EDNRA/L1CAM/FLRT2/CXCL12/LAMA2/PTK7/NRP1/SEMA6C/PRKCQ/EFNB2/KLF7/APP/EPHB2/ARHGEF40/ENAH/EFNB1/PALLD/NRP2/BMPR2/FEZ1/LAMB2/TRIO/PLXNC1/GLI3/EPHB3/SEMA6B/ROBO4/EXT1/PTPRM/GLI2/SEMA7A/SLIT3/DVL1/PLXNA1/PLXND1/SIAH1/BOC/CHN1/PTK2/FOXD1	43
BP	GO:0035023	regulation of Rho protein signal transduction	22/1613	83/18870	1.15675e-06	2.47651e-05	1.82461e-05	COL3A1/F2RL2/ITGA3/F2R/ITGB1/F2RL1/HEG1/KANK2/NRP1/MET/STARD13/ADGRG1/ABCA1/DLC1/ABL2/PRAG1/ABL1/GPR4/AKAP13/ARHGDIA/KCTD10/TNFAIP1	22
BP	GO:0031668	cellular response to extracellular stimulus	49/1613	281/18870	1.194e-06	2.5466e-05	1.87626e-05	SFRP2/POSTN/COL1A1/TNC/PDK4/MN1/AXL/CTSK/PLEC/SNAI2/KLF10/NUAK1/SLC7A5/SFRP1/KANK2/VDR/RNF152/FOSL1/SLC38A2/PRKAB2/GAS6/INHBB/BMPR2/PLIN3/CYP27B1/FOLR2/LPL/XPR1/YWHAZ/RIPOR1/WIPI1/AOC1/IGF1R/YWHAG/PIM1/FOXO1/CPEB4/RALB/MAP1LC3B/CSNK1A1/ZFYVE1/PPP1R9B/HSPA8/RPTOR/HSPA5/LAMP2/PDK2/SH3GLB1/ERCC6	49
BP	GO:0070374	positive regulation of ERK1 and ERK2 cascade	41/1613	218/18870	1.21188e-06	2.56496e-05	1.88978e-05	INHBA/CHI3L1/PLA2G2A/CCL21/PDGFRB/F2R/ACTA2/F2RL1/CCN2/PDGFC/AKAP12/NRP1/FERMT2/CCL11/MTURN/TNFAIP8L3/PDGFB/APP/CAVIN3/GAS6/PDGFRA/SHC1/TGFB1/TREM2/ACKR3/CD44/NRG1/CCL13/BMP2/GLIPR2/PRKCA/KDR/PDGFA/SEMA7A/DENND2B/BMP4/GNAI2/ABL1/MFAP3/RAP1A/NOD1	41
BP	GO:0030195	negative regulation of blood coagulation	16/1613	48/18870	1.21313e-06	2.56496e-05	1.88978e-05	KRT1/SERPINE1/THBS1/FAP/PLAU/SERPINE2/SERPING1/PDGFB/C1QTNF1/THBD/PDGFRA/PDGFA/ADTRP/UBASH3B/SH2B3/PLAUR	16
BP	GO:0034109	homotypic cell-cell adhesion	24/1613	96/18870	1.21622e-06	2.56496e-05	1.88978e-05	PDPN/COMP/EMILIN1/MYL9/SERPINE2/FLNA/PRKCQ/C1QTNF1/TLN1/VCL/MYH9/PDGFRA/PEAR1/JAK1/DSP/PRKCA/XG/UBASH3B/SH2B3/STXBP1/PLAUR/ACTB/RDX/RAP2B	24
BP	GO:0010812	negative regulation of cell-substrate adhesion	19/1613	65/18870	1.2262e-06	2.57639e-05	1.8982e-05	POSTN/COL1A1/SERPINE1/THBS1/SPOCK1/APOD/MMP14/JAG1/PHLDB2/GBP1/MAP4K4/DLC1/FZD4/SPRY4/ACVRL1/PIK3R1/ANGPT2/CORO1C/PTEN	19
BP	GO:1903317	regulation of protein maturation	20/1613	71/18870	1.23932e-06	2.5943e-05	1.9114e-05	SERPINE1/THBS1/PLAU/SPON1/MMP14/SERPINE2/PRNP/MYH9/RPS6KA2/GAS1/CTSZ/GLG1/RASAL2/LDLRAD3/RUNX1/S100A10/PLAUR/PRKACB/SNX12/RNF139	20
BP	GO:1904375	regulation of protein localization to cell periphery	30/1613	137/18870	1.28347e-06	2.66889e-05	1.96635e-05	CSRP3/STAC3/LRRC15/ITGA3/ITGB1/MMP14/GPC4/GPC6/DAB2/PRNP/EPHB2/LRP1/TGFB1/TREM2/RAB38/GBP1/WNK1/PICALM/RHOQ/PIK3R1/TMBIM1/ACTB/SPTBN1/ADAM10/CLTC/PPP1R9B/VTI1B/VPS35/ZDHHC7/RAP1A	30
BP	GO:0010595	positive regulation of endothelial cell migration	29/1613	130/18870	1.28439e-06	2.66889e-05	1.96635e-05	THBS1/SPARC/WNT7A/VEGFC/AGT/ADGRA2/NRP1/ETS1/MET/PDGFB/SRPX2/PLK2/RHOB/PIK3CD/NRP2/TGFB1/JCAD/RHOJ/FOXC2/RIN2/RRAS/PRKCA/KDR/BCAR1/LGMN/GRN/ABL1/MAP3K3/ROCK2	29
BP	GO:0003180	aortic valve morphogenesis	14/1613	38/18870	1.42335e-06	2.93604e-05	2.16318e-05	CDH11/EMILIN1/HEYL/SNAI2/TGFBR2/TIE1/JAG1/TWIST1/TGFB1/SNAI1/SLIT3/BMP4/HEY2/ROCK2	14
BP	GO:0032965	regulation of collagen biosynthetic process	14/1613	38/18870	1.42335e-06	2.93604e-05	2.16318e-05	INHBA/TGFB3/F2R/EMILIN1/CREB3L1/DDR2/VIM/TGFB1/SERPINB7/ITGA2/RUNX1/ENG/LARP6/BMP4	14
BP	GO:0042249	establishment of planar polarity of embryonic epithelium	9/1613	16/18870	1.5662e-06	3.21897e-05	2.37163e-05	SFRP2/CTHRC1/PTK7/SFRP1/FZD2/FZD1/DVL1/FOXF2/PAFAH1B1	9
BP	GO:1904888	cranial skeletal system development	20/1613	72/18870	1.57922e-06	3.23397e-05	2.38269e-05	TGFB3/EDNRA/MMP14/CHST11/TGFBR2/PRRX1/TGFB2/TWIST1/PDGFRA/RUNX2/MSX2/FOXC2/GLI3/TGFBR1/NDST1/EXT1/RAB23/BMP4/HOXA1/FOXN3	20
BP	GO:0050807	regulation of synapse organization	44/1613	244/18870	1.64397e-06	3.35442e-05	2.47143e-05	THBS2/MEF2C/AMIGO2/WNT7A/FLRT3/NEFL/ITGB1/SLITRK6/FLRT2/GPC4/DMPK/KLK8/TUBA1A/PRNP/NGEF/SRPX2/APP/EPHB2/RHOB/NEDD4/NRP2/AGRN/TREM2/FZD1/PLXNC1/EPHB3/CLSTN1/TANC2/DCTN1/YWHAZ/PDLIM5/NLGN2/DVL1/LZTS1/NFATC4/ABL1/ADAM10/CFL1/HSPA8/PTEN/VCP/ARF4/VPS35/PAFAH1B1	44
BP	GO:0061028	establishment of endothelial barrier	16/1613	49/18870	1.65908e-06	3.37307e-05	2.48517e-05	MYADM/EDNRA/F2RL1/MSN/VCL/CDH5/S1PR3/ROBO4/RAPGEF1/TNFRSF1A/CLDN5/RDX/ADD1/ROCK2/RAP1A/RAP2C	16
BP	GO:0042476	odontogenesis	29/1613	132/18870	1.78704e-06	3.6202e-05	2.66725e-05	KLK5/INHBA/COL1A1/COL1A2/TNC/SERPINE1/ASPN/TGFB3/ITGB6/AMTN/FST/APCDD1/LAMB1/TGFB2/DLX3/WNT10A/PDGFRA/RUNX2/MSX2/FAM20C/GLI3/PITX2/WLS/BMP2/AQP1/GLI2/CD34/JAG2/BMP4	29
BP	GO:0031099	regeneration	37/1613	191/18870	1.9069e-06	3.84245e-05	2.83099e-05	MYOZ1/POSTN/NNMT/TNC/MMP2/SULF2/WNT7A/AXL/APOD/NEFL/THY1/CXCL12/PRRX1/HSPG2/CCND1/SLC7A5/PTGFRN/FLNA/SOX15/GAS6/LAMB2/IGF2R/DUSP10/CPQ/NINJ2/MAP1B/YAP1/PPP3CA/IGF1R/RUNX1/NR4A3/CEBPB/ANGPT2/BAK1/GRN/MTPN/CSNK2A2	37
BP	GO:0003171	atrioventricular valve development	12/1613	29/18870	1.91035e-06	3.84245e-05	2.83099e-05	HEYL/TGFBR2/CCN1/TGFB2/ACVR1/APLNR/TWIST1/BMPR2/DCHS1/BMP2/SLIT3/HEY2	12
BP	GO:0001738	morphogenesis of a polarized epithelium	23/1613	92/18870	2.01591e-06	4.04041e-05	2.97684e-05	SFRP2/WNT7A/DACT1/CTHRC1/DAB2/MSN/PTK7/SFRP1/WNT11/FZD2/FAT1/FZD1/DAAM1/YAP1/VANGL1/DVL1/ACTB/FOXF2/ABL1/SMURF2/EXOC5/ZDHHC7/PAFAH1B1	23
BP	GO:0070613	regulation of protein processing	19/1613	67/18870	2.03639e-06	4.06702e-05	2.99645e-05	SERPINE1/THBS1/PLAU/SPON1/MMP14/SERPINE2/PRNP/MYH9/RPS6KA2/GAS1/CTSZ/GLG1/LDLRAD3/RUNX1/S100A10/PLAUR/PRKACB/SNX12/RNF139	19
BP	GO:0051495	positive regulation of cytoskeleton organization	36/1613	184/18870	2.05124e-06	4.08226e-05	3.00768e-05	ACTN2/SYNPO2/NES/TPM1/BIN1/LIMCH1/CCL21/TGFB3/CFL2/KIRREL1/F2RL1/CCN2/SYNPO/SFRP1/PDE4DIP/NRP1/FLNA/MET/FERMT2/CCL11/PXN/WNT11/FHOD1/CDC42EP3/DCTN1/TGFBR1/DYNC1H1/SNX9/MAP1B/MTSS1/S100A10/ABL1/DSTN/LIMK1/ROCK2/SLAIN2	36
BP	GO:2000027	regulation of animal organ morphogenesis	28/1613	126/18870	2.10896e-06	4.18239e-05	3.08145e-05	SFRP2/GREM1/WNT7A/DACT1/SULF1/AGT/CTHRC1/SNAI2/DAB2/PTK7/SFRP1/APCDD1/WNT11/FZD2/WNT10A/RUNX2/FZD1/DAAM1/BMP2/PDGFA/VANGL1/CD34/SPRY1/DVL1/BMP4/ABL1/SMURF2/BTBD7	28
BP	GO:0052547	regulation of peptidase activity	52/1613	312/18870	2.31268e-06	4.57038e-05	3.3673e-05	TIMP3/SERPINE1/BIN1/THBS1/CAV1/SPOCK1/TIMP2/SERPINH1/MMP9/F2R/CST1/CTSK/RCN3/F3/SERPINE2/CTSV/SERPING1/IFI6/PINK1/SERPINF1/TIMP1/LRP1/GAS6/SERPINB7/CD44/SFN/UACA/DLC1/CTSL/FADD/FURIN/PICALM/SH3RF1/MUL1/AQP1/ANXA8/ASPH/DAPK1/HIP1/ATP13A2/LGMN/PLAUR/ARL6IP5/BAK1/USP47/CST3/BOK/GRN/VCP/ROCK2/NOD1/BCL2L13	52
BP	GO:1901890	positive regulation of cell junction assembly	25/1613	106/18870	2.33561e-06	4.59961e-05	3.38884e-05	THBS2/CAV1/AMIGO2/WNT7A/FLRT3/AGT/SLITRK6/FLRT2/THY1/COL16A1/SFRP1/NRP1/FERMT2/SRPX2/EPHB2/AGRN/MAP4K4/EPHB3/CLSTN1/LIMS1/KDR/CLDN5/NLGN2/S100A10/ABL1	25
BP	GO:0051960	regulation of nervous system development	70/1613	466/18870	2.36447e-06	4.64027e-05	3.4188e-05	FN1/THBS2/BIN1/SEMA3C/VCAN/AMIGO2/WNT7A/VEGFC/FLRT3/NEFL/ITGB1/SLITRK6/NGF/L1CAM/FLRT2/THY1/SERPINE2/HEYL/CXCL12/SLC7A5/TGM2/NRP1/CCL11/SEMA6C/SRPX2/TNFRSF21/SERPINF1/EPHB2/RTN4/MME/DLL1/LPAR3/BMPR2/AGRN/TGFB1/TREM2/BHLHE41/PLXNC1/GLI3/EPHB3/CLSTN1/CLCF1/SEMA6B/DUSP10/FZD4/SKIL/MACF1/BMP2/TRIM32/RARA/MAP1B/DIP2B/YAP1/PPP3CA/SEMA7A/NLGN2/S100A10/NFATC4/PLXNA1/PLXND1/HEY2/KIFAP3/SMARCD3/MAN2A1/LIMK…	70
BP	GO:0055006	cardiac cell development	23/1613	93/18870	2.46393e-06	4.81873e-05	3.55028e-05	ACTC1/MYL2/TCAP/CSRP3/ACTN2/NRAP/NEB/INHBA/RGS4/PDGFRB/PLEC/BVES/FHL2/JAG1/SGCB/PDGFRA/FHOD3/PDLIM5/MEF2A/ASB2/SPRY1/BMP4/HEY2	23
BP	GO:0030307	positive regulation of cell growth	33/1613	163/18870	2.47648e-06	4.8214e-05	3.55225e-05	FN1/SFRP2/NGF/L1CAM/MMP14/CXCL12/SFRP1/NRP1/TGFB2/KRT17/LPAR3/BMPR2/SFN/SPHK1/TEAD1/TGFBR1/MACF1/TRIM32/MUL1/SMAD7/MAP1B/YAP1/SEMA7A/USP47/SDCBP/ADAM10/SLC9A1/LIMK1/EIF4G2/RPTOR/MTPN/EXTL3/PAFAH1B1	33
BP	GO:0001954	positive regulation of cell-matrix adhesion	17/1613	56/18870	2.48236e-06	4.8214e-05	3.55225e-05	CCL21/CDH13/THY1/COL16A1/CDK6/SFRP1/NRP1/FERMT1/EFEMP2/FERMT2/MAP4K4/LIMS1/RIN2/RRAS/KDR/S100A10/ABL1	17
BP	GO:0003281	ventricular septum development	20/1613	74/18870	2.52476e-06	4.88697e-05	3.60056e-05	HEYL/TGFBR2/HEG1/PTK7/CCN1/WNT11/TGFB2/ACVR1/FZD2/APLNR/BMPR2/LUZP1/FZD1/TGFBR1/AP2B1/SMAD7/SLIT3/BMP4/HEY2/TRIP11	20
BP	GO:0030111	regulation of Wnt signaling pathway	55/1613	338/18870	2.54634e-06	4.91192e-05	3.61894e-05	SFRP2/COL1A1/CAV1/SULF2/IGFBP6/GREM1/DACT1/SULF1/SFRP4/APCDD1L/ITGA3/CTHRC1/DKK3/SNAI2/DAB2/PTK7/ADGRA2/SFRP1/FERMT1/APCDD1/CDH3/BICC1/CCN4/WNT11/APP/LATS2/CDK14/SHISA2/LRP1/MDFI/TGFB1/FZD1/GLI3/WNT5B/NXN/WNK1/WLS/MACF1/BMP2/UBR5/YAP1/GPRC5B/DIXDC1/FOXO1/AMFR/NFATC4/USP47/DAPK3/ABL1/CSNK1A1/CYLD/VCP/SMURF2/VPS35/ZRANB1	55
BP	GO:0045927	positive regulation of growth	45/1613	256/18870	2.57324e-06	4.94692e-05	3.64473e-05	FN1/SFRP2/MEF2C/BASP1/NGF/L1CAM/MMP14/CXCL12/SFRP1/NRP1/TGFB2/KRT17/DLL1/SOX15/LPAR3/BMPR2/AGRN/SFN/SPHK1/TEAD1/TGFBR1/MACF1/TRIM32/MUL1/RFTN1/SMAD7/TFCP2L1/MAP1B/YAP1/SEMA7A/PIM1/FOXS1/USP47/HEY2/SDCBP/ADAM10/MTM1/YBX3/SLC9A1/LIMK1/EIF4G2/RPTOR/MTPN/EXTL3/PAFAH1B1	45
BP	GO:0048754	branching morphogenesis of an epithelial tube	32/1613	156/18870	2.6049e-06	4.99081e-05	3.67707e-05	SFRP2/TNC/AREG/GREM1/EDNRA/AGT/MMP14/TGFBR2/COL4A1/NRP1/MET/TIE1/VDR/ACVR1/CLIC4/MSX2/FOXC2/GLI3/DCHS1/BMP2/EXT1/KDR/CTSZ/GLI2/YAP1/SPRY1/ENG/NFATC4/BMP4/PLXND1/ABL1/FOXD1	32
BP	GO:0002687	positive regulation of leukocyte migration	31/1613	149/18870	2.71969e-06	5.19314e-05	3.82614e-05	THBS4/SERPINE1/THBS1/VEGFC/CCL21/MMP14/F2RL1/THY1/CXCL12/ANO6/APP/RARRES2/GAS6/TREM2/ABL2/IL1R1/WNK1/FADD/ITGA2/XG/IL6R/CMKLR1/PIK3R1/PLVAP/LGMN/CD99L2/MCU/ABL1/ADAM10/BDKRB1/PTK2	31
BP	GO:0090101	negative regulation of transmembrane receptor protein serine/threonine kinase signaling pathway	35/1613	179/18870	2.87068e-06	5.44465e-05	4.01144e-05	SFRP2/HTRA1/ASPN/FSTL3/HTRA3/PMEPA1/FBN1/TNFAIP6/GREM1/LTBP1/TGFB3/EMILIN1/FST/CHST11/CAV2/SFRP1/CRIM1/ACVR1/LRP1/FZD1/BCL9L/CD109/SKIL/BMP2/NBL1/SMAD7/GLG1/SPRY1/HIPK2/ADAMTSL2/SNX6/ABL1/SPRED1/HSPA5/SMURF2	35
BP	GO:1990138	neuron projection extension	35/1613	179/18870	2.87068e-06	5.44465e-05	4.01144e-05	FN1/POSTN/SEMA3C/FLRT3/EDNRA/ITGB1/L1CAM/CXCL12/NRP1/SEMA6C/NDN/VCL/RTN4/NRP2/BMPR2/LAMB2/SEMA6B/MACF1/MUL1/MAP1B/DIP2B/SEMA7A/SLIT3/DVL1/PPP3CB/IQGAP1/PLXNA1/SPAG9/ABL1/USP9X/LIMK1/EIF4G2/HSP90AB1/PAFAH1B1/TTL	35
BP	GO:0001935	endothelial cell proliferation	38/1613	202/18870	2.9182e-06	5.51628e-05	4.06422e-05	THBS4/MEF2C/THBS1/CAV1/SPARC/SULF1/VEGFC/CDH13/LOXL2/MMP14/F3/CXCL12/COL8A1/HSPG2/CAV2/NRP1/CCL11/PDGFB/TIE1/APLN/APLNR/PIK3CD/NRP2/BMPR2/JCAD/LIPA/VSTM4/TGFBR1/MMRN2/PRKCA/PTPRM/KDR/ACVRL1/VASH1/CD34/EGR3/BMP4/RPTOR	38
BP	GO:0071295	cellular response to vitamin	12/1613	30/18870	2.93653e-06	5.53242e-05	4.07611e-05	POSTN/COL1A1/TNC/MN1/SNAI2/SFRP1/KANK2/VDR/GAS6/CYP27B1/FOLR2/PIM1	12
BP	GO:0001974	blood vessel remodeling	16/1613	51/18870	3.01616e-06	5.66357e-05	4.17274e-05	MEF2C/SEMA3C/AXL/EDNRA/AGT/NPR2/FLNA/JAG1/BMPR2/TGFB1/FOXC2/EXT1/ACVRL1/TMBIM1/BAK1/CST3	16
BP	GO:0048732	gland development	67/1613	443/18870	3.05519e-06	5.71786e-05	4.21273e-05	TNC/MMP2/CAV1/SEMA3C/SULF2/AREG/SULF1/TGFB3/EDNRA/DKK3/SERPINE2/SNAI2/TGFBR2/IGFBP5/MSN/CCND1/SLC7A5/TGM2/MAFB/SFRP1/NRP1/MET/WNT11/SERPINF1/VDR/TGFB2/APLN/WNT10A/RTN4/PDGFRA/INHBB/TGFB1/MSX2/LIPA/SLC29A1/GLI3/EPHB3/PITX2/NRG1/IGF2R/OAS2/WLS/TGFBR1/FADD/LBH/BMP2/EXT1/ITGA2/RARA/TFCP2L1/PDGFA/ARHGAP5/GLI2/LIMS2/CEBPB/HIPK2/NCOR2/PLXNA1/BMP4/PLXND1/NR3C1/ABL1/MAN2A1/PSAP/THRA/BTBD7/CSNK2A2	67
BP	GO:0072109	glomerular mesangium development	9/1613	17/18870	3.0749e-06	5.73576e-05	4.22592e-05	PDGFRB/ACTA2/PDGFB/SERPINB7/FOXC2/CD34/IL6R/BMP4/GPR4	9
BP	GO:0038063	collagen-activated tyrosine kinase receptor signaling pathway	7/1613	10/18870	3.13547e-06	5.81038e-05	4.2809e-05	COL1A1/COL4A6/COL4A1/COL4A2/DDR2/COL4A5/UBASH3B	7
BP	GO:0062042	regulation of cardiac epithelial to mesenchymal transition	7/1613	10/18870	3.13547e-06	5.81038e-05	4.2809e-05	TGFBR2/JAG1/TGFB2/ACVR1/TWIST1/TGFBR1/ENG	7
BP	GO:0072073	kidney epithelium development	31/1613	150/18870	3.15167e-06	5.82132e-05	4.28896e-05	MEF2C/GREM1/BASP1/EDNRA/AGT/HEYL/KIF26B/SFRP1/KANK2/EFNB2/JAG1/WNT11/DLL1/LAMB2/FOXC2/GLI3/CAT/DCHS1/BMP2/EXT1/SMAD7/RARA/AQP1/YAP1/CD34/MTSS1/SPRY1/IQGAP1/BMP4/MYO1E/FOXD1	31
BP	GO:0043087	regulation of GTPase activity	51/1613	307/18870	3.17664e-06	5.84833e-05	4.30886e-05	CCL21/F2R/ITGB1/ITGA6/F2RL1/THY1/TGM2/CAV2/BVES/SFRP1/NGEF/MET/FERMT2/CCL11/BCAR3/WNT11/VAV2/AGRN/PLXNC1/MAP4K4/EPHB3/TBC1D2B/WNK1/LIMS1/CCL13/SYDE1/RGS16/PICALM/MAPRE2/RAPGEF1/TBC1D16/SNX9/CPEB2/RGP1/S100A10/DOCK9/FGD5/PLXNA1/PLXND1/SNX18/RDX/DOCK11/TBC1D1/LRCH1/CHN1/PTK2/CORO1C/EVI5/RSU1/RAP1A/CRK	51
BP	GO:0050803	regulation of synapse structure or activity	44/1613	250/18870	3.20163e-06	5.8752e-05	4.32866e-05	THBS2/MEF2C/AMIGO2/WNT7A/FLRT3/NEFL/ITGB1/SLITRK6/FLRT2/GPC4/DMPK/KLK8/TUBA1A/PRNP/NGEF/SRPX2/APP/EPHB2/RHOB/NEDD4/NRP2/AGRN/TREM2/FZD1/PLXNC1/EPHB3/CLSTN1/TANC2/DCTN1/YWHAZ/PDLIM5/NLGN2/DVL1/LZTS1/NFATC4/ABL1/ADAM10/CFL1/HSPA8/PTEN/VCP/ARF4/VPS35/PAFAH1B1	44
BP	GO:0048568	embryonic organ development	68/1613	453/18870	3.36573e-06	6.15635e-05	4.5358e-05	TCAP/MFAP5/NES/MEF2C/COL11A1/FBN1/TGFB3/MFAP2/MICAL2/EDNRA/A2M/CTHRC1/SLITRK6/GJB6/MMP14/EFEMP1/CHST11/ZEB1/TGFBR2/PRRX1/PTK7/MAFB/CCN1/COL18A1/CSF2/PDGFB/WNT11/TGFB2/PLCD3/EPHB2/ACVR1/FZD2/APLNR/TWIST1/RARRES2/DLL1/SOX15/PDGFRA/RUNX2/MDFI/TGFB1/FOXC2/SNAI1/GLI3/PITX2/TEAD1/TGFBR1/NDST1/TEAD4/PCSK5/KDR/RARA/PDGFA/PCDH12/GLI2/YAP1/SH2B3/ASB2/VASH1/ENG/TBC1D23/CEBPB/HIPK2/DVL1/BMP4/HEY2/FOXF2/HOXA1	68
BP	GO:0060047	heart contraction	43/1613	243/18870	3.57098e-06	6.51071e-05	4.79688e-05	DES/ACTC1/MYL2/TCAP/TNNC1/CSRP3/TNNI2/HSPB7/TNNI1/CASQ2/MYH7/TPM1/BIN1/CAV1/RGS4/GJA1/EDNRA/AGT/DMPK/TMEM38A/BVES/FLNA/SCN4B/TGFB2/APLN/KCNE4/PDE4B/RPS6KA2/CAMK2D/SNTA1/EXT2/DSP/GJC1/CALM1/KCNJ8/EXT1/SMAD7/MEF2A/ATP2A2/TMEM65/HEY2/SLC9A1/THRA	43
BP	GO:0008154	actin polymerization or depolymerization	37/1613	196/18870	3.60212e-06	6.54636e-05	4.82315e-05	ACTN2/BIN1/MYADM/CCL21/CFL2/MICAL2/KIRREL1/F2RL1/CXCL12/KANK2/CCL11/LIMA1/ENAH/GAS7/FHOD3/CDC42EP3/SNX9/SSH2/FLII/SVIL/INF2/MSRB1/WASHC5/COTL1/ESAM/CAPZA2/ARHGAP18/RDX/SPTBN1/ABL1/CFL1/DSTN/ADD1/PPP1R9B/MTPN/MICAL3/CAPZB	37
BP	GO:0014033	neural crest cell differentiation	23/1613	95/18870	3.64295e-06	6.59935e-05	4.86219e-05	FN1/MEF2C/SEMA3C/EDNRA/SNAI2/SFRP1/NRP1/SEMA6C/JAG1/ACVR1/ANXA6/EFNB1/WNT10A/TWIST1/NRP2/FOXC2/PITX2/NRG1/SEMA6B/EXT1/SEMA7A/BMP4/CORO1C	23
BP	GO:0071214	cellular response to abiotic stimulus	54/1613	334/18870	3.81371e-06	6.86468e-05	5.05767e-05	ANKRD1/MMP1/SFRP2/MMP3/CRYAB/COL1A1/MMP2/MMP9/ITGB6/PLEC/MAP3K20/SNAI2/GPR68/SFRP1/MYLK/MFAP4/WNT11/TIMP1/RHOB/LRRC8C/MME/SLC38A2/NEDD4/PTPRK/RAB11FIP5/CAB39/WNK1/N4BP1/FADD/TNKS1BP1/BDKRB2/PIEZO1/TNFRSF1A/ITGA2/AQP1/YAP1/IGF1R/BAG3/ENG/PIK3R1/NFATC4/BAK1/USP47/NFAT5/GADD45A/YBX3/SLC9A1/RPTOR/SMPD1/MTPN/PTEN/CRY2/HABP4/TMEM87A	54
BP	GO:0104004	cellular response to environmental stimulus	54/1613	334/18870	3.81371e-06	6.86468e-05	5.05767e-05	ANKRD1/MMP1/SFRP2/MMP3/CRYAB/COL1A1/MMP2/MMP9/ITGB6/PLEC/MAP3K20/SNAI2/GPR68/SFRP1/MYLK/MFAP4/WNT11/TIMP1/RHOB/LRRC8C/MME/SLC38A2/NEDD4/PTPRK/RAB11FIP5/CAB39/WNK1/N4BP1/FADD/TNKS1BP1/BDKRB2/PIEZO1/TNFRSF1A/ITGA2/AQP1/YAP1/IGF1R/BAG3/ENG/PIK3R1/NFATC4/BAK1/USP47/NFAT5/GADD45A/YBX3/SLC9A1/RPTOR/SMPD1/MTPN/PTEN/CRY2/HABP4/TMEM87A	54
BP	GO:0006986	response to unfolded protein	29/1613	137/18870	3.93562e-06	7.06163e-05	5.20278e-05	HSPB7/HSPB3/THBS4/THBS1/HSPB8/SERPINH1/COMP/HSPA2/CREB3L1/CCND1/DNAJB5/DNAJB4/HSPH1/CREB3L2/BAG3/PIK3R1/AMFR/BAK1/TRAM1/DNAJB2/OPTN/BOK/HSPA8/HSPA5/VCP/JKAMP/HSP90AB1/BFAR/VAPB	29
BP	GO:0003181	atrioventricular valve morphogenesis	11/1613	26/18870	3.97171e-06	7.10384e-05	5.23388e-05	HEYL/TGFBR2/CCN1/TGFB2/ACVR1/TWIST1/BMPR2/DCHS1/BMP2/SLIT3/HEY2	11
BP	GO:0014910	regulation of smooth muscle cell migration	22/1613	89/18870	4.08636e-06	7.28583e-05	5.36796e-05	POSTN/SERPINE1/TPM1/MEF2C/PLAU/PDGFRB/HAS2/IGFBP5/NRP1/DDR2/PDGFB/ADAMTS1/CCN4/GNA12/LRP1/ITGA2/PDGFA/NR4A3/PLXNA1/BMP4/DOCK4/CRK	22
BP	GO:0046847	filopodium assembly	19/1613	70/18870	4.17528e-06	7.39771e-05	5.45039e-05	TENM2/CCL21/TGFB3/NRP1/DPYSL3/FSCN1/EPHB2/ITGB4/AGRN/MYO10/TGFBR1/RHOQ/ARHGEF4/PIK3R1/FGD5/FMNL3/DOCK11/PPP1R9B/CAPZB	19
BP	GO:1901184	regulation of ERBB signaling pathway	19/1613	70/18870	4.17528e-06	7.39771e-05	5.45039e-05	CDH13/MMP9/AGT/BCAR3/IFI6/AFAP1L2/RTN4/ITGA1/DGKD/DUSP3/MVP/HIP1/CBLB/LGMN/PLAUR/RALB/SNX6/SOCS5/RNF115	19
BP	GO:0030042	actin filament depolymerization	17/1613	58/18870	4.24372e-06	7.47861e-05	5.51e-05	ACTN2/CFL2/MICAL2/F2RL1/LIMA1/FLII/SVIL/CAPZA2/RDX/SPTBN1/CFL1/DSTN/ADD1/PPP1R9B/MTPN/MICAL3/CAPZB	17
BP	GO:0016482	cytosolic transport	35/1613	182/18870	4.24741e-06	7.47861e-05	5.51e-05	SYT7/DAB2/MSN/FLNA/KIF1C/CLTCL1/TANC2/DCTN1/KIF16B/RAB7B/WIPI1/ERC1/RGP1/RAB11FIP3/TBC1D23/MYO1D/YKT6/LAMP1/SNX6/SPAG9/RDX/CLTC/TMEM87B/PREPL/MTMR2/SNX12/EVI5/AP2A1/VAMP3/GOLT1B/VTI1B/GBF1/CHMP3/VPS35/TMEM87A	35
BP	GO:0043434	response to peptide hormone	65/1613	430/18870	4.34914e-06	7.63396e-05	5.62445e-05	CSRP3/ACTN2/INHBA/COL1A1/COL3A1/CAV1/PDK4/FBN1/AREG/IRS1/EDNRA/AGT/NEFL/CTSK/GJB2/CXCL12/IGFBP5/NPR2/RAB31/CAV2/ZNF106/SLC39A14/DDR2/MYO5A/BCAR3/PRKCQ/MEAK7/PXN/TIMP1/SGCB/RARRES2/INHBB/SHC1/FOXC2/MYO1C/CAT/JAK1/TWIST2/AGTRAP/KCNJ8/PTPRE/PRKCA/RHOQ/CPEB2/BCAR1/MAP1B/PKM/PPP3CA/IGF1R/YWHAG/FOXO1/NR4A3/LEPROT/PIK3R1/INPPL1/GNAI2/SLC9A1/TCF12/PTK2/OSBPL8/PDK2/ROCK2/CRY2/ZDHHC7/CRK	65
BP	GO:0014909	smooth muscle cell migration	23/1613	96/18870	4.40754e-06	7.68114e-05	5.65921e-05	POSTN/SERPINE1/TPM1/MEF2C/PLAU/PDGFRB/HAS2/IGFBP5/NRP1/DDR2/PDGFB/ADAMTS1/CCN4/GNA12/PARVA/LRP1/ITGA2/PDGFA/NR4A3/PLXNA1/BMP4/DOCK4/CRK	23
BP	GO:0050921	positive regulation of chemotaxis	30/1613	145/18870	4.41071e-06	7.68114e-05	5.65921e-05	THBS4/SERPINE1/THBS1/VEGFC/CCL21/CDH13/PDGFRB/F2RL1/F3/CXCL12/NRP1/MET/ANO6/PDGFB/RARRES2/GAS6/PDGFRA/BMPR2/TGFB1/TREM2/WNK1/ITGA2/KDR/S1PR1/IL6R/CMKLR1/LGMN/MCU/ADAM10/PTK2	30
BP	GO:0016197	endosomal transport	44/1613	253/18870	4.41682e-06	7.68114e-05	5.65921e-05	ACTN2/EHD2/BVES/ARL4C/ABCA1/CLTCL1/TINAGL1/EHD1/DCTN1/ARHGAP1/PICALM/SNX9/RAB7B/TMCC1/ERC1/RGP1/ANXA8/WASHC5/LEPROT/RAB11FIP3/TBC1D23/YKT6/SNX6/SNX18/SPAG9/RAB8B/CLTC/TMEM87B/PREPL/WASHC4/SNX12/CORO1C/EVI5/TOM1/VAMP3/GOLT1B/VCP/VTI1B/GBF1/CHMP3/VPS35/HGS/TMEM87A/AP5S1	44
BP	GO:0016485	protein processing	43/1613	245/18870	4.43922e-06	7.68114e-05	5.65921e-05	SERPINE1/THBS1/AEBP1/ADAMTS2/PLAU/SPON1/COMP/MMP14/F3/CPXM1/SERPINE2/BMP1/PRNP/MAFB/SCG5/ADAM19/THBD/MYH9/C1R/MME/RPS6KA2/GLI3/GAS1/CTSL/FADD/FURIN/PCSK5/CTSZ/GLG1/BACE1/LDLRAD3/RUNX1/ASPH/S100A10/LGMN/PLAUR/BAK1/ADAM10/PRKACB/YIPF5/SNX12/RNF139/P4HB	43
BP	GO:0002040	sprouting angiogenesis	36/1613	190/18870	4.44397e-06	7.68114e-05	5.65921e-05	THBS1/ITGA5/GREM1/VEGFC/CDH13/LOXL2/ITGB1/CREB3L1/ADGRA2/NRP1/STARD13/CARD10/SRPX2/EFNB2/PLK2/PARVA/APLNR/CEMIP2/DLL1/TGFB1/JCAD/RHOJ/FOXC2/VSTM4/JAK1/MMRN2/CLEC14A/KDR/ACVRL1/ADTRP/PKM/EGR3/BMP4/ABL1/SPRED1/MAP3K3	36
BP	GO:0022407	regulation of cell-cell adhesion	72/1613	493/18870	4.755e-06	8.16376e-05	6.0148e-05	CAV1/PLA2G2A/FSTL3/MYADM/PDPN/CCL21/LGALS1/TENM3/EMILIN1/LRRC32/SIRPA/THY1/SERPINE2/CXCL12/HAS2/TGFBR2/PRNP/KIF26B/ADAM19/ETS1/PRKCQ/CD276/TNFRSF21/IL7R/C1QTNF1/EFNB2/JAG1/FXYD5/EFNB1/PDCD1LG2/IL20RB/SLC7A1/TGFB1/CD44/MYO10/GLI3/EPHB3/ABL2/WNK1/JAK1/FADD/DUSP10/VSIG4/BMP2/HSPH1/PIEZO1/PRKCA/SMAD7/RARA/DUSP3/ADTRP/UBASH3B/GLI2/SH2B3/PPP3CA/DTX1/RUNX1/EGR3/NR4A3/CEBPB/CBLB/PLAUR/BMP4/ACTB/PAG1/NFAT…	72
BP	GO:0030038	contractile actin filament bundle assembly	25/1613	110/18870	4.76653e-06	8.16376e-05	6.0148e-05	TPM1/LIMCH1/TGFB3/CCN2/SFRP1/NRP1/MET/FERMT2/ITGB5/PXN/WNT11/PHLDB2/FHOD1/DLC1/ZYX/TGFBR1/S1PR1/S100A10/PIK3R1/ABL1/SLC9A1/PDLIM1/LIMK1/TNFAIP1/ROCK2	25
BP	GO:0043149	stress fiber assembly	25/1613	110/18870	4.76653e-06	8.16376e-05	6.0148e-05	TPM1/LIMCH1/TGFB3/CCN2/SFRP1/NRP1/MET/FERMT2/ITGB5/PXN/WNT11/PHLDB2/FHOD1/DLC1/ZYX/TGFBR1/S1PR1/S100A10/PIK3R1/ABL1/SLC9A1/PDLIM1/LIMK1/TNFAIP1/ROCK2	25
BP	GO:0061383	trabecula morphogenesis	15/1613	47/18870	4.82429e-06	8.21808e-05	6.05482e-05	COL1A1/MMP2/GREM1/HEG1/SFRP1/ADAMTS1/FHL2/TGFB2/MSX2/NRG1/TGFBR1/SLC40A1/S1PR1/ENG/HEY2	15
BP	GO:0046578	regulation of Ras protein signal transduction	35/1613	183/18870	4.82732e-06	8.21808e-05	6.05482e-05	COL3A1/F2RL2/ITGA3/F2R/ITGB1/NGF/F2RL1/HEG1/KANK2/NRP1/MET/STARD13/RASA3/CYTH3/TGFB2/EPHB2/ADGRG1/ABCA1/MAP4K4/DLC1/ABL2/SYDE1/MAPRE2/SPRY4/SPRY1/PRAG1/RDX/ABL1/GPR4/AKAP13/ARHGDIA/KCTD10/TNFAIP1/GBF1/CRK	35
BP	GO:0051403	stress-activated MAPK cascade	41/1613	230/18870	4.94296e-06	8.36488e-05	6.16298e-05	CRYAB/IGFBP6/WNT7A/DACT1/CCL21/F2RL1/SIRPA/CCN2/MAP3K20/MTURN/PINK1/SH3RF3/TGFB2/APP/TREM2/MAP4K4/SPHK1/DUSP10/BMP2/SH3RF1/KCNJ8/DUSP3/IGF1R/FOXO1/AIDA/ARHGEF6/HIPK2/ARL6IP5/BMP4/CCM2/HIPK3/GADD45A/SDCBP/MAP3K4/CYLD/MAP3K3/PAFAH1B1/NOD1/ERCC6/STK25/CRK	41
BP	GO:0048863	stem cell differentiation	43/1613	246/18870	4.94316e-06	8.36488e-05	6.16298e-05	FN1/SFRP2/KRT14/MEF2C/SEMA3C/GREM1/WNT7A/EDNRA/A2M/ITGB1/SNAI2/CDK6/SFRP1/NRP1/SEMA6C/JAG1/ZFP36L2/TGFB2/ACVR1/ANXA6/HMGA2/EFNB1/WNT10A/TWIST1/NRP2/PDGFRA/RUNX2/MSX2/FZD1/FOXC2/ZNF281/PITX2/NRG1/SEMA6B/LBH/EXT1/YAP1/SH2B3/SEMA7A/BMP4/ABL1/SLC9A1/CORO1C	43
BP	GO:0006029	proteoglycan metabolic process	22/1613	90/18870	4.9765e-06	8.39617e-05	6.18603e-05	COL11A1/SULF2/SULF1/ADAMTS12/CHST11/CHPF/CHST15/CHST3/CHPF2/CSGALNACT2/ADAMTS7/DSE/BMPR2/EXT2/NDST1/BMP2/XYLT1/EXT1/CHSY1/CANT1/EXTL3/TM9SF2	22
BP	GO:0030177	positive regulation of Wnt signaling pathway	30/1613	146/18870	5.10417e-06	8.58594e-05	6.32584e-05	SFRP2/COL1A1/CAV1/SULF2/DACT1/SULF1/SFRP4/DAB2/PTK7/ADGRA2/SFRP1/CDH3/CCN4/TGFB1/WNT5B/WNK1/WLS/MACF1/BMP2/UBR5/YAP1/GPRC5B/DIXDC1/USP47/DAPK3/ABL1/VCP/SMURF2/VPS35/ZRANB1	30
BP	GO:0035791	platelet-derived growth factor receptor-beta signaling pathway	8/1613	14/18870	5.26179e-06	8.82482e-05	6.50184e-05	PDGFRB/PDGFB/PDGFRL/LRP1/LOX/PDGFA/HIP1/ABL1	8
BP	GO:0031638	zymogen activation	17/1613	59/18870	5.4901e-06	9.1534e-05	6.74393e-05	SERPINE1/THBS1/PLAU/MMP14/SERPINE2/THBD/C1R/CTSL/FADD/FURIN/CTSZ/RUNX1/ASPH/S100A10/LGMN/PLAUR/BAK1	17
BP	GO:0050881	musculoskeletal movement	17/1613	59/18870	5.4901e-06	9.1534e-05	6.74393e-05	TCAP/TNNC1/TNNT3/TNNI2/TNNC2/TNNI1/MYH7/STAC3/TNNT1/MYH3/MAP1A/COMP/DMPK/JSRP1/SYNM/HIPK2/VPS35	17
BP	GO:0090100	positive regulation of transmembrane receptor protein serine/threonine kinase signaling pathway	24/1613	104/18870	5.54028e-06	9.2099e-05	6.78556e-05	INHBA/THBS1/SULF1/TGFB3/DAB2/TGFBR2/CCN1/FERMT1/TGFB1I1/ACVR1/BMPR2/TGFB1/MSX2/CDH5/TGFBR1/BMP2/KDR/ACVRL1/ENG/HIPK2/BMP4/SDCBP/FOXD1/HSP90AB1	24
BP	GO:0001946	lymphangiogenesis	9/1613	18/18870	5.68222e-06	9.41816e-05	6.93899e-05	PDPN/VEGFC/TIE1/BMPR2/FOXC2/CLEC14A/ACVRL1/VASH1/PPP3CB	9
BP	GO:0150146	cell junction disassembly	11/1613	27/18870	6.185e-06	0.000102215	7.53089e-05	TGFB3/ITGB1/SNAI2/TREM2/PLXNC1/MAP4K4/TGFBR1/MAPRE2/DUSP3/PIK3R1/STON1	11
BP	GO:0030168	platelet activation	28/1613	133/18870	6.40825e-06	0.000105115	7.74455e-05	COL3A1/PDPN/AXL/F2RL2/COMP/F2R/EMILIN1/MYL9/SERPINE2/FLNA/PDGFB/PRKCQ/C1QTNF1/TLN1/THBD/VCL/MYH9/PDGFRA/VAV2/PEAR1/PRKCA/DGKD/PDGFA/UBASH3B/SH2B3/STXBP1/ACTB/RAP2B	28
BP	GO:0006937	regulation of muscle contraction	33/1613	170/18870	6.41627e-06	0.000105115	7.74455e-05	MYBPH/MYL2/TNNC1/TNNT3/TNNC2/TNNI1/CASQ2/MYH7/TNNT1/TPM1/BIN1/CAV1/F2R/MYL9/CACNB1/CNN1/DMPK/TMEM38A/ANXA6/GUCY1A1/PDE4B/CAMK2D/SPHK1/DSP/CALM1/SMAD7/ITGA2/PPP1R12B/ATP2A2/DAPK3/SETD3/SLC9A1/DOCK4	33
BP	GO:0007009	plasma membrane organization	33/1613	170/18870	6.41627e-06	0.000105115	7.74455e-05	CSRP3/COL5A1/BIN1/CAV1/EHD2/FOLR3/SYT7/PLEC/MAFB/CAV2/DMKN/ANO6/COLEC12/TIE1/AHNAK/TGFB2/MYOF/ANXA6/MYH9/FOLR2/ATG9A/STX2/SNX9/SYT11/MTSS1/S100A10/ATP2A2/SNX18/SPTBN1/SMPD1/PTEN/SH3GLB1/CHMP3	33
BP	GO:0031670	cellular response to nutrient	15/1613	48/18870	6.46572e-06	0.000105619	7.78169e-05	POSTN/COL1A1/TNC/MN1/SNAI2/SFRP1/KANK2/VDR/GAS6/CYP27B1/FOLR2/LPL/PIM1/CSNK1A1/PDK2	15
BP	GO:0070527	platelet aggregation	19/1613	72/18870	6.56327e-06	0.000106597	7.85369e-05	PDPN/COMP/EMILIN1/MYL9/SERPINE2/FLNA/PRKCQ/C1QTNF1/TLN1/VCL/MYH9/PDGFRA/PEAR1/PRKCA/UBASH3B/SH2B3/STXBP1/ACTB/RAP2B	19
BP	GO:0071260	cellular response to mechanical stimulus	19/1613	72/18870	6.56327e-06	0.000106597	7.85369e-05	ANKRD1/COL1A1/PLEC/WNT11/SLC38A2/FADD/PIEZO1/TNFRSF1A/ITGA2/AQP1/IGF1R/BAG3/ENG/BAK1/GADD45A/SLC9A1/MTPN/HABP4/TMEM87A	19
BP	GO:0051962	positive regulation of nervous system development	48/1613	290/18870	6.77884e-06	0.000109782	8.0884e-05	FN1/THBS2/BIN1/VCAN/AMIGO2/WNT7A/VEGFC/FLRT3/NEFL/ITGB1/SLITRK6/NGF/L1CAM/FLRT2/SERPINE2/CXCL12/SLC7A5/TGM2/NRP1/SRPX2/SERPINF1/EPHB2/MME/LPAR3/BMPR2/AGRN/TGFB1/PLXNC1/GLI3/EPHB3/CLSTN1/CLCF1/FZD4/SKIL/MACF1/BMP2/TRIM32/MAP1B/SEMA7A/NLGN2/PLXNA1/PLXND1/SMARCD3/MAN2A1/LIMK1/EIF4G2/PAFAH1B1/STK25	48
BP	GO:0044409	entry into host	32/1613	163/18870	6.89493e-06	0.000111343	8.20341e-05	CAV1/ITGA5/AXL/LRRC15/LGALS1/ITGB1/ITGB6/KRT6A/ITGAV/CAV2/NRP1/ITGB5/EFNB2/MRC1/GAS6/SLC7A1/IFITM3/CTSL/ANPEP/FURIN/XPR1/PVR/ITGA2/KPNA3/CTSB/SLC3A2/LAMP1/TRIM5/SCARB2/TRIM8/SMPD1/P4HB	32
BP	GO:0010761	fibroblast migration	16/1613	54/18870	6.93159e-06	0.000111616	8.22353e-05	THBS1/CD248/TNS1/ITGB1/ACTA2/PLEC/AKAP12/DDR2/GNA12/TGFB1/AQP1/FUT8/IQGAP1/PDLIM1/PTK2/CORO1C	16
BP	GO:0032872	regulation of stress-activated MAPK cascade	35/1613	186/18870	7.03326e-06	0.000112932	8.32045e-05	IGFBP6/WNT7A/DACT1/CCL21/F2RL1/SIRPA/CCN2/MTURN/PINK1/SH3RF3/TGFB2/APP/TREM2/MAP4K4/SPHK1/DUSP10/BMP2/SH3RF1/DUSP3/IGF1R/FOXO1/AIDA/HIPK2/ARL6IP5/BMP4/HIPK3/GADD45A/SDCBP/MAP3K4/CYLD/MAP3K3/PAFAH1B1/NOD1/STK25/CRK	35
BP	GO:0050879	multicellular organismal movement	17/1613	60/18870	7.05515e-06	0.000112962	8.3227e-05	TCAP/TNNC1/TNNT3/TNNI2/TNNC2/TNNI1/MYH7/STAC3/TNNT1/MYH3/MAP1A/COMP/DMPK/JSRP1/SYNM/HIPK2/VPS35	17
BP	GO:1903510	mucopolysaccharide metabolic process	22/1613	92/18870	7.30366e-06	0.000116611	8.59152e-05	TNFAIP6/EDNRA/CHST11/HAS2/CHPF/PDGFB/CHST15/CHST3/CHPF2/CSGALNACT2/CEMIP2/DSE/TGFB1/CD44/ST3GAL2/EXT2/NDST1/XYLT1/EXT1/CHSY1/CLTC/AP2A1	22
BP	GO:0046718	viral entry into host cell	31/1613	156/18870	7.36932e-06	0.000117328	8.64434e-05	CAV1/ITGA5/AXL/LRRC15/LGALS1/ITGB1/ITGB6/ITGAV/CAV2/NRP1/ITGB5/EFNB2/MRC1/GAS6/SLC7A1/IFITM3/CTSL/ANPEP/FURIN/XPR1/PVR/ITGA2/KPNA3/CTSB/SLC3A2/LAMP1/TRIM5/SCARB2/TRIM8/SMPD1/P4HB	31
BP	GO:0045936	negative regulation of phosphate metabolic process	58/1613	376/18870	7.55013e-06	0.000119869	8.83155e-05	SFRP2/INHBA/CAV1/CDA/MYADM/CAMK2N1/AGT/KIRREL1/SIRPA/THY1/HEG1/PRNP/PKIG/SFRP1/PKIA/DUSP6/PDGFB/TGFB2/EPHB2/LATS2/TGFB1/SFN/CD109/DUSP10/BMP2/BDKRB2/CALM1/SPRY4/SMAD7/DUSP3/PDGFA/UBASH3B/LPCAT1/ADARB1/YWHAG/SPRY1/MVP/IPO7/ENG/AIDA/CBLB/DVL1/IQGAP1/BAK1/HIPK3/SNX6/SPAG9/GADD45A/ABL1/BDKRB1/SPRED1/CORO1C/SMPD1/SOCS5/PTEN/ROCK2/CRY2/YWHAB	58
BP	GO:1903828	negative regulation of protein localization	39/1613	218/18870	7.63556e-06	0.000120886	8.90646e-05	ACTN2/MAP1A/APOD/LRRC15/IRS1/F2R/F2RL1/DAB2/PKIG/SFRP1/PKIA/FERMT1/KLF7/LATS2/INHBB/TGFB1/RAB11FIP5/GBP1/WNK1/PICALM/YWHAZ/RHOQ/NDFIP2/ADTRP/PPP3CA/RAB23/FOXO1/LEPROT/SP100/RAB11FIP3/TMBIM1/GPM6B/CLTC/ILRUN/SNX12/VCP/ROCK2/VPS35/MARK3	39
BP	GO:0060412	ventricular septum morphogenesis	14/1613	43/18870	7.67228e-06	0.000121128	8.92429e-05	HEYL/TGFBR2/WNT11/TGFB2/ACVR1/FZD2/APLNR/BMPR2/FZD1/TGFBR1/SMAD7/SLIT3/BMP4/HEY2	14
BP	GO:0110011	regulation of basement membrane organization	7/1613	11/18870	7.98258e-06	0.000125676	9.25938e-05	NID1/PHLDB1/LAMA2/LAMB1/LAMC1/PHLDB2/LAMB2	7
BP	GO:0010563	negative regulation of phosphorus metabolic process	58/1613	377/18870	8.19669e-06	0.000128405	9.46043e-05	SFRP2/INHBA/CAV1/CDA/MYADM/CAMK2N1/AGT/KIRREL1/SIRPA/THY1/HEG1/PRNP/PKIG/SFRP1/PKIA/DUSP6/PDGFB/TGFB2/EPHB2/LATS2/TGFB1/SFN/CD109/DUSP10/BMP2/BDKRB2/CALM1/SPRY4/SMAD7/DUSP3/PDGFA/UBASH3B/LPCAT1/ADARB1/YWHAG/SPRY1/MVP/IPO7/ENG/AIDA/CBLB/DVL1/IQGAP1/BAK1/HIPK3/SNX6/SPAG9/GADD45A/ABL1/BDKRB1/SPRED1/CORO1C/SMPD1/SOCS5/PTEN/ROCK2/CRY2/YWHAB	58
BP	GO:0018126	protein hydroxylation	10/1613	23/18870	8.20135e-06	0.000128405	9.46043e-05	P3H2/P4HA2/P3H1/PLOD1/P3H3/PLOD3/P4HA1/ASPH/OGFOD1/P4HB	10
BP	GO:0031669	cellular response to nutrient levels	43/1613	251/18870	8.35632e-06	0.000130469	9.61257e-05	POSTN/COL1A1/TNC/PDK4/MN1/CTSK/SNAI2/KLF10/NUAK1/SLC7A5/SFRP1/KANK2/VDR/RNF152/SLC38A2/PRKAB2/GAS6/INHBB/BMPR2/PLIN3/CYP27B1/FOLR2/LPL/XPR1/YWHAZ/RIPOR1/WIPI1/AOC1/IGF1R/YWHAG/PIM1/FOXO1/CPEB4/RALB/MAP1LC3B/CSNK1A1/ZFYVE1/HSPA8/RPTOR/HSPA5/LAMP2/PDK2/SH3GLB1	43
BP	GO:0060071	Wnt signaling pathway, planar cell polarity pathway	15/1613	49/18870	8.5863e-06	0.000133691	9.84991e-05	SFRP2/WNT7A/DACT1/CTHRC1/DAB2/PTK7/SFRP1/WNT11/FZD2/FZD1/DAAM1/VANGL1/DVL1/ABL1/SMURF2	15
BP	GO:0035909	aorta morphogenesis	13/1613	38/18870	8.75535e-06	0.000135576	9.9888e-05	COL3A1/PDGFRB/TGFBR2/FKBP10/EFEMP2/EFNB2/MYLK/JAG1/TGFB2/LRP1/ACVRL1/ENG/HEY2	13
BP	GO:0060563	neuroepithelial cell differentiation	13/1613	38/18870	8.75535e-06	0.000135576	9.9888e-05	SERPINE1/JAG1/WNT11/DLX3/DLL1/TGFB1/FAM20C/BMP2/MAP1B/IPO7/CEBPB/ABL1/RPTOR	13
BP	GO:0030206	chondroitin sulfate biosynthetic process	9/1613	19/18870	9.97608e-06	0.000154057	0.000113504	CHST11/CHPF/CHST15/CHST3/CHPF2/CSGALNACT2/DSE/XYLT1/CHSY1	9
BP	GO:0070302	regulation of stress-activated protein kinase signaling cascade	35/1613	189/18870	1.01345e-05	0.000156076	0.000114992	IGFBP6/WNT7A/DACT1/CCL21/F2RL1/SIRPA/CCN2/MTURN/PINK1/SH3RF3/TGFB2/APP/TREM2/MAP4K4/SPHK1/DUSP10/BMP2/SH3RF1/DUSP3/IGF1R/FOXO1/AIDA/HIPK2/ARL6IP5/BMP4/HIPK3/GADD45A/SDCBP/MAP3K4/CYLD/MAP3K3/PAFAH1B1/NOD1/STK25/CRK	35
BP	GO:0071526	semaphorin-plexin signaling pathway	14/1613	44/18870	1.03722e-05	0.000159303	0.000117369	SEMA3C/EDNRA/NRP1/FLNA/MET/SEMA6C/NRP2/PLXNC1/SEMA6B/KDR/SEMA7A/PLXNA1/PLXND1/ARHGDIA	14
BP	GO:0010763	positive regulation of fibroblast migration	8/1613	15/18870	1.04276e-05	0.00015972	0.000117677	THBS1/ITGB1/ACTA2/AKAP12/DDR2/TGFB1/AQP1/PTK2	8
BP	GO:0045104	intermediate filament cytoskeleton organization	22/1613	94/18870	1.05762e-05	0.000161558	0.000119031	DES/KRT1/NES/KRT6C/KRT14/KRT75/KRT6B/KRT16/NEFL/KRT10/KRT6A/PLEC/VIM/DST/SYNM/KRT17/DSP/MACF1/KRT31/BFSP1/CSNK1A1/MTM1	22
BP	GO:0097191	extrinsic apoptotic signaling pathway	40/1613	229/18870	1.06161e-05	0.000161731	0.000119158	SFRP2/INHBA/TIMP3/SERPINE1/THBS1/CAV1/SRPX/MLLT11/AGT/TNFRSF12A/ITGA6/NGF/SNAI2/ITGAV/SFRP1/NRP1/CSF2/IFI6/TGFB2/ACVR1/TGFB1/SGPP1/TGFBR1/FADD/SKIL/SH3RF1/TNFRSF1A/YAP1/BAG3/IL6R/DAPK1/SP100/PEA15/PIK3R1/TMBIM1/BAK1/BMP4/BOK/CYLD/PTEN	40
BP	GO:0035567	non-canonical Wnt signaling pathway	18/1613	68/18870	1.08908e-05	0.00016547	0.000121913	SFRP2/WNT7A/DACT1/SFRP4/CTHRC1/DAB2/PTK7/SFRP1/WNT11/FZD2/FZD1/WNT5B/DAAM1/FZD4/VANGL1/DVL1/ABL1/SMURF2	18
BP	GO:2001233	regulation of apoptotic signaling pathway	60/1613	398/18870	1.09289e-05	0.000165603	0.000122011	SFRP2/INHBA/TIMP3/SERPINE1/THBS1/CAV1/SRPX/MMP9/AGT/TNFRSF12A/ITGA6/CTSK/CXCL12/SNAI2/CREB3L1/CTSV/ITGAV/SFRP1/NRP1/GSDME/CSF2/IFI6/PINK1/ACVR1/INHBB/TREM2/ACKR3/CD44/FZD1/MEIS3/IVNS1ABP/SNAI1/TGFBR1/CTSL/FADD/SKIL/BDKRB2/SH3RF1/TRIM32/SERINC3/YAP1/SP100/PEA15/NFATC4/PLAUR/TMBIM1/BAK1/USP47/BMP4/SLC35F6/BOK/SIAH1/GNAI2/YBX3/CYLD/GRINA/PTEN/SGMS1/CSNK2A2/P4HB	60
BP	GO:1903076	regulation of protein localization to plasma membrane	24/1613	108/18870	1.10222e-05	0.000166571	0.000122724	CSRP3/STAC3/LRRC15/ITGA3/ITGB1/MMP14/DAB2/PRNP/EPHB2/LRP1/TGFB1/TREM2/GBP1/WNK1/PICALM/RHOQ/PIK3R1/TMBIM1/ACTB/SPTBN1/CLTC/PPP1R9B/VTI1B/ZDHHC7	24
BP	GO:0030500	regulation of bone mineralization	20/1613	81/18870	1.12623e-05	0.000169745	0.000125063	MEF2C/GREM1/COMP/CCN1/DDR2/ANO6/VDR/RFLNB/ACVR1/MGP/TWIST1/BMPR2/SGMS2/FAM20C/TMEM119/CYP27B1/BMP2/S1PR1/GPM6B/BMP4	20
BP	GO:0031098	stress-activated protein kinase signaling cascade	41/1613	238/18870	1.16993e-05	0.000175863	0.00012957	CRYAB/IGFBP6/WNT7A/DACT1/CCL21/F2RL1/SIRPA/CCN2/MAP3K20/MTURN/PINK1/SH3RF3/TGFB2/APP/TREM2/MAP4K4/SPHK1/DUSP10/BMP2/SH3RF1/KCNJ8/DUSP3/IGF1R/FOXO1/AIDA/ARHGEF6/HIPK2/ARL6IP5/BMP4/CCM2/HIPK3/GADD45A/SDCBP/MAP3K4/CYLD/MAP3K3/PAFAH1B1/NOD1/ERCC6/STK25/CRK	41
BP	GO:0071774	response to fibroblast growth factor	26/1613	123/18870	1.25432e-05	0.000188049	0.000138548	POSTN/COL1A1/TNC/THBS1/SULF2/SULF1/FLRT3/FLRT2/CCN2/CREB3L1/NPR2/SFRP1/ZFP36L2/APLN/SHISA2/RUNX2/CD44/FAM20C/EXT2/KIF16B/NDST1/EXT1/SPRY4/SPRY1/EGR3/IQGAP1	26
BP	GO:0045103	intermediate filament-based process	22/1613	95/18870	1.26657e-05	0.000189382	0.00013953	DES/KRT1/NES/KRT6C/KRT14/KRT75/KRT6B/KRT16/NEFL/KRT10/KRT6A/PLEC/VIM/DST/SYNM/KRT17/DSP/MACF1/KRT31/BFSP1/CSNK1A1/MTM1	22
BP	GO:0046716	muscle cell cellular homeostasis	10/1613	24/18870	1.2983e-05	0.000193615	0.000142649	CSRP3/CAV1/CFL2/PFKM/LOX/TRIM32/LARGE2/BAG3/MTM1/LAMP2	10
BP	GO:0046777	protein autophosphorylation	36/1613	199/18870	1.30671e-05	0.000194356	0.000143195	CAV1/GREM1/VEGFC/PDGFRB/MAP3K20/PDGFC/DDR2/PDGFB/PINK1/PDGFRA/FAM20C/EPHB3/CAMK2D/TNKS1BP1/CALM1/NEK6/KDR/PDGFA/IGF1R/PIM1/MVP/DAPK1/MAPKAPK3/ENG/ATP13A2/DAPK3/GRK5/ABL1/STK10/PTK2/MAP3K3/RAP2B/PEAK1/RAP2C/MARK3/STK25	36
BP	GO:0071674	mononuclear cell migration	37/1613	207/18870	1.31952e-05	0.000195747	0.00014422	PADI2/SERPINE1/THBS1/GREM1/APOD/CCL21/SIRPA/CXCL12/PLEC/MSN/CCL11/ANO6/PDGFB/APP/RARRES2/PIK3CD/GAS6/ABL2/WNK1/FADD/CCL13/NBL1/EXT1/XG/ADTRP/S1PR1/ASB2/IL6R/CMKLR1/LGMN/CD99L2/ABL1/ADAM10/STK10/LRCH1/PTK2/CRK	37
BP	GO:0007431	salivary gland development	12/1613	34/18870	1.34777e-05	0.000199414	0.000146922	SEMA3C/TGFB3/SNAI2/TGM2/NRP1/TGFB2/TGFB1/TFCP2L1/PDGFA/PLXNA1/PLXND1/BTBD7	12
BP	GO:0008038	neuron recognition	14/1613	45/18870	1.38788e-05	0.000204279	0.000150506	NEXN/NRP1/NTM/TNFRSF21/NDN/APP/EPHB2/PALLD/RTN4/EPHB3/ROBO4/EXT1/PCDH12/PLXND1	14
BP	GO:0048701	embryonic cranial skeleton morphogenesis	14/1613	45/18870	1.38788e-05	0.000204279	0.000150506	TGFB3/MMP14/CHST11/TGFBR2/PRRX1/TWIST1/PDGFRA/RUNX2/FOXC2/GLI3/TGFBR1/NDST1/BMP4/HOXA1	14
BP	GO:0042058	regulation of epidermal growth factor receptor signaling pathway	17/1613	63/18870	1.44196e-05	0.000211687	0.000155964	CDH13/MMP9/AGT/BCAR3/IFI6/AFAP1L2/ITGA1/DGKD/DUSP3/MVP/HIP1/CBLB/PLAUR/RALB/SNX6/SOCS5/RNF115	17
BP	GO:0051496	positive regulation of stress fiber assembly	15/1613	51/18870	1.47559e-05	0.000216063	0.000159188	TPM1/LIMCH1/TGFB3/CCN2/SFRP1/NRP1/FERMT2/PXN/WNT11/FHOD1/TGFBR1/S100A10/ABL1/LIMK1/ROCK2	15
BP	GO:0034332	adherens junction organization	16/1613	57/18870	1.48754e-05	0.00021725	0.000160063	CDH13/CDH11/PLEC/FERMT2/KIFC3/CDH3/EFNB2/VCL/CDH5/DSP/SMAD7/MTSS1/ACTB/RDX/ADAM10/ADD1	16
BP	GO:0014812	muscle cell migration	24/1613	110/18870	1.53025e-05	0.000222339	0.000163812	THBS4/POSTN/SERPINE1/TPM1/MEF2C/PLAU/PDGFRB/HAS2/IGFBP5/NRP1/DDR2/PDGFB/ADAMTS1/CCN4/GNA12/PARVA/LRP1/ITGA2/PDGFA/NR4A3/PLXNA1/BMP4/DOCK4/CRK	24
BP	GO:0018210	peptidyl-threonine modification	24/1613	110/18870	1.53025e-05	0.000222339	0.000163812	CHI3L1/GALNT6/TGFBR2/GALNT2/APP/ACVR1/TGFB1/CAMK2D/CAB39/WNK1/SPHK1/TGFBR1/TNKS1BP1/CDC42BPB/CALM1/PRKCA/SMAD7/HIPK2/HIPK3/DYRK2/SPRED1/RPTOR/ROCK2/CSNK2A2	24
BP	GO:0001953	negative regulation of cell-matrix adhesion	13/1613	40/18870	1.65436e-05	0.000239755	0.000176644	POSTN/SERPINE1/THBS1/APOD/MMP14/JAG1/PHLDB2/MAP4K4/DLC1/ACVRL1/PIK3R1/CORO1C/PTEN	13
BP	GO:0051149	positive regulation of muscle cell differentiation	20/1613	83/18870	1.66287e-05	0.000240372	0.000177098	MYOG/MEF2C/CYP26B1/NID1/MMP14/LAMA2/OLFM2/EFEMP2/LAMB1/LAMC1/EFNB2/LAMB2/TGFB1/NRG1/PIEZO1/TRIM32/ENG/BMP4/SETD3/SMARCD3	20
BP	GO:0001736	establishment of planar polarity	18/1613	70/18870	1.68197e-05	0.000241645	0.000178036	SFRP2/WNT7A/DACT1/CTHRC1/DAB2/PTK7/SFRP1/WNT11/FZD2/FZD1/DAAM1/VANGL1/DVL1/FOXF2/ABL1/SMURF2/EXOC5/PAFAH1B1	18
BP	GO:0007164	establishment of tissue polarity	18/1613	70/18870	1.68197e-05	0.000241645	0.000178036	SFRP2/WNT7A/DACT1/CTHRC1/DAB2/PTK7/SFRP1/WNT11/FZD2/FZD1/DAAM1/VANGL1/DVL1/FOXF2/ABL1/SMURF2/EXOC5/PAFAH1B1	18
BP	GO:1903522	regulation of blood circulation	43/1613	258/18870	1.6845e-05	0.000241645	0.000178036	DES/MYL2/CSRP3/HSPB7/CASQ2/MYH7/TPM1/BIN1/MMP2/CAV1/RGS4/GJA1/EDNRA/F2R/AGT/DMPK/TMEM38A/BVES/FLNA/SCN4B/TGFB2/APLN/KCNE4/BMPR2/PDE4B/HRH1/CAMK2D/SNTA1/DSP/GJC1/BDKRB2/CALM1/KCNJ8/SMAD7/HRH2/MEF2A/ATP2A2/TMEM65/HEY2/ABL1/SLC9A1/DOCK4/THRA	43
BP	GO:0071675	regulation of mononuclear cell migration	26/1613	125/18870	1.69551e-05	0.000242608	0.000178746	PADI2/SERPINE1/THBS1/GREM1/APOD/CCL21/CXCL12/MSN/ANO6/APP/RARRES2/GAS6/ABL2/WNK1/FADD/NBL1/ADTRP/CMKLR1/LGMN/CD99L2/ABL1/ADAM10/STK10/LRCH1/PTK2/CRK	26
BP	GO:0043500	muscle adaptation	25/1613	118/18870	1.75539e-05	0.000250542	0.000184591	ACTA1/TCAP/TNNC1/TNNI1/MYH7/MYOG/MYOZ1/TNNT1/RGS4/AGT/FBXO32/IGFBP5/LMCD1/CAMK2D/PRKCA/TNFRSF1A/PPP3CA/MEF2A/FOXO1/NR4A3/ATP2A2/HEY2/SLC9A1/MTPN/ROCK2	25
BP	GO:0097084	vascular associated smooth muscle cell development	7/1613	12/18870	1.77381e-05	0.000252534	0.000186059	EDNRA/COMP/EFEMP2/SGCB/ENG/NFATC4/HEY2	7
BP	GO:1903035	negative regulation of response to wounding	22/1613	97/18870	1.7997e-05	0.000255576	0.0001883	MYOZ1/KRT1/SERPINE1/THBS1/FAP/PLAU/SERPINE2/SERPING1/PDGFB/C1QTNF1/PHLDB2/THBD/PDGFRA/CD109/PDGFA/ADTRP/UBASH3B/SH2B3/PLAUR/PTEN/EXTL3/CRK	22
BP	GO:1903829	positive regulation of protein localization	68/1613	476/18870	1.81018e-05	0.000256419	0.000188921	ANKRD1/STAC3/ANO1/MAP1A/TNFAIP6/WNT7A/VEGFC/F2RL2/TGFB3/ITGA3/ITGB1/F2RL1/GPR68/MSN/ABLIM3/PRNP/FLNA/FERMT2/MYH10/CARD10/MEAK7/PINK1/TGFB2/EPHB2/ACSL4/PFKM/RTN4/LRP1/MYO18A/GAS6/GLIS2/TGFB1/TREM2/RAB38/SFN/GLI3/WLS/MYO1C/JAK1/PTP4A3/UBR5/YAP1/RIPOR1/SYT11/BAG3/IPO7/NLGN2/LEPROT/PIK3R1/DVL1/ATP13A2/PPP3CB/BMP4/LIMK2/TMED10/APBB1/MCU/RDX/SPTBN1/PLK3/PPP1R9B/TRIM8/ROCK2/SH3GLB1/CSNK2A2/HSP90AB1/VPS3…	68
BP	GO:0050679	positive regulation of epithelial cell proliferation	38/1613	218/18870	1.83204e-05	0.000258868	0.000190725	THBS4/AREG/WNT7A/VEGFC/CDH13/F3/CXCL12/HAS2/HSPG2/CCND1/CAV2/SFRP1/NRP1/CCL11/CDH3/PDGFB/LAMB1/LAMC1/APLN/APLNR/TWIST1/RTN4/PIK3CD/NRP2/RUNX2/JCAD/TGFBR1/PRKCA/KDR/ACVRL1/YAP1/EGR3/NR4A3/BMP4/GRN/B4GALT1/ZNF304/RPTOR	38
BP	GO:1903036	positive regulation of response to wounding	19/1613	77/18870	1.87194e-05	0.000263846	0.000194393	SERPINE1/THBS1/PLAU/F2R/EMILIN1/ITGB1/F3/FLNA/FERMT1/FERMT2/DDR2/ANO6/CCN4/MYLK/THBD/FOXC2/IGF1R/GRN/PTK2	19
BP	GO:0007528	neuromuscular junction development	15/1613	52/18870	1.91111e-05	0.000268697	0.000197967	TNC/F2R/CACNB1/COL4A1/PDZRN3/APP/PPFIBP1/COL4A5/NEDD4/AGRN/LAMB2/SNTA1/DCTN1/KCNJ8/DVL1	15
BP	GO:0051895	negative regulation of focal adhesion assembly	8/1613	16/18870	1.9289e-05	0.000269189	0.00019833	THBS1/APOD/MMP14/PHLDB2/DLC1/ACVRL1/CORO1C/PTEN	8
BP	GO:0060841	venous blood vessel development	8/1613	16/18870	1.9289e-05	0.000269189	0.00019833	SEMA3C/HEG1/EFNB2/APLNR/BMPR2/ACVRL1/ENG/CCM2	8
BP	GO:0150118	negative regulation of cell-substrate junction organization	8/1613	16/18870	1.9289e-05	0.000269189	0.00019833	THBS1/APOD/MMP14/PHLDB2/DLC1/ACVRL1/CORO1C/PTEN	8
BP	GO:0071375	cellular response to peptide hormone stimulus	49/1613	310/18870	1.9548e-05	0.000272131	0.000200497	CSRP3/ACTN2/INHBA/CAV1/PDK4/FBN1/IRS1/EDNRA/AGT/GJB2/RAB31/CAV2/ZNF106/SLC39A14/DDR2/MYO5A/BCAR3/PRKCQ/PXN/SGCB/RARRES2/INHBB/SHC1/FOXC2/MYO1C/JAK1/AGTRAP/PTPRE/PRKCA/RHOQ/CPEB2/BCAR1/MAP1B/PKM/PPP3CA/IGF1R/YWHAG/FOXO1/NR4A3/LEPROT/PIK3R1/GNAI2/SLC9A1/PTK2/OSBPL8/PDK2/ROCK2/ZDHHC7/CRK	49
BP	GO:0002573	myeloid leukocyte differentiation	40/1613	235/18870	1.98591e-05	0.000275783	0.000203188	INHBA/FSTL3/FBN1/LRRC17/TNFAIP6/MMP9/ITGB6/F2RL1/KLF10/TGFBR2/GPR68/CDK6/MAFB/SFRP1/CSF2/CCN4/APP/MYH9/PIK3CD/TGFB1/TREM2/FAM20C/CD109/FADD/SH3PXD2A/BMP2/OSTM1/PRKCA/RARA/UBASH3B/PPP3CA/RUNX1/PIK3R1/CEBPB/BMP4/GAB2/NR3C1/RPTOR/PAFAH1B1/L3MBTL3	40
BP	GO:0042698	ovulation cycle	18/1613	71/18870	2.07497e-05	0.000287444	0.000211779	INHBA/MMP2/TNFAIP6/AXL/TGFB3/A2M/HAS2/NPR2/NRIP1/ADAMTS1/SERPINF1/TGFB2/CA12/PDGFRA/FZD4/IGF1R/SLIT3/NCOR2	18
BP	GO:0050772	positive regulation of axonogenesis	19/1613	78/18870	2.2786e-05	0.000314288	0.000231557	FN1/NEFL/NGF/L1CAM/CXCL12/NRP1/LPAR3/BMPR2/PLXNC1/SKIL/MACF1/MAP1B/SEMA7A/PLXNA1/PLXND1/LIMK1/EIF4G2/PAFAH1B1/STK25	19
BP	GO:0050770	regulation of axonogenesis	30/1613	157/18870	2.27987e-05	0.000314288	0.000231557	FN1/SEMA3C/WNT7A/NEFL/NGF/L1CAM/THY1/CXCL12/NRP1/SEMA6C/EPHB2/RTN4/LPAR3/BMPR2/PLXNC1/EPHB3/SEMA6B/SKIL/MACF1/MAP1B/DIP2B/SEMA7A/PLXNA1/PLXND1/CHN1/LIMK1/EIF4G2/PTEN/PAFAH1B1/STK25	30
BP	GO:0032984	protein-containing complex disassembly	41/1613	245/18870	2.37578e-05	0.000326713	0.000240712	SLN/ACTN2/NES/MAP1A/CFL2/MICAL2/F2RL1/LIMA1/BMERB1/WNK1/NCKAP5L/CALM1/FYCO1/MAP1B/FLII/SVIL/CAMSAP2/IGF1R/ASPH/ATP2A2/NCKAP5/LIX1L/CAPZA2/RDX/SPTBN1/SMARCD3/MAP1LC3B/CFL1/DSTN/ADD1/PPP1R9B/HSPA8/OGFOD1/MTPN/TOM1/LAMP2/VCP/CHMP3/MICAL3/TFIP11/CAPZB	41
BP	GO:0010720	positive regulation of cell development	64/1613	444/18870	2.39113e-05	0.000327416	0.000241229	MYOG/FN1/BIN1/VCAN/VEGFC/AXL/NEFL/ITGB1/NGF/L1CAM/MMP14/SERPINE2/CXCL12/KLF10/TGFBR2/GPR68/SLC7A5/TGM2/NRP1/BNC1/IL7R/SERPINF1/EPHB2/MME/LPAR3/GAS6/BMPR2/TGFB1/TREM2/CDH5/PLXNC1/GLI3/CLCF1/FADD/DUSP10/FZD4/SKIL/MACF1/BMP2/TRIM32/PRKCA/SMAD7/RARA/MAP1B/GLI2/PPP3CA/SEMA7A/CLDN5/RUNX1/EGR3/TOX/PLXNA1/BMP4/ACTB/PLXND1/SMARCD3/ADD1/MAN2A1/LIMK1/EIF4G2/RPTOR/SOCS5/PAFAH1B1/STK25	64
BP	GO:0043616	keratinocyte proliferation	16/1613	59/18870	2.39248e-05	0.000327416	0.000241229	AREG/CDH13/FST/HAS2/SNAI2/ZEB1/KLK8/FERMT1/CDH3/EFNB2/VDR/PTPRK/SFN/CD109/KLF9/YAP1	16
BP	GO:0001933	negative regulation of protein phosphorylation	48/1613	304/18870	2.43429e-05	0.000332334	0.000244853	SFRP2/CAV1/MYADM/CAMK2N1/AGT/KIRREL1/SIRPA/THY1/HEG1/PRNP/PKIG/SFRP1/PKIA/DUSP6/EPHB2/LATS2/TGFB1/SFN/CD109/DUSP10/BMP2/BDKRB2/CALM1/SPRY4/SMAD7/DUSP3/UBASH3B/ADARB1/YWHAG/SPRY1/MVP/IPO7/ENG/AIDA/CBLB/DVL1/BAK1/HIPK3/SNX6/SPAG9/GADD45A/ABL1/BDKRB1/SPRED1/CORO1C/SMPD1/SOCS5/PTEN	48
BP	GO:0090175	regulation of establishment of planar polarity	15/1613	53/18870	2.45648e-05	0.000333751	0.000245897	SFRP2/WNT7A/DACT1/CTHRC1/DAB2/PTK7/SFRP1/WNT11/FZD2/FZD1/DAAM1/VANGL1/DVL1/ABL1/SMURF2	15
BP	GO:1904645	response to amyloid-beta	15/1613	53/18870	2.45648e-05	0.000333751	0.000245897	MMP13/MMP3/MMP2/GJA1/MMP9/CACNB1/PRNP/APP/EPHB2/LRP1/TREM2/BACE1/IGF1R/LGMN/SNX6	15
BP	GO:0051098	regulation of binding	43/1613	262/18870	2.47213e-05	0.000335071	0.000246869	SLN/NES/CAV1/DACT1/MMP9/NGF/IFIT1/DAB2/NRP1/MET/PDGFB/IFIT2/APP/HMGA2/TWIST1/LRP1/MDFI/TGFB1/MSX2/BMP2/RARA/CLDN5/ATP2A2/SP100/AMFR/HIPK2/LARP6/DVL1/PLAUR/BMP4/DNAJB2/ACTB/HEY2/RALB/ABL1/CSNK1A1/ILRUN/ADD1/USP9X/TFIP11/HABP4/MARK3/CRK	43
BP	GO:0006024	glycosaminoglycan biosynthetic process	18/1613	72/18870	2.54785e-05	0.000344508	0.000253822	CHST11/HAS2/CHPF/PDGFB/CHST15/CHST3/CHPF2/CSGALNACT2/DSE/TGFB1/ST3GAL2/EXT2/NDST1/XYLT1/EXT1/CHSY1/CLTC/AP2A1	18
BP	GO:0001569	branching involved in blood vessel morphogenesis	12/1613	36/18870	2.61835e-05	0.000353101	0.000260154	SFRP2/EDNRA/TGFBR2/COL4A1/NRP1/ACVR1/FOXC2/KDR/ENG/NFATC4/PLXND1/ABL1	12
BP	GO:0048706	embryonic skeletal system development	26/1613	128/18870	2.62389e-05	0.000353101	0.000260154	COL1A1/COL11A1/SULF2/SULF1/TGFB3/EDNRA/MMP14/CHST11/ZEB1/TGFBR2/PRRX1/WNT11/TWIST1/PDGFRA/RUNX2/MDFI/FOXC2/GLI3/TGFBR1/NDST1/PCSK5/XYLT1/EXT1/WNT9A/BMP4/HOXA1	26
BP	GO:1901201	regulation of extracellular matrix assembly	9/1613	21/18870	2.71087e-05	0.000363076	0.000267503	AGT/EMILIN1/HAS2/PHLDB1/TIE1/ANTXR1/PHLDB2/TGFB1/TGFBR1	9
BP	GO:2001044	regulation of integrin-mediated signaling pathway	9/1613	21/18870	2.71087e-05	0.000363076	0.000267503	NID1/LAMA2/FLNA/LAMB1/LAMC1/TIMP1/LAMB2/LIMS1/LIMS2	9
BP	GO:0033002	muscle cell proliferation	41/1613	247/18870	2.88731e-05	0.000384041	0.000282949	MYOG/TPM1/MEF2C/THBS1/MMP2/APOD/TGFB3/CDH13/GJA1/PDGFRB/MMP9/CNN1/IGFBP5/CAV2/EFEMP2/DDR2/PDGFB/ADAMTS1/CCN4/GNA12/TGFB2/APLN/BMPR2/TGFB1/FOXC2/TGFBR1/BMP2/ITGA2/S1PR1/YAP1/MEF2D/IGF1R/PIM1/RUNX1/NR4A3/IL6R/BMP4/HEY2/GNAI2/ABL1/PTEN	41
BP	GO:0045926	negative regulation of growth	41/1613	247/18870	2.88731e-05	0.000384041	0.000282949	MYL2/MYOZ1/FHL1/SFRP2/CRYAB/INHBA/CDA/SEMA3C/GREM1/RGS4/MT2A/GJA1/MT1E/SERPINE2/DAB2/IGFBP5/SFRP1/NRP1/SEMA6C/DCBLD2/WNT11/TGFB2/RTN4/BMPR2/TGFB1/SEMA6B/MT1M/DUSP10/CYP27B1/MUL1/ACVRL1/WWC2/DIP2B/SEMA7A/SLIT3/LGMN/DNAJB2/SPAG9/BDKRB1/PPP1R9B/PTEN	41
BP	GO:0033273	response to vitamin	20/1613	86/18870	2.90137e-05	0.000384041	0.000282949	POSTN/COL1A1/TNC/MN1/CYP26B1/SNAI2/SFRP1/KANK2/VDR/GAS6/RUNX2/LIPA/CAT/CYP27B1/FOLR2/ITGA2/RARA/MAP1B/IGF1R/PIM1	20
BP	GO:0055013	cardiac muscle cell development	20/1613	86/18870	2.90137e-05	0.000384041	0.000282949	ACTC1/MYL2/TCAP/CSRP3/ACTN2/NRAP/NEB/RGS4/PDGFRB/PLEC/BVES/FHL2/SGCB/PDGFRA/FHOD3/PDLIM5/MEF2A/ASB2/BMP4/HEY2	20
BP	GO:1901879	regulation of protein depolymerization	20/1613	86/18870	2.90137e-05	0.000384041	0.000282949	SLN/ACTN2/NES/MAP1A/CFL2/F2RL1/LIMA1/BMERB1/MAP1B/FLII/SVIL/CAMSAP2/ASPH/CAPZA2/RDX/SPTBN1/DSTN/ADD1/MTPN/CAPZB	20
BP	GO:0051491	positive regulation of filopodium assembly	11/1613	31/18870	2.91466e-05	0.000384899	0.000283581	TENM2/CCL21/TGFB3/NRP1/DPYSL3/FSCN1/AGRN/TGFBR1/RHOQ/PIK3R1/DOCK11	11
BP	GO:0043502	regulation of muscle adaptation	21/1613	93/18870	2.97139e-05	0.00039056	0.000287752	TNNC1/TNNI1/MYH7/MYOG/TNNT1/RGS4/AGT/FBXO32/IGFBP5/LMCD1/CAMK2D/PRKCA/TNFRSF1A/PPP3CA/MEF2A/FOXO1/NR4A3/ATP2A2/SLC9A1/MTPN/ROCK2	21
BP	GO:0018107	peptidyl-threonine phosphorylation	22/1613	100/18870	2.98171e-05	0.00039056	0.000287752	CHI3L1/TGFBR2/APP/ACVR1/TGFB1/CAMK2D/CAB39/WNK1/SPHK1/TGFBR1/TNKS1BP1/CDC42BPB/CALM1/PRKCA/SMAD7/HIPK2/HIPK3/DYRK2/SPRED1/RPTOR/ROCK2/CSNK2A2	22
BP	GO:1900026	positive regulation of substrate adhesion-dependent cell spreading	13/1613	42/18870	2.9837e-05	0.00039056	0.000287752	MYADM/HAS2/DAB2/NRP1/FLNA/FERMT2/LIMS1/S100A10/LIMS2/ABL1/DOCK1/P4HB/CRK	13
BP	GO:0051894	positive regulation of focal adhesion assembly	10/1613	26/18870	2.999e-05	0.00039056	0.000287752	THY1/COL16A1/SFRP1/NRP1/FERMT2/MAP4K4/LIMS1/KDR/S100A10/ABL1	10
BP	GO:0060391	positive regulation of SMAD protein signal transduction	10/1613	26/18870	2.999e-05	0.00039056	0.000287752	INHBA/TGFB3/DAB2/TGFBR2/ACVR1/BMPR2/TGFB1/TGFBR1/BMP2/BMP4	10
BP	GO:0062009	secondary palate development	10/1613	26/18870	2.999e-05	0.00039056	0.000287752	WNT7A/TGFB3/ITGB6/LRRC32/TGFBR2/WNT11/TGFB2/FZD2/FZD1/JAG2	10
BP	GO:0044344	cellular response to fibroblast growth factor stimulus	24/1613	115/18870	3.32988e-05	0.000432654	0.000318766	POSTN/COL1A1/THBS1/SULF2/SULF1/FLRT3/FLRT2/CCN2/CREB3L1/SFRP1/ZFP36L2/APLN/SHISA2/RUNX2/CD44/FAM20C/EXT2/KIF16B/NDST1/EXT1/SPRY4/SPRY1/EGR3/IQGAP1	24
BP	GO:0010544	negative regulation of platelet activation	8/1613	17/18870	3.37016e-05	0.000436883	0.000321882	SERPINE2/PDGFB/C1QTNF1/THBD/PDGFRA/PDGFA/UBASH3B/SH2B3	8
BP	GO:0030100	regulation of endocytosis	46/1613	291/18870	3.46083e-05	0.000447611	0.000329785	SERPINE1/BIN1/CAV1/DYSF/GREM1/SFRP4/AXL/CCL21/CDH13/F2RL1/SIRPA/SYT7/DAB2/ITGAV/TGM2/RAB31/STON2/ANO6/CD151/EFNB2/APLN/LRP1/DLL1/MYO18A/GAS6/TREM2/PIP4P2/ABL2/SPHK1/PICALM/SNX9/ITGA2/DGKD/PPP3CA/SYT11/HIP1/PPP3CB/ACTB/STON1/SDCBP/ABL1/MTMR2/SNX12/SMPD1/AP2A1/BICD1	46
BP	GO:0051492	regulation of stress fiber assembly	21/1613	94/18870	3.52193e-05	0.000454474	0.000334842	TPM1/LIMCH1/TGFB3/CCN2/SFRP1/NRP1/MET/FERMT2/PXN/WNT11/PHLDB2/FHOD1/DLC1/TGFBR1/S1PR1/S100A10/PIK3R1/ABL1/SLC9A1/LIMK1/ROCK2	21
BP	GO:0033690	positive regulation of osteoblast proliferation	7/1613	13/18870	3.55876e-05	0.000457139	0.000336805	CTHRC1/ITGAV/CCN1/TMEM119/BMP2/IGF1R/ABL1	7
BP	GO:0090177	establishment of planar polarity involved in neural tube closure	7/1613	13/18870	3.55876e-05	0.000457139	0.000336805	SFRP2/CTHRC1/PTK7/SFRP1/FZD2/FZD1/DVL1	7
BP	GO:0043244	regulation of protein-containing complex disassembly	25/1613	123/18870	3.68079e-05	0.000471742	0.000347564	SLN/ACTN2/NES/MAP1A/CFL2/F2RL1/LIMA1/BMERB1/WNK1/FYCO1/MAP1B/FLII/SVIL/CAMSAP2/IGF1R/ASPH/CAPZA2/RDX/SPTBN1/DSTN/ADD1/OGFOD1/MTPN/TOM1/CAPZB	25
BP	GO:0006898	receptor-mediated endocytosis	42/1613	258/18870	3.71803e-05	0.000475437	0.000350286	SERPINE1/CAV1/GREM1/SFRP4/CCL21/ITGB1/RAMP1/DAB2/HSPG2/ITGAV/RAB31/CAV2/PDLIM7/STON2/EFNB2/MRC1/APLN/CLTCL1/LRP1/DLL1/NEDD4/ACKR3/IGF2R/CTSL/PICALM/SNX9/AP2B1/DGKD/MSR1/CAP1/LDLRAD3/HIP1/RALB/DNM1/STON1/SCARB2/SDCBP/CLTC/MTMR2/AP2A1/HGS/BICD1	42
BP	GO:0032092	positive regulation of protein binding	16/1613	61/18870	3.75439e-05	0.000479003	0.000352914	CAV1/DACT1/MMP9/NRP1/APP/LRP1/BMP2/CLDN5/AMFR/HIPK2/BMP4/RALB/ABL1/ADD1/USP9X/MARK3	16
BP	GO:0006023	aminoglycan biosynthetic process	18/1613	74/18870	3.7902e-05	0.000482482	0.000355477	CHST11/HAS2/CHPF/PDGFB/CHST15/CHST3/CHPF2/CSGALNACT2/DSE/TGFB1/ST3GAL2/EXT2/NDST1/XYLT1/EXT1/CHSY1/CLTC/AP2A1	18
BP	GO:0001958	endochondral ossification	11/1613	32/18870	4.09977e-05	0.000518387	0.000381931	MMP13/COL1A1/MEF2C/MMP14/NPR2/RUNX2/TMEM119/EXT1/MEF2D/BMP4/INPPL1	11
BP	GO:0007435	salivary gland morphogenesis	11/1613	32/18870	4.09977e-05	0.000518387	0.000381931	SEMA3C/TGFB3/SNAI2/TGM2/NRP1/TGFB2/TGFB1/PDGFA/PLXNA1/PLXND1/BTBD7	11
BP	GO:0036075	replacement ossification	11/1613	32/18870	4.09977e-05	0.000518387	0.000381931	MMP13/COL1A1/MEF2C/MMP14/NPR2/RUNX2/TMEM119/EXT1/MEF2D/BMP4/INPPL1	11
BP	GO:0048864	stem cell development	20/1613	88/18870	4.13237e-05	0.000521343	0.000384109	FN1/SEMA3C/WNT7A/EDNRA/SNAI2/NRP1/SEMA6C/JAG1/ACVR1/ANXA6/EFNB1/TWIST1/NRP2/FOXC2/PITX2/NRG1/SEMA6B/SEMA7A/BMP4/CORO1C	20
BP	GO:0051147	regulation of muscle cell differentiation	30/1613	162/18870	4.23477e-05	0.000533072	0.00039275	MYOG/MEF2C/RGS4/CYP26B1/NID1/MMP14/ZEB1/DMPK/LAMA2/OLFM2/EFEMP2/PDGFB/LAMB1/LAMC1/EFNB2/DLL1/BMPR2/LAMB2/TGFB1/BHLHE41/TMEM119/NRG1/BMP2/PIEZO1/TRIM32/ENG/BMP4/HEY2/SETD3/SMARCD3	30
BP	GO:0060538	skeletal muscle organ development	32/1613	178/18870	4.38582e-05	0.000550859	0.000405855	DES/ACTA1/CSRP3/ANKRD1/KLHL41/MYOG/MYOZ1/STAC3/MEF2C/CAV1/MSC/POPDC3/BASP1/CFL2/RYR1/CYP26B1/HEYL/PLEC/CAV2/BVES/TWIST1/DLL1/TGFB1/BCL9L/MYORG/SVIL/PPP3CA/MEF2D/ASB2/PPP3CB/MTM1/YBX3	32
BP	GO:0030204	chondroitin sulfate metabolic process	10/1613	27/18870	4.39929e-05	0.000551325	0.000406199	CHST11/CHPF/CHST15/CHST3/CHPF2/CSGALNACT2/DSE/XYLT1/EXT1/CHSY1	10
BP	GO:0007565	female pregnancy	33/1613	186/18870	4.41226e-05	0.0005517	0.000406475	MMP2/DSG1/ITGA5/PTHLH/TGFB3/GJA1/ITGA3/MMP9/GJB2/COL16A1/TPPP3/IGFBP5/HSPG2/IGFBP7/VDR/TIMP1/ACSL4/THBD/FOSL1/ADCY7/SLC38A2/ITGB4/BMPR2/CYP27B1/TEAD4/SYDE1/PCSK5/ITGA2/RARA/CTSB/ANGPT2/YTHDF3/SMURF2	33
BP	GO:0050767	regulation of neurogenesis	57/1613	390/18870	4.4218e-05	0.0005517	0.000406475	FN1/BIN1/SEMA3C/VCAN/WNT7A/VEGFC/NEFL/ITGB1/NGF/L1CAM/THY1/SERPINE2/HEYL/CXCL12/SLC7A5/TGM2/NRP1/CCL11/SEMA6C/SERPINF1/EPHB2/RTN4/MME/DLL1/LPAR3/BMPR2/TGFB1/TREM2/BHLHE41/PLXNC1/GLI3/CLCF1/SEMA6B/DUSP10/FZD4/SKIL/MACF1/BMP2/TRIM32/MAP1B/DIP2B/YAP1/PPP3CA/SEMA7A/S100A10/NFATC4/PLXNA1/PLXND1/HEY2/KIFAP3/SMARCD3/MAN2A1/LIMK1/EIF4G2/PTEN/PAFAH1B1/STK25	57
BP	GO:0045861	negative regulation of proteolysis	39/1613	235/18870	4.49301e-05	0.00055935	0.000412111	TIMP3/SERPINE1/BIN1/THBS1/SPOCK1/MAP1A/PLAU/TIMP2/SERPINH1/MMP9/CST1/SERPINE2/PRNP/SERPING1/IFI6/SERPINF1/TIMP1/LRP1/GAS6/SERPINB7/CD44/SFN/GAS1/N4BP1/PICALM/SH3RF1/AQP1/CTSZ/GLG1/ANXA8/HIPK2/PLAUR/USP47/CST3/MTM1/USP9X/SNX12/CSNK2A2/HSP90AB1	39
BP	GO:0035924	cellular response to vascular endothelial growth factor stimulus	18/1613	75/18870	4.59314e-05	0.000570559	0.000420369	VEGFC/ADAMTS12/PDGFRB/EMILIN1/DCN/ADGRA2/NRP1/DLL1/PIK3CD/NRP2/PDGFRA/JCAD/GAS1/SPHK1/MYO1C/PTP4A3/KDR/EGR3	18
BP	GO:0090303	positive regulation of wound healing	16/1613	62/18870	4.66267e-05	0.000577925	0.000425797	SERPINE1/THBS1/PLAU/F2R/EMILIN1/ITGB1/F3/FERMT1/FERMT2/DDR2/ANO6/CCN4/MYLK/THBD/FOXC2/PTK2	16
BP	GO:0051701	biological process involved in interaction with host	36/1613	211/18870	4.80185e-05	0.000593551	0.000437309	CAV1/ITGA5/AXL/LRRC15/LGALS1/ITGB1/ITGB6/KRT6A/IFIT1/ITGAV/CAV2/NRP1/ITGB5/EFNB2/MRC1/GAS6/INHBB/SLC7A1/IFITM3/CTSL/ANPEP/FURIN/XPR1/PVR/ITGA2/KPNA3/CTSB/SLC3A2/LAMP1/TRIM5/SCARB2/TRIM8/SMPD1/HSP90AB1/CHMP3/P4HB	36
BP	GO:0014032	neural crest cell development	19/1613	82/18870	4.80974e-05	0.000593551	0.000437309	FN1/SEMA3C/EDNRA/SNAI2/NRP1/SEMA6C/JAG1/ACVR1/ANXA6/EFNB1/TWIST1/NRP2/FOXC2/PITX2/NRG1/SEMA6B/SEMA7A/BMP4/CORO1C	19
BP	GO:0048660	regulation of smooth muscle cell proliferation	31/1613	171/18870	4.86076e-05	0.00059854	0.000440985	TPM1/MEF2C/THBS1/MMP2/APOD/TGFB3/CDH13/GJA1/PDGFRB/MMP9/CNN1/IGFBP5/EFEMP2/DDR2/PDGFB/ADAMTS1/CCN4/GNA12/APLN/BMPR2/TGFB1/BMP2/ITGA2/S1PR1/MEF2D/IGF1R/NR4A3/IL6R/BMP4/GNAI2/PTEN	31
BP	GO:0006469	negative regulation of protein kinase activity	32/1613	179/18870	4.9107e-05	0.000602904	0.0004442	CAV1/CAMK2N1/AGT/THY1/HEG1/PKIG/PKIA/EPHB2/LATS2/SFN/DUSP10/BMP2/SPRY4/DUSP3/UBASH3B/ADARB1/YWHAG/SPRY1/MVP/IPO7/AIDA/CBLB/DVL1/HIPK3/SNX6/GADD45A/ABL1/SPRED1/CORO1C/SMPD1/SOCS5/PTEN	32
BP	GO:0019058	viral life cycle	49/1613	321/18870	4.91753e-05	0.000602904	0.0004442	CAV1/ITGA5/AXL/LRRC15/LGALS1/ITGB1/ITGB6/IFIT1/ITGAV/CAV2/NRP1/ITGB5/EFNB2/MRC1/HMGA2/NEDD4/GAS6/SLC7A1/IFITM3/ZNFX1/OAS2/CTSL/ANPEP/N4BP1/FURIN/PCSK5/XPR1/PVR/ITGA2/SRPK2/KPNA3/ADARB1/CTSB/SLC3A2/LAMP1/TRIM5/IFIT5/SCARB2/ZFYVE1/TRIM8/HSPA8/SMPD1/VCP/RAB1B/HSP90AB1/CHMP3/CCNK/P4HB/VAPB	49
BP	GO:0021700	developmental maturation	50/1613	330/18870	5.03497e-05	0.000615966	0.000453824	MMP2/GREM1/AXL/ADAMTS12/CCL21/EDNRA/NEFL/RYR1/CNGB1/NPR2/BNC1/FERMT1/CDH3/TGFB2/RFLNB/APP/ADAMTS7/RUNX2/AGRN/MSX2/CDH5/FAM20C/RAB38/RPS6KA2/CLSTN1/DCHS1/BMP2/PICALM/XYLT1/EXT1/YWHAZ/KDR/ACVRL1/TFCP2L1/MAP1B/S1PR1/STXBP1/WASHC5/NFATC4/ARCN1/BFSP1/ATP6V0D1/ATP6V1D/PTEN/SNX19/ATP6V1C1/VPS35/L3MBTL3/HEATR3/AP1M1	50
BP	GO:0043254	regulation of protein-containing complex assembly	60/1613	419/18870	5.14966e-05	0.000628637	0.000463159	MMP1/MMP3/CRYAB/BIN1/MYADM/DACT1/CCL21/KIRREL1/TPPP3/MSN/FBLIM1/KANK2/PDE4DIP/MET/FERMT1/FERMT2/CCL11/CSF2/PINK1/FSCN1/ABCA1/AJUBA/FHOD3/TGFB1/TREM2/CDC42EP3/CDH5/NRG1/DCTN1/FNIP2/PIEZO1/SNX9/SSH2/MAP1B/FLII/SVIL/CAMSAP2/STXBP1/COTL1/AIDA/ESAM/BAK1/CAPZA2/RALB/ARHGAP18/RDX/SPTBN1/ABL1/CSNK1A1/ADD1/HSPA8/MTPN/HSPA5/VCP/SLAIN2/THRA/SH3GLB1/VPS35/TFIP11/CAPZB	60
BP	GO:0089718	amino acid import across plasma membrane	14/1613	50/18870	5.19428e-05	0.000632717	0.000466165	SLC38A5/SLC16A2/RGS4/SLC7A8/ITGB1/SLC7A5/SLC38A2/SLC1A3/SLC7A1/SLC43A2/SLC1A4/SLC3A2/ARL6IP5/SLC36A1	14
BP	GO:0098742	cell-cell adhesion via plasma-membrane adhesion molecules	44/1613	279/18870	5.36879e-05	0.000652568	0.000480791	NEXN/DSG1/AMIGO2/ITGA5/TENM2/MYADM/FLRT3/CDH13/ITGA3/TENM3/CDH11/ITGB1/PCDHGC3/L1CAM/GPC4/TGFBR2/DSC1/PCDH7/SPARCL1/PTK7/SDK2/CDH3/SCARF2/CDHR1/TGFB2/ACVR1/FXYD5/FAT1/PALLD/PCDH18/AJUBA/CDH5/CLSTN1/WNK1/DCHS1/BMP2/ROBO4/PTPRM/PVR/PCDH12/CLDN5/ESAM/RIC8A/KIFAP3	44
BP	GO:0044000	movement in host	33/1613	188/18870	5.4938e-05	0.000666329	0.00049093	CAV1/ITGA5/AXL/LRRC15/LGALS1/ITGB1/ITGB6/KRT6A/ITGAV/CAV2/NRP1/ITGB5/EFNB2/MRC1/GAS6/SLC7A1/IFITM3/CTSL/ANPEP/FURIN/XPR1/PVR/ITGA2/KPNA3/CTSB/SLC3A2/LAMP1/TRIM5/SCARB2/TRIM8/SMPD1/CHMP3/P4HB	33
BP	GO:0010755	regulation of plasminogen activation	8/1613	18/18870	5.6117e-05	0.000677721	0.000499323	SERPINE1/THBS1/PLAU/SERPINE2/CTSZ/RUNX1/S100A10/PLAUR	8
BP	GO:0097094	craniofacial suture morphogenesis	8/1613	18/18870	5.6117e-05	0.000677721	0.000499323	TGFB3/MMP14/TWIST1/MSX2/GLI3/RAB23/BMP4/FOXN3	8
BP	GO:0048251	elastic fiber assembly	6/1613	10/18870	6.0022e-05	0.000721796	0.000531796	COL3A1/EMILIN1/EFEMP2/MFAP4/FBLN5/LOX	6
BP	GO:1901388	regulation of transforming growth factor beta activation	6/1613	10/18870	6.0022e-05	0.000721796	0.000531796	LTBP1/AGT/ITGB6/LRRC32/ITGAV/HSP90AB1	6
BP	GO:0050680	negative regulation of epithelial cell proliferation	31/1613	173/18870	6.10887e-05	0.000733064	0.000540098	SFRP2/MEF2C/THBS1/CAV1/SPARC/SULF1/SNAI2/ZEB1/DAB2/CDK6/CAV2/SFRP1/EFNB2/SERPINF1/VDR/TGFB2/PTPRK/TGFB1/SFN/TGFBR1/CD109/DUSP10/KLF9/MMRN2/PTPRM/ACVRL1/VASH1/MTSS1/LIMS2/BMP4/B4GALT1	31
BP	GO:0043534	blood vessel endothelial cell migration	32/1613	181/18870	6.13448e-05	0.000734578	0.000541213	MEF2C/THBS1/GREM1/VEGFC/ITGB1/NRP1/ETS1/STARD13/PDGFB/CARD10/SRPX2/EFNB2/PLK2/MYH9/TGFB1/JCAD/RHOJ/CDH5/FOXC2/MMRN2/CLEC14A/PRKCA/KDR/ACVRL1/ADTRP/VASH1/EGR3/ANGPT2/GADD45A/ABL1/SPRED1/MAP3K3	32
BP	GO:0043393	regulation of protein binding	27/1613	142/18870	6.26484e-05	0.000748602	0.000551545	NES/CAV1/DACT1/MMP9/IFIT1/DAB2/NRP1/PDGFB/IFIT2/APP/LRP1/BMP2/CLDN5/ATP2A2/AMFR/HIPK2/DVL1/BMP4/DNAJB2/ACTB/RALB/ABL1/ADD1/USP9X/TFIP11/MARK3/CRK	27
BP	GO:0036303	lymph vessel morphogenesis	9/1613	23/18870	6.4386e-05	0.000767741	0.000565647	PDPN/VEGFC/TIE1/BMPR2/FOXC2/CLEC14A/ACVRL1/VASH1/PPP3CB	9
BP	GO:0110020	regulation of actomyosin structure organization	22/1613	105/18870	6.54958e-05	0.000778931	0.000573891	TPM1/LIMCH1/TGFB3/CCN2/SFRP1/NRP1/MET/FERMT2/PXN/WNT11/PHLDB2/FHOD1/DLC1/TGFBR1/S1PR1/S100A10/PIK3R1/ABL1/AKAP13/SLC9A1/LIMK1/ROCK2	22
BP	GO:0014733	regulation of skeletal muscle adaptation	7/1613	14/18870	6.59135e-05	0.000778931	0.000573891	TNNC1/TNNI1/MYH7/TNNT1/IGFBP5/PPP3CA/ATP2A2	7
BP	GO:0070141	response to UV-A	7/1613	14/18870	6.59135e-05	0.000778931	0.000573891	MMP1/MMP3/MMP2/MMP9/CCND1/TIMP1/MME	7
BP	GO:0038084	vascular endothelial growth factor signaling pathway	14/1613	51/18870	6.60135e-05	0.000778931	0.000573891	VEGFC/PDGFRB/EMILIN1/DCN/ADGRA2/NRP1/DLL1/PIK3CD/NRP2/PDGFRA/JCAD/MYO1C/PTP4A3/KDR	14
BP	GO:0051489	regulation of filopodium assembly	14/1613	51/18870	6.60135e-05	0.000778931	0.000573891	TENM2/CCL21/TGFB3/NRP1/DPYSL3/FSCN1/EPHB2/AGRN/MYO10/TGFBR1/RHOQ/PIK3R1/DOCK11/CAPZB	14
BP	GO:0016032	viral process	61/1613	432/18870	6.75087e-05	0.000794915	0.000585667	CAV1/ITGA5/AXL/LRRC15/LGALS1/ITGB1/ITGB6/IFIT1/ITGAV/CAV2/NRP1/ITGB5/EFNB2/MRC1/HMGA2/NEDD4/GAS6/SLC7A1/IFITM3/ST3GAL2/ZNFX1/IGF2R/OAS2/CTSL/ANPEP/N4BP1/FURIN/PCSK5/TRIM32/XPR1/ZDHHC9/PVR/ITGA2/SRPK2/KPNA3/ADARB1/CTSB/SLC3A2/FUT8/LAMP1/TRIM5/IFIT5/SCARB2/CSNK1A1/MAN1B1/CFL1/ZFYVE1/MAN2A1/TRIM8/HSPA8/SMPD1/VCP/RAB1B/CSDE1/HCFC2/HSP90AB1/CHMP3/BICD1/CCNK/P4HB/VAPB	61
BP	GO:0007519	skeletal muscle tissue development	30/1613	166/18870	6.77841e-05	0.000796498	0.000586834	ACTA1/CSRP3/ANKRD1/KLHL41/MYOG/MYOZ1/STAC3/MEF2C/CAV1/MSC/POPDC3/CFL2/RYR1/CYP26B1/HEYL/PLEC/CAV2/BVES/TWIST1/DLL1/TGFB1/BCL9L/MYORG/SVIL/PPP3CA/MEF2D/ASB2/PPP3CB/MTM1/YBX3	30
BP	GO:0060395	SMAD protein signal transduction	19/1613	84/18870	6.83568e-05	0.000800524	0.0005898	INHBA/PMEPA1/TGFB3/ITGB6/DAB2/TGFBR2/VIM/TGFB2/ACVR1/LRP1/RUNX2/BMPR2/TGFB1/TGFBR1/BMP2/SMAD7/HIPK2/BMP4/SPTBN1	19
BP	GO:0072009	nephron epithelium development	24/1613	120/18870	6.84884e-05	0.000800524	0.0005898	MEF2C/GREM1/BASP1/EDNRA/AGT/HEYL/KIF26B/JAG1/WNT11/DLL1/LAMB2/FOXC2/GLI3/DCHS1/BMP2/EXT1/AQP1/YAP1/CD34/MTSS1/IQGAP1/BMP4/MYO1E/FOXD1	24
BP	GO:0106027	neuron projection organization	20/1613	91/18870	6.85516e-05	0.000800524	0.0005898	MAP1A/WNT7A/ITGA3/PRNP/NGEF/APP/EPHB2/TREM2/EPHB3/TANC2/DCTN1/PDLIM5/IGF1R/DVL1/LGMN/CFL1/MTMR2/PTEN/VPS35/PAFAH1B1	20
BP	GO:0070482	response to oxygen levels	51/1613	343/18870	6.99498e-05	0.000815168	0.000600589	MB/POSTN/CRYAB/COL1A1/THBS1/MMP2/CAV1/PDPN/PLAU/VEGFC/TGFB3/LOXL2/EDNRA/RYR1/MMP14/CXCL12/HSPG2/SLC7A5/SFRP1/DDR2/PINK1/SOD3/TGFB2/TWIST1/PLOD1/GUCY1A1/AJUBA/TGFB1/TREM2/SLC29A1/ITPR2/CAT/AGTRAP/FZD4/BMP2/KCNJ8/ITGA2/ACVRL1/CPEB2/AQP1/FOXO1/ANGPT2/HIPK2/CPEB4/SLC9A1/PDLIM1/PLK3/RPTOR/ATP6V0D1/ROCK2/P4HB	51
BP	GO:0010951	negative regulation of endopeptidase activity	25/1613	128/18870	7.33449e-05	0.000852974	0.000628444	TIMP3/SERPINE1/BIN1/THBS1/SPOCK1/TIMP2/SERPINH1/MMP9/CST1/SERPINE2/SERPING1/IFI6/SERPINF1/TIMP1/GAS6/SERPINB7/CD44/SFN/PICALM/SH3RF1/AQP1/ANXA8/PLAUR/USP47/CST3	25
BP	GO:0035966	response to topologically incorrect protein	29/1613	159/18870	7.50042e-05	0.00087048	0.000641341	HSPB7/HSPB3/THBS4/THBS1/HSPB8/SERPINH1/COMP/HSPA2/CREB3L1/CCND1/DNAJB5/DNAJB4/HSPH1/CREB3L2/BAG3/PIK3R1/AMFR/BAK1/TRAM1/DNAJB2/OPTN/BOK/HSPA8/HSPA5/VCP/JKAMP/HSP90AB1/BFAR/VAPB	29
BP	GO:0030316	osteoclast differentiation	22/1613	106/18870	7.60749e-05	0.000881097	0.000649164	FSTL3/FBN1/LRRC17/TNFAIP6/KLF10/GPR68/MAFB/SFRP1/CCN4/TREM2/FAM20C/CD109/SH3PXD2A/BMP2/OSTM1/UBASH3B/PPP3CA/PIK3R1/CEBPB/GAB2/RPTOR/PAFAH1B1	22
BP	GO:0048659	smooth muscle cell proliferation	31/1613	175/18870	7.63946e-05	0.00088299	0.000650558	TPM1/MEF2C/THBS1/MMP2/APOD/TGFB3/CDH13/GJA1/PDGFRB/MMP9/CNN1/IGFBP5/EFEMP2/DDR2/PDGFB/ADAMTS1/CCN4/GNA12/APLN/BMPR2/TGFB1/BMP2/ITGA2/S1PR1/MEF2D/IGF1R/NR4A3/IL6R/BMP4/GNAI2/PTEN	31
BP	GO:0034110	regulation of homotypic cell-cell adhesion	11/1613	34/18870	7.74745e-05	0.000893645	0.000658409	PDPN/EMILIN1/SERPINE2/PRKCQ/C1QTNF1/JAK1/PRKCA/UBASH3B/SH2B3/PLAUR/RDX	11
BP	GO:0030278	regulation of ossification	24/1613	121/18870	7.8618e-05	0.000904988	0.000666766	MEF2C/GREM1/COMP/CCN1/SFRP1/DDR2/ANO6/VDR/RFLNB/ACVR1/MGP/TWIST1/RUNX2/BMPR2/SGMS2/FAM20C/TMEM119/CYP27B1/BMP2/SMAD7/CHSY1/S1PR1/GPM6B/BMP4	24
BP	GO:0042326	negative regulation of phosphorylation	49/1613	327/18870	7.90449e-05	0.000908053	0.000669024	SFRP2/INHBA/CAV1/MYADM/CAMK2N1/AGT/KIRREL1/SIRPA/THY1/HEG1/PRNP/PKIG/SFRP1/PKIA/DUSP6/EPHB2/LATS2/TGFB1/SFN/CD109/DUSP10/BMP2/BDKRB2/CALM1/SPRY4/SMAD7/DUSP3/UBASH3B/ADARB1/YWHAG/SPRY1/MVP/IPO7/ENG/AIDA/CBLB/DVL1/BAK1/HIPK3/SNX6/SPAG9/GADD45A/ABL1/BDKRB1/SPRED1/CORO1C/SMPD1/SOCS5/PTEN	49
BP	GO:0008016	regulation of heart contraction	35/1613	208/18870	8.1136e-05	0.000930184	0.00068533	DES/MYL2/CSRP3/HSPB7/CASQ2/MYH7/TPM1/BIN1/CAV1/RGS4/GJA1/EDNRA/AGT/DMPK/TMEM38A/BVES/FLNA/SCN4B/TGFB2/APLN/KCNE4/PDE4B/CAMK2D/SNTA1/DSP/GJC1/CALM1/KCNJ8/SMAD7/MEF2A/ATP2A2/TMEM65/HEY2/SLC9A1/THRA	35
BP	GO:0003009	skeletal muscle contraction	13/1613	46/18870	8.61063e-05	0.000983178	0.000724373	TCAP/TNNC1/TNNT3/TNNI2/TNNC2/TNNI1/MYH7/STAC3/TNNT1/MYH3/DMPK/JSRP1/SYNM	13
BP	GO:0035272	exocrine system development	13/1613	46/18870	8.61063e-05	0.000983178	0.000724373	SEMA3C/TGFB3/SNAI2/TGM2/NRP1/TGFB2/TGFB1/WLS/TFCP2L1/PDGFA/PLXNA1/PLXND1/BTBD7	13
BP	GO:0030166	proteoglycan biosynthetic process	16/1613	65/18870	8.64983e-05	0.000985662	0.000726203	CHST11/CHPF/CHST15/CHST3/CHPF2/CSGALNACT2/DSE/BMPR2/EXT2/NDST1/XYLT1/EXT1/CHSY1/CANT1/EXTL3/TM9SF2	16
BP	GO:0010466	negative regulation of peptidase activity	26/1613	137/18870	8.78031e-05	0.000998517	0.000735675	TIMP3/SERPINE1/BIN1/THBS1/SPOCK1/TIMP2/SERPINH1/MMP9/CST1/SERPINE2/SERPING1/IFI6/SERPINF1/TIMP1/LRP1/GAS6/SERPINB7/CD44/SFN/PICALM/SH3RF1/AQP1/ANXA8/PLAUR/USP47/CST3	26
BP	GO:0003416	endochondral bone growth	10/1613	29/18870	8.91215e-05	0.00100966	0.000743882	MMP13/COMP/TGFBR2/NPR2/DDR2/EVC/ANXA6/MSX2/EXT1/RARA	10
BP	GO:0042176	regulation of protein catabolic process	53/1613	364/18870	8.91399e-05	0.00100966	0.000743882	EEF1A2/TIMP3/CAV1/MAP1A/DACT1/TIMP2/SERPINE2/DAB2/MSN/FLNA/PINK1/SH3RF3/GNA12/PLK2/FBXO2/TIMP1/LRP1/NEDD4/TREM2/RNF128/N4BP1/FURIN/SH3RF1/TRIM32/SNX9/SMAD7/USP13/LPCAT1/RGP1/RNF217/FOXO1/SH3D19/CBLB/DVL1/ATP13A2/CST3/DNAJB2/FOXF2/RDX/CTSA/CSNK1A1/MTM1/PSMD2/PLK3/USP9X/SNX12/SOCS5/VCP/PSMC1/HSP90AB1/VPS35/HGS/PSMD1	53
BP	GO:0090596	sensory organ morphogenesis	43/1613	277/18870	9.40655e-05	0.00106332	0.000783417	TCAP/MFAP5/COL5A1/COL5A2/COL11A1/FBN1/MFAP2/EDNRA/TENM3/CTHRC1/CYP26B1/SLITRK6/GJB6/EFEMP1/THY1/COL8A1/ZEB1/PRRX1/PTK7/MAFB/SDK2/BCAR3/HOXC13/JAG1/EPHB2/FZD2/FAT1/TWIST1/DLL1/GLI3/PITX2/FJX1/PTPRM/KDR/WNT9A/AQP1/HIPK2/DVL1/BAK1/BMP4/FOXF2/HOXA1/MAN2A1	43
BP	GO:0035265	organ growth	31/1613	177/18870	9.50746e-05	0.00107003	0.000788366	MMP13/MEF2C/BASP1/RGS4/COMP/TGFBR2/HEG1/NPR2/DDR2/DUSP6/EVC/TGFB2/ANXA6/LATS2/DLL1/MSX2/FOXC2/TGFBR1/EXT1/PDLIM5/RARA/WWC2/S1PR1/YAP1/PIM1/RUNX1/HEY2/ABL1/YBX3/PSAP/PTEN	31
BP	GO:0003148	outflow tract septum morphogenesis	9/1613	24/18870	9.52277e-05	0.00107003	0.000788366	SEMA3C/TGFBR2/NRP1/TGFB2/PARVA/NRP2/MSX2/ENG/BMP4	9
BP	GO:0050650	chondroitin sulfate proteoglycan biosynthetic process	9/1613	24/18870	9.52277e-05	0.00107003	0.000788366	CHST11/CHPF/CHST15/CHST3/CHPF2/CSGALNACT2/DSE/XYLT1/CHSY1	9
BP	GO:0051346	negative regulation of hydrolase activity	36/1613	218/18870	9.61349e-05	0.00107597	0.000792737	TIMP3/SERPINE1/BIN1/THBS1/SPOCK1/TIMP2/SERPINH1/MMP9/CST1/SERPINE2/SLC39A14/SERPING1/IFI6/SERPINF1/TGFB2/TIMP1/LRP1/GAS6/SERPINB7/CD44/SFN/WNK1/PICALM/SH3RF1/CPEB2/AQP1/ANXA8/PLAUR/USP47/CST3/RDX/ABL1/LRCH1/ROCK2/CRY2/BICD1	36
BP	GO:0001755	neural crest cell migration	15/1613	59/18870	9.61364e-05	0.00107597	0.000792737	FN1/SEMA3C/EDNRA/NRP1/SEMA6C/ACVR1/ANXA6/EFNB1/TWIST1/NRP2/PITX2/SEMA6B/SEMA7A/BMP4/CORO1C	15
BP	GO:0018212	peptidyl-tyrosine modification	43/1613	278/18870	0.000102274	0.00114239	0.000841679	THBS4/SFRP2/CSPG4/CAV1/ITGA5/AREG/GREM1/PDGFRB/AGT/EFEMP1/PDGFC/PRNP/SFRP1/NRP1/DDR2/CSF2/PDGFB/IL11/APP/EPHB2/ACVR1/PDGFRA/TGFB1/TREM2/CD44/TPST1/ABL2/CLCF1/JAK1/TNFRSF1A/KDR/PDGFA/GPRC5B/IGF1R/MVP/IL6R/CBLB/SNX6/ABL1/PTK2/RAP2B/SOCS5/RAP2C	43
BP	GO:0045598	regulation of fat cell differentiation	27/1613	146/18870	0.000102634	0.00114416	0.000842978	SFRP2/MMP11/MEDAG/SNAI2/SFRP1/FERMT2/CCN4/CCDC3/TGFB1I1/JAG1/ZFP36L2/RARRES2/TGFB1/MSX2/DLK2/TRIO/NOCT/DUSP10/LPL/BMP2/JDP2/YAP1/PIM1/FOXO1/CMKLR1/CEBPB/FTO	27
BP	GO:0016050	vesicle organization	53/1613	366/18870	0.000102946	0.00114537	0.000843875	CAV1/SRPX/F2R/SYT7/SERPINE2/SAMD9/CAV2/SEC23A/ABCA1/MYO18A/RAB38/KIF13A/SPHK1/SEC24D/STX2/PICALM/RAB7B/AQP1/SEC24C/TMCC1/SYT11/ANXA8/CD34/STXBP1/WASHC5/S100A10/SEC31A/ATP13A2/TMED10/DNM1/RAB8B/SCARB2/SDCBP/PI4K2A/YIPF5/RAB22A/WASHC4/CORO1C/ATP6V0D1/ATP6V1D/TOM1/VAMP3/SNX19/ATP6V1C1/AP1S2/VTI1B/GBF1/CHMP3/HGS/PAFAH1B1/VAPB/HPS6/AP1M1	53
BP	GO:0060390	regulation of SMAD protein signal transduction	14/1613	53/18870	0.000104375	0.001159	0.000853911	INHBA/PMEPA1/TGFB3/DAB2/TGFBR2/ACVR1/LRP1/BMPR2/TGFB1/TGFBR1/BMP2/SMAD7/BMP4/SPTBN1	14
BP	GO:0045682	regulation of epidermis development	16/1613	66/18870	0.000105221	0.0011661	0.000859145	SFRP4/KRT10/ZBED2/KLF7/VDR/DLL1/MSX2/SFN/SGPP1/CD109/CYP27B1/BMP4/HEY2/NCOA3/EXTL3/ROCK2	16
BP	GO:0048592	eye morphogenesis	29/1613	162/18870	0.000105904	0.00117137	0.000863029	MFAP5/COL5A1/COL5A2/FBN1/MFAP2/TENM3/EFEMP1/THY1/COL8A1/ZEB1/SDK2/BCAR3/JAG1/EPHB2/FAT1/TWIST1/DLL1/GLI3/PITX2/FJX1/PTPRM/KDR/WNT9A/AQP1/HIPK2/BAK1/BMP4/FOXF2/MAN2A1	29
BP	GO:0030099	myeloid cell differentiation	60/1613	430/18870	0.000108072	0.00119301	0.000878973	MB/INHBA/MEF2C/FSTL3/FBN1/LRRC17/TNFAIP6/ACTN1/MMP9/ITGB6/F2RL1/KLF10/TGFBR2/GPR68/CDK6/MAFB/BPGM/SFRP1/ETS1/FLNA/MTURN/CSF2/CCN4/IL11/JAG1/APP/MYH9/DLL1/PIK3CD/LOX/TGFB1/TREM2/LIPA/FAM20C/CD109/FADD/SH3PXD2A/BMP2/OSTM1/PRKCA/RAB7B/MAF/RARA/ADGRF5/UBASH3B/KLF13/SH2B3/PPP3CA/RUNX1/PIK3R1/CEBPB/HIPK2/BMP4/GAB2/NR3C1/RPTOR/THRA/PAFAH1B1/L3MBTL3/HEATR3	60
BP	GO:0031952	regulation of protein autophosphorylation	12/1613	41/18870	0.000110518	0.00121535	0.000895428	CAV1/GREM1/VEGFC/PDGFC/PDGFB/TNKS1BP1/CALM1/PDGFA/MVP/ENG/RAP2B/RAP2C	12
BP	GO:0045109	intermediate filament organization	17/1613	73/18870	0.00011074	0.00121535	0.000895428	DES/KRT1/KRT6C/KRT14/KRT75/KRT6B/KRT16/NEFL/KRT10/KRT6A/PLEC/VIM/KRT17/DSP/KRT31/BFSP1/MTM1	17
BP	GO:0072678	T cell migration	17/1613	73/18870	0.00011074	0.00121535	0.000895428	APOD/CCL21/CXCL12/PLEC/MSN/APP/PIK3CD/ABL2/WNK1/FADD/XG/S1PR1/CD99L2/ABL1/ADAM10/LRCH1/CRK	17
BP	GO:0060048	cardiac muscle contraction	26/1613	139/18870	0.000112651	0.00123393	0.000909117	MYL2/TCAP/TNNC1/CSRP3/TNNI2/TNNI1/CASQ2/MYH7/TPM1/BIN1/CAV1/GJA1/TMEM38A/FLNA/SCN4B/KCNE4/PDE4B/CAMK2D/SNTA1/DSP/GJC1/CALM1/KCNJ8/SMAD7/ATP2A2/SLC9A1	26
BP	GO:0052548	regulation of endopeptidase activity	44/1613	288/18870	0.000114261	0.00124653	0.000918402	TIMP3/SERPINE1/BIN1/THBS1/SPOCK1/TIMP2/SERPINH1/MMP9/F2R/CST1/F3/SERPINE2/SERPING1/IFI6/SERPINF1/TIMP1/GAS6/SERPINB7/CD44/SFN/UACA/DLC1/FADD/FURIN/PICALM/SH3RF1/MUL1/AQP1/ANXA8/ASPH/DAPK1/HIP1/ATP13A2/LGMN/PLAUR/ARL6IP5/BAK1/USP47/CST3/BOK/VCP/ROCK2/NOD1/BCL2L13	44
BP	GO:0061684	chaperone-mediated autophagy	7/1613	15/18870	0.000114464	0.00124653	0.000918402	EEF1A2/BAG3/ATP13A2/CTSA/PLK3/HSPA8/LAMP2	7
BP	GO:1903054	negative regulation of extracellular matrix organization	7/1613	15/18870	0.000114464	0.00124653	0.000918402	FAP/EMILIN1/ANTXR1/TGFB1/TNFRSF1A/ADTRP/CST3	7
BP	GO:0008361	regulation of cell size	32/1613	187/18870	0.000116337	0.00126449	0.000931636	FN1/SEMA3C/NGF/L1CAM/CXCL12/MSN/NRP1/SEMA6C/ANO6/IL7R/RTN4/SLC12A4/LPAR3/VAV2/BMPR2/WNK1/SEMA6B/MACF1/AQP1/MAP1B/ARHGAP5/DIP2B/SEMA7A/RDX/ABL1/LIMK1/EIF4G2/RPTOR/MTPN/PTEN/PAFAH1B1/TTL	32
BP	GO:0072676	lymphocyte migration	24/1613	124/18870	0.00011751	0.00127209	0.000937236	PADI2/APOD/CCL21/CXCL12/PLEC/MSN/CCL11/APP/PIK3CD/GAS6/ABL2/WNK1/FADD/CCL13/EXT1/XG/ADTRP/S1PR1/CD99L2/ABL1/ADAM10/STK10/LRCH1/CRK	24
BP	GO:0007584	response to nutrient	28/1613	155/18870	0.000117579	0.00127209	0.000937236	SFRP2/POSTN/COL1A1/TNC/MN1/A2M/CYP26B1/SNAI2/SFRP1/KANK2/VDR/ABCA1/GAS6/RUNX2/LIPA/CAT/CYP27B1/FOLR2/LPL/ITGA2/SLC16A1/RARA/MAP1B/IGF1R/PIM1/GNAI2/CSNK1A1/PDK2	28
BP	GO:0045862	positive regulation of proteolysis	51/1613	350/18870	0.000117711	0.00127209	0.000937236	CAV1/SPON1/F2R/CTSK/RCN3/MMP14/F3/DAB2/CTSV/PINK1/TGFB1I1/SH3RF3/MYH9/TREM2/UACA/DLC1/CTSL/FADD/FURIN/PICALM/SH3RF1/TRIM32/MUL1/SNX9/SMAD7/USP13/RNF217/ASPH/S100A10/DAPK1/SH3D19/HIP1/DVL1/LGMN/ARL6IP5/BAK1/DNAJB2/BOK/GRN/CSNK1A1/PTK2/PLK3/SOCS5/PTEN/VCP/RNF139/ROCK2/PSMC1/NOD1/BCL2L13/L3MBTL3	51
BP	GO:0008347	glial cell migration	15/1613	60/18870	0.000118162	0.0012721	0.000937242	COL3A1/CSPG4/MMP14/APCDD1/LAMB1/TGFB2/NDN/ADGRG1/BMERB1/RTN4/TREM2/GLI3/RRAS/RRAS2/PAFAH1B1	15
BP	GO:0045604	regulation of epidermal cell differentiation	15/1613	60/18870	0.000118162	0.0012721	0.000937242	SFRP4/ZBED2/KLF7/VDR/DLL1/MSX2/SFN/SGPP1/CD109/CYP27B1/BMP4/HEY2/NCOA3/EXTL3/ROCK2	15
BP	GO:0006909	phagocytosis	38/1613	237/18870	0.000118396	0.0012722	0.000937313	THBS1/SRPX/SPON2/DYSF/AXL/ITGB1/F2RL1/SIRPA/SYT7/ITGAV/TGM2/RAB31/MET/ANO6/COLEC12/ABCA1/MYH9/CD93/LRP1/MYO18A/GAS6/VAV2/MFGE8/TREM2/PIP4P2/SPHK1/PEAR1/NCF2/ITGA2/RAB7B/RARA/MSR1/SYT11/ABL1/DOCK1/PTK2/LIMK1/CORO1C	38
BP	GO:0032836	glomerular basement membrane development	6/1613	11/18870	0.000122469	0.00130603	0.000962241	SULF2/SULF1/NID1/LAMB2/EXT1/MYO1E	6
BP	GO:0071492	cellular response to UV-A	6/1613	11/18870	0.000122469	0.00130603	0.000962241	MMP1/MMP3/MMP2/MMP9/TIMP1/MME	6
BP	GO:0090179	planar cell polarity pathway involved in neural tube closure	6/1613	11/18870	0.000122469	0.00130603	0.000962241	SFRP2/PTK7/SFRP1/FZD2/FZD1/DVL1	6
BP	GO:1904238	pericyte cell differentiation	6/1613	11/18870	0.000122469	0.00130603	0.000962241	ACTA2/PDGFB/FOXC2/CD34/BMP4/GPR4	6
BP	GO:0006888	endoplasmic reticulum to Golgi vesicle-mediated transport	25/1613	132/18870	0.000123103	0.00131032	0.000965402	KDELR3/SEC23A/GAS1/SEC24D/CREB3L2/SEC24C/SEC31A/YKT6/ARCN1/TMED10/YIPF5/YIF1A/GOLT1B/COPA/SEC23IP/VCP/RNF139/RAB1B/TRIP11/GBF1/TMED5/ARF4/KDELR1/P4HB/VAPB	25
BP	GO:0008630	intrinsic apoptotic signaling pathway in response to DNA damage	21/1613	102/18870	0.000123862	0.00131592	0.000969525	SFRP2/CXCL12/SNAI2/ACKR3/CD44/SFN/SNAI1/FNIP2/SKIL/TRIM32/TNFRSF1A/PIK3R1/HIPK2/NFATC4/BAK1/USP47/BOK/DYRK2/PHLDA3/ABL1/ERCC6	21
BP	GO:0051051	negative regulation of transport	64/1613	469/18870	0.00012461	0.00132138	0.000973551	SLN/ACTN2/CASQ2/CRYAB/INHBA/BIN1/THBS1/CAV1/DYSF/SFRP4/APOD/RGS4/IRS1/GJA1/MMP9/F2R/F2RL1/SIRPA/SERPINE2/ITGAV/PKIG/SFRP1/PKIA/FERMT1/IL11/KLF7/EPHB2/KCNE4/NEDD4/INHBB/RAB11FIP5/SLC43A2/PIP4P2/CAMK2D/CAB39/WNK1/NRG1/ARHGAP1/PICALM/CALM1/TNFRSF1A/NDFIP2/MAP1B/ADTRP/PPP3CA/RAB23/SYT11/FOXO1/SP100/PEA15/RAB11FIP3/PPP3CB/ARL6IP5/GPM6B/SDCBP/GNAI2/MTMR2/SNX12/PTEN/VAMP3/VPS35/CRY2/YWHAQ/RAP1A	64
BP	GO:0060326	cell chemotaxis	48/1613	325/18870	0.000132883	0.00140646	0.00103624	THBS4/PADI2/SERPINE1/THBS1/MMP2/TNFAIP6/GREM1/VEGFC/CCL21/PDGFRB/CXCL14/F2RL1/CXCL12/PLEC/NRP1/MET/CCL11/ANO6/PDGFB/PRKCQ/TGFB2/MMP28/PARVA/RARRES2/PIK3CD/GAS6/PDGFRA/LOX/PDE4B/ACKR3/WNK1/ITGA1/CCL13/NBL1/KDR/BCAR1/S1PR1/EGR3/IL6R/SBDS/CMKLR1/LGMN/MCU/ADAM10/PTK2/DOCK4/GBF1/CRK	48
BP	GO:0035988	chondrocyte proliferation	9/1613	25/18870	0.000137553	0.00144776	0.00106667	COMP/MMP14/CCN2/NPR2/DDR2/HMGA2/BMPR2/EXT1/SMAD7	9
BP	GO:0043501	skeletal muscle adaptation	9/1613	25/18870	0.000137553	0.00144776	0.00106667	ACTA1/TNNC1/TNNI1/MYH7/MYOZ1/TNNT1/IGFBP5/PPP3CA/ATP2A2	9
BP	GO:0072010	glomerular epithelium development	9/1613	25/18870	0.000137553	0.00144776	0.00106667	BASP1/EDNRA/JAG1/LAMB2/FOXC2/EXT1/CD34/IQGAP1/MYO1E	9
BP	GO:0046580	negative regulation of Ras protein signal transduction	13/1613	48/18870	0.000138905	0.00145928	0.00107515	ITGA3/ITGB1/HEG1/MET/RASA3/TGFB2/EPHB2/DLC1/ABL2/SPRY4/SPRY1/KCTD10/TNFAIP1	13
BP	GO:0030308	negative regulation of cell growth	32/1613	189/18870	0.000142736	0.00149675	0.00110275	MYL2/FHL1/SFRP2/CRYAB/INHBA/CDA/SEMA3C/GREM1/RGS4/GJA1/SERPINE2/DAB2/SFRP1/NRP1/SEMA6C/DCBLD2/WNT11/TGFB2/RTN4/BMPR2/TGFB1/SEMA6B/CYP27B1/MUL1/ACVRL1/DIP2B/SEMA7A/SLIT3/DNAJB2/SPAG9/BDKRB1/PPP1R9B	32
BP	GO:0090497	mesenchymal cell migration	15/1613	61/18870	0.000144451	0.00151192	0.00111393	FN1/SEMA3C/EDNRA/NRP1/SEMA6C/ACVR1/ANXA6/EFNB1/TWIST1/NRP2/PITX2/SEMA6B/SEMA7A/BMP4/CORO1C	15
BP	GO:0001936	regulation of endothelial cell proliferation	31/1613	181/18870	0.000145204	0.0015142	0.00111561	THBS4/MEF2C/THBS1/CAV1/SPARC/SULF1/VEGFC/CDH13/F3/CXCL12/HSPG2/CAV2/NRP1/CCL11/PDGFB/TIE1/APLN/APLNR/PIK3CD/NRP2/JCAD/TGFBR1/MMRN2/PRKCA/PTPRM/KDR/ACVRL1/VASH1/EGR3/BMP4/RPTOR	31
BP	GO:1905475	regulation of protein localization to membrane	31/1613	181/18870	0.000145204	0.0015142	0.00111561	CSRP3/STAC3/TNFAIP6/LRRC15/ITGA3/ITGB1/MMP14/GPC4/GPC6/DAB2/PRNP/EPHB2/LRP1/TGFB1/TREM2/GBP1/WNK1/MYO1C/PICALM/RHOQ/NLGN2/PIK3R1/TMBIM1/ACTB/SPTBN1/ADAM10/CLTC/PPP1R9B/VTI1B/ZDHHC7/RAP1A	31
BP	GO:0007030	Golgi organization	28/1613	157/18870	0.000147589	0.00153059	0.00112769	PDE4DIP/KIFC3/ATP8B2/MYO18A/YWHAZ/ARHGAP21/CAMSAP2/PLEKHM2/SURF4/TMED10/OPTN/PI4K2A/CSNK1A1/YIPF5/GOLGA5/RAB30/PLK3/ATL3/RAB2A/SEC23IP/RAB1B/VTI1B/TRIP11/GBF1/TMED5/VCPIP1/NPLOC4/STK25	28
BP	GO:0007043	cell-cell junction assembly	28/1613	157/18870	0.000147589	0.00153059	0.00112769	CAV1/DSG1/CDH13/GJA1/CDH11/AGT/GJB6/GJB2/SNAI2/CDH3/WNT11/FSCN1/EPHB2/TLN1/VCL/APLNR/CDH5/SNAI1/MYO1C/GJC1/PRKCA/SMAD7/PKP3/CLDN5/ESAM/GJA4/ACTB/ROCK2	28
BP	GO:0030832	regulation of actin filament length	28/1613	157/18870	0.000147589	0.00153059	0.00112769	ACTN2/NEB/BIN1/MYADM/CCL21/CFL2/KIRREL1/F2RL1/CXCL12/KANK2/CCL11/LIMA1/FHOD3/CDC42EP3/SNX9/SSH2/FLII/SVIL/COTL1/ESAM/CAPZA2/ARHGAP18/RDX/SPTBN1/DSTN/ADD1/MTPN/CAPZB	28
BP	GO:0044703	multi-organism reproductive process	34/1613	206/18870	0.000149821	0.0015509	0.00114265	MMP2/DSG1/ITGA5/PTHLH/TGFB3/GJA1/ITGA3/MMP9/GJB2/SERPINE2/COL16A1/TPPP3/IGFBP5/HSPG2/IGFBP7/VDR/TIMP1/ACSL4/THBD/FOSL1/ADCY7/SLC38A2/ITGB4/BMPR2/CYP27B1/TEAD4/SYDE1/PCSK5/ITGA2/RARA/CTSB/ANGPT2/YTHDF3/SMURF2	34
BP	GO:0002042	cell migration involved in sprouting angiogenesis	20/1613	96/18870	0.000150128	0.00155123	0.0011429	THBS1/GREM1/ITGB1/NRP1/STARD13/CARD10/SRPX2/EFNB2/PLK2/JCAD/RHOJ/FOXC2/MMRN2/CLEC14A/KDR/ADTRP/EGR3/ABL1/SPRED1/MAP3K3	20
BP	GO:0001938	positive regulation of endothelial cell proliferation	22/1613	111/18870	0.000155253	0.00159749	0.00117698	THBS4/VEGFC/CDH13/F3/CXCL12/HSPG2/CAV2/NRP1/CCL11/PDGFB/APLN/APLNR/PIK3CD/NRP2/JCAD/TGFBR1/PRKCA/KDR/ACVRL1/EGR3/BMP4/RPTOR	22
BP	GO:0030512	negative regulation of transforming growth factor beta receptor signaling pathway	22/1613	111/18870	0.000155253	0.00159749	0.00117698	HTRA1/ASPN/HTRA3/PMEPA1/FBN1/LTBP1/TGFB3/EMILIN1/CHST11/CAV2/BCL9L/CD109/SKIL/BMP2/SMAD7/GLG1/SPRY1/ADAMTSL2/SNX6/SPRED1/HSPA5/SMURF2	22
BP	GO:0032386	regulation of intracellular transport	49/1613	336/18870	0.000155453	0.00159749	0.00117698	TNNC1/ACTN2/CRYAB/APOD/EHD2/DAB2/MSN/ABLIM3/PRNP/PKIG/BVES/PKIA/FLNA/FERMT1/PINK1/NEDD4/GAS6/FEZ1/TGFB1/SFN/GLI3/GAS1/WNK1/EHD1/MYO1C/DYNC1H1/ARHGAP1/MAP1B/UBR5/RIPOR1/RAB23/BAG3/LEPROT/SP100/RAB11FIP3/PIK3R1/ATP13A2/LAMP1/BMP4/RDX/YIPF5/PLK3/MTMR2/SNX12/RNF139/SH3GLB1/CSNK2A2/CHMP3/VPS35	49
BP	GO:0140056	organelle localization by membrane tethering	18/1613	82/18870	0.000158143	0.00162218	0.00119517	CAV2/BVES/STX2/CALM1/ESYT1/STXBP1/ATP2A2/YKT6/RALB/EXOC6B/ESYT2/RAB8B/VAMP3/PDZD8/VTI1B/TPRG1L/EXOC5/VAPB	18
BP	GO:0048736	appendage development	31/1613	182/18870	0.000160963	0.00164514	0.00121209	MYH3/SFRP2/COL3A1/SEMA3C/GREM1/WNT7A/COMP/CYP26B1/ITGA6/CHST11/MAP3K20/PRRX1/NPR2/FERMT2/HOXC13/GNA12/TGFB2/TWIST1/ITGB4/RUNX2/BMPR2/MSX2/GLI3/PITX2/B4GALNT1/PCSK5/EXT1/RARA/ASPH/BAK1/BMP4	31
BP	GO:0060173	limb development	31/1613	182/18870	0.000160963	0.00164514	0.00121209	MYH3/SFRP2/COL3A1/SEMA3C/GREM1/WNT7A/COMP/CYP26B1/ITGA6/CHST11/MAP3K20/PRRX1/NPR2/FERMT2/HOXC13/GNA12/TGFB2/TWIST1/ITGB4/RUNX2/BMPR2/MSX2/GLI3/PITX2/B4GALNT1/PCSK5/EXT1/RARA/ASPH/BAK1/BMP4	31
BP	GO:0010976	positive regulation of neuron projection development	28/1613	158/18870	0.000165017	0.00168049	0.00123813	ITGA3/TENM3/ITGA6/PTK7/NRP1/FLNA/DDR2/P3H1/DPYSL3/SERPINF1/EPHB2/FEZ1/FZD1/ABL2/EHD1/ENC1/RAPGEF1/IGF1R/WASHC5/TOX/DVL1/GRN/SCARB2/ABL1/KIDINS220/AP2A1/PAFAH1B1/RAP1A	28
BP	GO:2001236	regulation of extrinsic apoptotic signaling pathway	28/1613	158/18870	0.000165017	0.00168049	0.00123813	SFRP2/INHBA/TIMP3/SERPINE1/THBS1/CAV1/SRPX/AGT/TNFRSF12A/ITGA6/SNAI2/ITGAV/SFRP1/NRP1/CSF2/IFI6/ACVR1/TGFBR1/FADD/SKIL/SH3RF1/YAP1/SP100/PEA15/TMBIM1/BMP4/CYLD/PTEN	28
BP	GO:0048638	regulation of developmental growth	48/1613	328/18870	0.000166039	0.00168786	0.00124356	MYOZ1/FN1/MEF2C/SEMA3C/BASP1/RGS4/NGF/L1CAM/CXCL12/NRP1/SEMA6C/DUSP6/APP/LATS2/RTN4/DLL1/SOX15/LPAR3/BMPR2/AGRN/FOXC2/SEMA6B/TGFBR1/DUSP10/MACF1/MUL1/SMAD7/WWC2/MAP1B/DIP2B/YAP1/SEMA7A/PIM1/RUNX1/FTO/LGMN/FOXS1/HEY2/SPAG9/ABL1/MTM1/YBX3/ATRN/LIMK1/EIF4G2/PTEN/PAFAH1B1/TTL	48
BP	GO:0033688	regulation of osteoblast proliferation	10/1613	31/18870	0.000168424	0.00170904	0.00125916	GREM1/MN1/CTHRC1/ITGAV/CCN1/SFRP1/TMEM119/BMP2/IGF1R/ABL1	10
BP	GO:0016311	dephosphorylation	45/1613	302/18870	0.000172955	0.00175186	0.00129072	MEF2C/PDGFRB/NUAK1/TNS3/DUSP6/INPP4B/PINK1/GNA12/TGFB2/PPP2R3A/PTPRK/TGFB1/PTPN21/CDH5/PLPPR2/PIP4P2/SGPP1/DLC1/ITGA1/DUSP10/BMP2/CALM1/PTP4A3/PTPRE/SSH2/PTPRM/DUSP3/DUSP14/UBASH3B/PPP3CA/INPP5A/PPP3CB/IQGAP1/PTPRG/INPPL1/CNEP1R1/MTM1/MTMR2/SMPD1/PTEN/ROCK2/HSP90AB1/PPP2R5E/CRY2/YWHAB	45
BP	GO:0021675	nerve development	20/1613	97/18870	0.000174157	0.00175723	0.00129467	SULF2/SULF1/EDNRA/SLITRK6/CNGB1/NGF/SERPINE2/NPR2/MAFB/NRP1/EPHB2/SLC1A3/NRP2/ACKR3/GLI3/B4GALNT1/EXT1/ADARB1/PLXNA1/HOXA1	20
BP	GO:0010543	regulation of platelet activation	13/1613	49/18870	0.000174418	0.00175723	0.00129467	PDPN/EMILIN1/SERPINE2/FLNA/PDGFB/PRKCQ/C1QTNF1/THBD/PDGFRA/PRKCA/PDGFA/UBASH3B/SH2B3	13
BP	GO:0014911	positive regulation of smooth muscle cell migration	13/1613	49/18870	0.000174418	0.00175723	0.00129467	POSTN/PDGFRB/HAS2/IGFBP5/NRP1/DDR2/PDGFB/ADAMTS1/CCN4/ITGA2/NR4A3/DOCK4/CRK	13
BP	GO:0044706	multi-multicellular organism process	35/1613	216/18870	0.000174901	0.00175897	0.00129595	MMP2/DSG1/ITGA5/PTHLH/TGFB3/GJA1/ITGA3/MMP9/GJB2/SERPINE2/COL16A1/TPPP3/IGFBP5/HSPG2/IGFBP7/VDR/TIMP1/ACSL4/THBD/FOSL1/ADCY7/SLC38A2/ITGB4/BMPR2/CYP27B1/TEAD4/SYDE1/PCSK5/ITGA2/RARA/CTSB/ANGPT2/B4GALT1/YTHDF3/SMURF2	35
BP	GO:0018108	peptidyl-tyrosine phosphorylation	42/1613	276/18870	0.000176481	0.00177171	0.00130534	THBS4/SFRP2/CSPG4/CAV1/ITGA5/AREG/GREM1/PDGFRB/AGT/EFEMP1/PDGFC/PRNP/SFRP1/NRP1/DDR2/CSF2/PDGFB/IL11/APP/EPHB2/ACVR1/PDGFRA/TGFB1/TREM2/CD44/ABL2/CLCF1/JAK1/TNFRSF1A/KDR/PDGFA/GPRC5B/IGF1R/MVP/IL6R/CBLB/SNX6/ABL1/PTK2/RAP2B/SOCS5/RAP2C	42
BP	GO:0030203	glycosaminoglycan metabolic process	22/1613	112/18870	0.000177861	0.00178239	0.00131321	TNFAIP6/EDNRA/CHST11/HAS2/CHPF/PDGFB/CHST15/CHST3/CHPF2/CSGALNACT2/CEMIP2/DSE/TGFB1/CD44/ST3GAL2/EXT2/NDST1/XYLT1/EXT1/CHSY1/CLTC/AP2A1	22
BP	GO:1900180	regulation of protein localization to nucleus	26/1613	143/18870	0.000181894	0.00181959	0.00134061	APOD/PKIG/PKIA/FLNA/FERMT1/FERMT2/CARD10/LATS2/GLIS2/TGFB1/GLI3/JAK1/YWHAZ/UBR5/YAP1/RAB23/BAG3/IPO7/PIK3R1/ATP13A2/PPP3CB/BMP4/LIMK2/ILRUN/TRIM8/MARK3	26
BP	GO:0045773	positive regulation of axon extension	11/1613	37/18870	0.000182238	0.0018198	0.00134077	FN1/L1CAM/CXCL12/NRP1/BMPR2/MACF1/MAP1B/SEMA7A/LIMK1/EIF4G2/PAFAH1B1	11
BP	GO:2000401	regulation of lymphocyte migration	16/1613	69/18870	0.000184226	0.00183641	0.00135301	PADI2/APOD/CCL21/CXCL12/MSN/APP/ABL2/WNK1/FADD/ADTRP/CD99L2/ABL1/ADAM10/STK10/LRCH1/CRK	16
BP	GO:0050848	regulation of calcium-mediated signaling	18/1613	83/18870	0.00018603	0.00185113	0.00136385	MYOZ1/CDH13/PDGFRB/PRNP/FHL2/LMCD1/PDGFRA/TREM2/GBP1/HOMER3/CALM1/PPP3CA/CMKLR1/PPP3CB/NFAT5/DYRK2/SLC9A1/PDK2	18
BP	GO:0051145	smooth muscle cell differentiation	17/1613	76/18870	0.00018733	0.00186079	0.00137097	MEF2C/EDNRA/COMP/ZEB1/OLFM2/EFEMP2/PDGFB/ACVR1/APLNR/SGCB/TMEM204/QKI/ENG/NFATC4/BMP4/HEY2/SMARCD3	17
BP	GO:0010715	regulation of extracellular matrix disassembly	7/1613	16/18870	0.000188488	0.00186574	0.00137461	FAP/PDPN/DDR2/FSCN1/LRP1/TGFB1/CST3	7
BP	GO:0033275	actin-myosin filament sliding	7/1613	16/18870	0.000188488	0.00186574	0.00137461	ACTC1/MYL1/TNNC1/MYH2/MYH7/MYH3/TPM1	7
BP	GO:0006929	substrate-dependent cell migration	9/1613	26/18870	0.000194498	0.00190851	0.00140613	FN1/CSPG4/VEGFC/SNAI2/NRP1/ITGA11/ITGA2/STON1/SDCBP	9
BP	GO:0031954	positive regulation of protein autophosphorylation	9/1613	26/18870	0.000194498	0.00190851	0.00140613	GREM1/VEGFC/PDGFC/PDGFB/TNKS1BP1/CALM1/PDGFA/RAP2B/RAP2C	9
BP	GO:0043931	ossification involved in bone maturation	9/1613	26/18870	0.000194498	0.00190851	0.00140613	GREM1/ADAMTS12/RYR1/RFLNB/ADAMTS7/DCHS1/BMP2/XYLT1/EXT1	9
BP	GO:0050926	regulation of positive chemotaxis	9/1613	26/18870	0.000194498	0.00190851	0.00140613	VEGFC/CDH13/F2RL1/F3/CXCL12/ITGA2/KDR/S1PR1/ANGPT2	9
BP	GO:0060343	trabecula formation	9/1613	26/18870	0.000194498	0.00190851	0.00140613	COL1A1/MMP2/GREM1/SFRP1/ADAMTS1/FHL2/MSX2/SLC40A1/HEY2	9
BP	GO:0098773	skin epidermis development	24/1613	128/18870	0.000195588	0.00191588	0.00141156	KRT1/INHBA/KRT16/CYP26B1/FST/PLEC/IGFBP5/MET/FERMT1/APCDD1/CDH3/HOXC13/TGFB2/KRT17/DLX3/WNT10A/DLL1/MSX2/SFN/SNAI1/CD109/EXT1/PDGFA/GLI2	24
BP	GO:0030857	negative regulation of epithelial cell differentiation	14/1613	56/18870	0.000197649	0.00193272	0.00142396	CAV1/MMP9/FST/ZEB1/CCND1/JAG1/DLL1/MSX2/S1PR3/ACVRL1/YAP1/SPRY1/SPRED1/EXTL3	14
BP	GO:0042147	retrograde transport, endosome to Golgi	20/1613	98/18870	0.000201503	0.00196361	0.00144673	CLTCL1/DCTN1/RAB7B/ERC1/RGP1/TBC1D23/YKT6/SNX6/SPAG9/CLTC/TMEM87B/PREPL/SNX12/EVI5/VAMP3/GOLT1B/VTI1B/GBF1/VPS35/TMEM87A	20
BP	GO:0048661	positive regulation of smooth muscle cell proliferation	20/1613	98/18870	0.000201503	0.00196361	0.00144673	THBS1/MMP2/CDH13/GJA1/PDGFRB/MMP9/IGFBP5/DDR2/PDGFB/ADAMTS1/CCN4/TGFB1/ITGA2/S1PR1/MEF2D/IGF1R/NR4A3/IL6R/BMP4/GNAI2	20
BP	GO:0032355	response to estradiol	22/1613	113/18870	0.000203325	0.00197795	0.00145729	MYOG/POSTN/CRYAB/COL1A1/MMP2/AREG/WNT7A/GJB2/SFRP1/NRIP1/TGFB1/MSX2/CAT/STRN3/ITGA2/RARA/MAP1B/IGF1R/STXBP1/NCOR2/NCOA3/PPP1R9B	22
BP	GO:0035024	negative regulation of Rho protein signal transduction	8/1613	21/18870	0.000206697	0.0019969	0.00147125	ITGA3/ITGB1/HEG1/MET/DLC1/ABL2/KCTD10/TNFAIP1	8
BP	GO:0060445	branching involved in salivary gland morphogenesis	8/1613	21/18870	0.000206697	0.0019969	0.00147125	SEMA3C/SNAI2/TGM2/NRP1/PDGFA/PLXNA1/PLXND1/BTBD7	8
BP	GO:0061318	renal filtration cell differentiation	8/1613	21/18870	0.000206697	0.0019969	0.00147125	BASP1/EDNRA/JAG1/LAMB2/FOXC2/EXT1/IQGAP1/MYO1E	8
BP	GO:0072112	podocyte differentiation	8/1613	21/18870	0.000206697	0.0019969	0.00147125	BASP1/EDNRA/JAG1/LAMB2/FOXC2/EXT1/IQGAP1/MYO1E	8
BP	GO:0051402	neuron apoptotic process	42/1613	278/18870	0.000207039	0.0019969	0.00147125	NES/MEF2C/AXL/TGFB3/F2R/NEFL/PCDHGC3/NGF/RETREG1/TUBA1A/NPR2/PRNP/CCND1/NRP1/TNFRSF21/PINK1/TGFB2/APP/TREM2/FZD1/ITGA1/CLCF1/FADD/SRPK2/KDR/ADARB1/BACE1/STXBP1/CEBPB/HIPK2/ATP13A2/LGMN/NFATC4/CPEB4/PLXND1/GBE1/BOK/SNX6/SIAH1/GRN/NR3C1/ABL1	42
BP	GO:0033673	negative regulation of kinase activity	32/1613	193/18870	0.000212177	0.00204297	0.0015052	CAV1/CAMK2N1/AGT/THY1/HEG1/PKIG/PKIA/EPHB2/LATS2/SFN/DUSP10/BMP2/SPRY4/DUSP3/UBASH3B/ADARB1/YWHAG/SPRY1/MVP/IPO7/AIDA/CBLB/DVL1/HIPK3/SNX6/GADD45A/ABL1/SPRED1/CORO1C/SMPD1/SOCS5/PTEN	32
BP	GO:0006022	aminoglycan metabolic process	23/1613	121/18870	0.000213599	0.00205317	0.00151271	CHI3L1/TNFAIP6/EDNRA/CHST11/HAS2/CHPF/PDGFB/CHST15/CHST3/CHPF2/CSGALNACT2/CEMIP2/DSE/TGFB1/CD44/ST3GAL2/EXT2/NDST1/XYLT1/EXT1/CHSY1/CLTC/AP2A1	23
BP	GO:0060976	coronary vasculature development	13/1613	50/18870	0.000217449	0.00208663	0.00153736	PDGFRB/PTK7/NRP1/APLN/APLNR/TGFBR1/NDST1/KCNJ8/AP2B1/BMP4/PLXND1/HEY2/SPRED1	13
BP	GO:0030514	negative regulation of BMP signaling pathway	16/1613	70/18870	0.000220112	0.00210512	0.00155098	SFRP2/HTRA1/FSTL3/HTRA3/FBN1/TNFAIP6/GREM1/SFRP1/CRIM1/FZD1/SKIL/NBL1/SMAD7/HIPK2/ABL1/SMURF2	16
BP	GO:0071692	protein localization to extracellular region	53/1613	377/18870	0.000220121	0.00210512	0.00155098	ANKRD1/ANO1/FBN1/VEGFC/LTBP2/F2RL2/LTBP1/TGFB3/IRS1/COMP/F2R/CAVIN1/RCN3/F2RL1/SYT7/GPR68/SFRP1/OLFM2/MYH10/KLF7/P3H1/TGFB2/ACSL4/ABCA1/PFKM/MYO18A/INHBB/TGFB1/TREM2/RAB11FIP5/WLS/PORCN/PCSK5/NBL1/KCNJ8/SLC16A1/STEAP3/ADTRP/PPP3CA/FOXO1/NLGN2/RAB11FIP3/ATP13A2/PPP3CB/TMED10/APBB1/MCU/RAB8B/SEL1L/SNX19/SIDT2/VPS35/PAFAH1B1	53
BP	GO:0050654	chondroitin sulfate proteoglycan metabolic process	10/1613	32/18870	0.000226346	0.00214739	0.00158212	CHST11/CHPF/CHST15/CHST3/CHPF2/CSGALNACT2/DSE/XYLT1/EXT1/CHSY1	10
BP	GO:0061036	positive regulation of cartilage development	10/1613	32/18870	0.000226346	0.00214739	0.00158212	LOXL2/BMP1/CCN1/RUNX2/BMPR2/GLI3/BMP2/SMAD7/ACVRL1/BMP4	10
BP	GO:0098868	bone growth	10/1613	32/18870	0.000226346	0.00214739	0.00158212	MMP13/COMP/TGFBR2/NPR2/DDR2/EVC/ANXA6/MSX2/EXT1/RARA	10
BP	GO:0015801	aromatic amino acid transport	6/1613	12/18870	0.0002272	0.00214739	0.00158212	SLC38A5/SLC7A8/SLC7A5/SLC7A1/SLC3A2/SLC15A4	6
BP	GO:0061309	cardiac neural crest cell development involved in outflow tract morphogenesis	6/1613	12/18870	0.0002272	0.00214739	0.00158212	SEMA3C/EDNRA/JAG1/TWIST1/PITX2/BMP4	6
BP	GO:0070561	vitamin D receptor signaling pathway	6/1613	12/18870	0.0002272	0.00214739	0.00158212	MN1/SNAI2/KANK2/VDR/CYP27B1/PIM1	6
BP	GO:0090178	regulation of establishment of planar polarity involved in neural tube closure	6/1613	12/18870	0.0002272	0.00214739	0.00158212	SFRP2/PTK7/SFRP1/FZD2/FZD1/DVL1	6
BP	GO:0006509	membrane protein ectodomain proteolysis	12/1613	44/18870	0.000231982	0.00218527	0.00161003	TIMP3/TIMP2/MMP7/ADAM19/PRKCQ/TIMP1/MYH9/FURIN/SNX9/BACE1/SH3D19/ADAM10	12
BP	GO:0035329	hippo signaling	12/1613	44/18870	0.000231982	0.00218527	0.00161003	FRMD6/LATS2/AJUBA/AMOTL1/MOB3B/TEAD1/TEAD4/DCHS1/AMOTL2/WWC2/YAP1/MARK3	12
BP	GO:1990776	response to angiotensin	11/1613	38/18870	0.00023684	0.00222732	0.00164102	ACTN2/INHBA/COL3A1/CAV1/AGT/DDR2/AGTRAP/PRKCA/PPP3CA/IGF1R/ROCK2	11
BP	GO:0022406	membrane docking	19/1613	92/18870	0.000245053	0.00230073	0.0016951	MSN/CAV2/BVES/STX2/CALM1/ESYT1/STXBP1/ATP2A2/YKT6/RALB/EXOC6B/ESYT2/RAB8B/VAMP3/PDZD8/VTI1B/TPRG1L/EXOC5/VAPB	19
BP	GO:0001666	response to hypoxia	44/1613	298/18870	0.000249465	0.00233606	0.00172113	MB/POSTN/CRYAB/THBS1/MMP2/CAV1/PLAU/VEGFC/TGFB3/LOXL2/EDNRA/RYR1/MMP14/CXCL12/HSPG2/SFRP1/DDR2/PINK1/SOD3/TGFB2/TWIST1/PLOD1/AJUBA/TGFB1/TREM2/SLC29A1/ITPR2/CAT/AGTRAP/FZD4/BMP2/KCNJ8/ITGA2/ACVRL1/CPEB2/AQP1/ANGPT2/HIPK2/SLC9A1/PDLIM1/PLK3/RPTOR/ROCK2/P4HB	44
BP	GO:0014902	myotube differentiation	24/1613	130/18870	0.000249643	0.00233606	0.00172113	ACTA1/MYOG/STAC3/MEF2C/ADAM12/ADAMTS15/EHD2/ITGB1/RYR1/CYP26B1/MMP14/PLEC/DMPK/CAV2/PTGFRN/MYH9/BHLHE41/TMEM119/EHD1/MYORG/PIEZO1/PPP3CA/PPP3CB/DOCK1	24
BP	GO:0071230	cellular response to amino acid stimulus	18/1613	85/18870	0.000254942	0.00237948	0.00175312	COL1A1/COL3A1/COL5A2/COL1A2/MMP2/COL6A1/COL4A6/COL16A1/ZEB1/COL4A1/PDGFC/SLC7A5/PDGFRA/CEBPB/CPEB4/UBR1/RPTOR/UBR2	18
BP	GO:0032102	negative regulation of response to external stimulus	64/1613	481/18870	0.000255226	0.00237948	0.00175312	MYOZ1/KRT1/PADI2/SERPINE1/THBS1/SEMA3C/FAP/NT5E/TNFAIP6/GREM1/PLAU/A2M/F2RL1/SIRPA/SERPINE2/NRP1/SERPING1/SEMA6C/PDGFB/C1QTNF1/PLK2/PHLDB2/THBD/MMP28/PDGFRA/IL20RB/TGFB1/TREM2/CDH5/SEMA6B/CD109/DUSP10/VSIG4/FURIN/NBL1/MUL1/YWHAZ/TNFRSF1A/RAB7B/DUSP3/PDGFA/ADTRP/IL22RA1/UBASH3B/SH2B3/SYT11/SEMA7A/BACE1/ELF4/ANGPT2/DVL1/PLAUR/GRN/CSNK1A1/ILRUN/CYLD/YTHDF3/HSPA8/SOCS5/PTEN/EXTL3/VPS35/NPLOC4/CRK	64
BP	GO:0008064	regulation of actin polymerization or depolymerization	27/1613	154/18870	0.000256379	0.00237948	0.00175312	ACTN2/BIN1/MYADM/CCL21/CFL2/KIRREL1/F2RL1/CXCL12/KANK2/CCL11/LIMA1/FHOD3/CDC42EP3/SNX9/SSH2/FLII/SVIL/COTL1/ESAM/CAPZA2/ARHGAP18/RDX/SPTBN1/DSTN/ADD1/MTPN/CAPZB	27
BP	GO:0035296	regulation of tube diameter	26/1613	146/18870	0.000256388	0.00237948	0.00175312	MMP2/CAV1/EDNRA/COMP/F2R/AGT/ACTA2/F2RL1/HTR7/SOD3/GUCY1A1/BMPR2/HRH1/FOXC2/PLOD3/SNTA1/VSTM4/EXT2/ITGA1/BDKRB2/KCNJ8/EXT1/HRH2/ABL1/DOCK4/ROCK2	26
BP	GO:0097746	blood vessel diameter maintenance	26/1613	146/18870	0.000256388	0.00237948	0.00175312	MMP2/CAV1/EDNRA/COMP/F2R/AGT/ACTA2/F2RL1/HTR7/SOD3/GUCY1A1/BMPR2/HRH1/FOXC2/PLOD3/SNTA1/VSTM4/EXT2/ITGA1/BDKRB2/KCNJ8/EXT1/HRH2/ABL1/DOCK4/ROCK2	26
BP	GO:0008217	regulation of blood pressure	31/1613	187/18870	0.000265076	0.00245608	0.00180956	POSTN/COL1A2/TPM1/VEGFC/EDNRA/F2R/AGT/EMILIN1/ACTA2/F2RL1/PTGS1/NPR2/SLC2A5/PDGFB/GNA12/APLN/DLL1/GUCY1A1/GAS6/BMPR2/RPS6KA2/EXT2/WNK1/AGTRAP/PCSK5/KCNJ8/EXT1/ACVRL1/CTSZ/BDKRB1/PLCB3	31
BP	GO:0018209	peptidyl-serine modification	45/1613	308/18870	0.00027123	0.00250899	0.00184854	SFRP2/CAV1/NGF/MAP3K20/TGFBR2/DMPK/BCAR3/GALNT2/PRKCQ/PINK1/IL11/PLK2/APP/LATS2/TGFB1/CD44/RPS6KA2/CAMK2D/CAB39/WNK1/TGFBR1/FNIP2/TNKS1BP1/BDKRB2/RPS6KA4/NEK6/PRKCA/SMAD7/SRPK2/POGLUT2/MAPKAPK3/HIPK2/BAK1/HIPK3/DYRK2/GADD45A/CSNK1A1/PRKACB/RPTOR/PTEN/MAST2/ROCK2/CSNK2A2/HSP90AB1/MARK3	45
BP	GO:1904705	regulation of vascular associated smooth muscle cell proliferation	19/1613	93/18870	0.000283681	0.00261988	0.00193024	TPM1/MEF2C/MMP2/TGFB3/GJA1/MMP9/CNN1/IGFBP5/EFEMP2/DDR2/PDGFB/ADAMTS1/GNA12/APLN/MEF2D/NR4A3/BMP4/GNAI2/PTEN	19
BP	GO:0035150	regulation of tube size	26/1613	147/18870	0.000286626	0.00264275	0.0019471	MMP2/CAV1/EDNRA/COMP/F2R/AGT/ACTA2/F2RL1/HTR7/SOD3/GUCY1A1/BMPR2/HRH1/FOXC2/PLOD3/SNTA1/VSTM4/EXT2/ITGA1/BDKRB2/KCNJ8/EXT1/HRH2/ABL1/DOCK4/ROCK2	26
BP	GO:0015804	neutral amino acid transport	14/1613	58/18870	0.000293767	0.00270419	0.00199236	SLC38A5/RGS4/SLC7A8/SLC7A5/SFXN3/SLC38A2/SLC1A3/SLC43A2/SLC1A4/SERINC3/SLC38A7/SLC7A6/SLC3A2/SLC36A1	14
BP	GO:0045217	cell-cell junction maintenance	7/1613	17/18870	0.000296839	0.00271918	0.0020034	F2R/KIRREL1/F2RL1/FERMT2/KIFC3/MTSS1/NLGN2	7
BP	GO:1901550	regulation of endothelial cell development	7/1613	17/18870	0.000296839	0.00271918	0.0020034	VCL/CDH5/S1PR3/TNFRSF1A/CLDN5/ADD1/ROCK2	7
BP	GO:1903140	regulation of establishment of endothelial barrier	7/1613	17/18870	0.000296839	0.00271918	0.0020034	VCL/CDH5/S1PR3/TNFRSF1A/CLDN5/ADD1/ROCK2	7
BP	GO:0022408	negative regulation of cell-cell adhesion	33/1613	205/18870	0.000298818	0.00273288	0.0020135	PLA2G2A/MYADM/CCL21/LRRC32/SERPINE2/CXCL12/PRNP/TNFRSF21/C1QTNF1/JAG1/FXYD5/PDCD1LG2/IL20RB/TGFB1/GLI3/WNK1/VSIG4/BMP2/SMAD7/DUSP3/ADTRP/UBASH3B/SH2B3/DTX1/RUNX1/CEBPB/CBLB/BMP4/PAG1/RDX/ABL1/PTK2/SOCS5	33
BP	GO:0071305	cellular response to vitamin D	8/1613	22/18870	0.00030058	0.00274013	0.00201884	TNC/MN1/SNAI2/SFRP1/KANK2/VDR/CYP27B1/PIM1	8
BP	GO:0072311	glomerular epithelial cell differentiation	8/1613	22/18870	0.00030058	0.00274013	0.00201884	BASP1/EDNRA/JAG1/LAMB2/FOXC2/EXT1/IQGAP1/MYO1E	8
BP	GO:0003333	amino acid transmembrane transport	20/1613	101/18870	0.000307425	0.00279802	0.00206149	SLC38A5/SLC16A2/RGS4/SLC7A8/ITGB1/SLC6A11/SLC7A5/SFXN3/LRRC8C/SLC38A2/SLC1A3/SLC7A1/SLC43A2/SLC1A4/SLC38A7/SLC7A6/SLC3A2/ARL6IP5/SLC15A4/SLC36A1	20
BP	GO:0010506	regulation of autophagy	50/1613	355/18870	0.000312901	0.00284328	0.00209483	EEF1A2/HSPB8/DCN/SLC7A5/MET/PINK1/PLK2/RNF152/NEDD4/FEZ1/TREM2/ABL2/WNK1/TRIM32/FYCO1/KDR/USP13/WIPI1/FOXO1/BAG3/DAPK1/DRAM1/ATP13A2/LZTS1/OPTN/DAPK3/BOK/RALB/SNX6/SNX18/TRIM5/CTSA/ABL1/MTM1/PLK3/TRIM8/EIF4G2/MTDH/RPTOR/ATP6V0D1/ATP6V1D/PSAP/TOM1/ATP6V1C1/SH3GLB1/TAB2/CSNK2A2/VPS35/PAFAH1B2/NOD1	50
BP	GO:0046328	regulation of JNK cascade	24/1613	132/18870	0.000316471	0.0028711	0.00211533	WNT7A/DACT1/CCL21/F2RL1/SIRPA/CCN2/MTURN/PINK1/SH3RF3/APP/MAP4K4/DUSP10/SH3RF1/DUSP3/IGF1R/AIDA/HIPK2/HIPK3/GADD45A/SDCBP/CYLD/PAFAH1B1/NOD1/CRK	24
BP	GO:0001701	in utero embryonic development	54/1613	392/18870	0.000322203	0.00291841	0.00215019	COL3A1/TGFB3/EDNRA/ITGB1/CHST11/TGFBR2/HEG1/FKBP10/CCN1/CMTM3/CSF2/PDGFB/TIE1/GNA12/PLCD3/ACVR1/LATS2/MYH9/TWIST1/RTN4/FOSL1/SOX15/PDGFRA/MDFI/SNAI1/GLI3/SPECC1/PLOD3/NXN/TGFBR1/SKIL/TEAD4/SH3PXD2A/BMP2/SEC24D/FURIN/ACVRL1/SEC24C/PCDH12/YAP1/VASH1/SBDS/CEBPB/FUT8/JAG2/CCM2/MYO1E/RIC8A/HEY2/ADCY9/ADAM10/YBX3/KIDINS220/MAN2A1	54
BP	GO:0006939	smooth muscle contraction	21/1613	109/18870	0.000326185	0.00294975	0.00217328	CAV1/SULF2/SULF1/EDNRA/COMP/F2R/ACTA2/CNN1/HTR7/MYLK/APBB2/GUCY1A1/SMTN/SPHK1/BDKRB2/ITGA2/DAPK3/APBB1/SETD3/DOCK4/ROCK2	21
BP	GO:0071229	cellular response to acid chemical	19/1613	94/18870	0.000327514	0.00295704	0.00217865	COL1A1/COL3A1/COL5A2/COL1A2/MMP2/COL6A1/COL4A6/COL16A1/PLEC/ZEB1/COL4A1/PDGFC/SLC7A5/PDGFRA/CEBPB/CPEB4/UBR1/RPTOR/UBR2	19
BP	GO:0035306	positive regulation of dephosphorylation	13/1613	52/18870	0.000331244	0.00298595	0.00219995	MEF2C/PDGFRB/PINK1/GNA12/TGFB1/CDH5/DLC1/ITGA1/BMP2/CALM1/CNEP1R1/SMPD1/HSP90AB1	13
BP	GO:0007033	vacuole organization	36/1613	232/18870	0.00033897	0.00305073	0.00224768	SRPX/SYT7/NPR2/PINK1/EPHB2/ABCA1/EFNB1/FEZ1/LIPA/ATG9A/B4GALNT1/EXT1/RAB7B/WIPI1/RAB23/TPP1/BAG3/WASHC5/ATP2A2/ATP13A2/PPP3CB/RALB/SNX18/GRN/SCARB2/MAP1LC3B/MTM1/ATG2B/MAN2A1/ATP6V1D/TOM1/RAB1B/SH3GLB1/ZFYVE26/CHMP3/VPS35	36
BP	GO:0030178	negative regulation of Wnt signaling pathway	29/1613	173/18870	0.000340135	0.00305446	0.00225043	SFRP2/CAV1/IGFBP6/GREM1/DACT1/SFRP4/APCDD1L/CTHRC1/DKK3/SNAI2/DAB2/SFRP1/FERMT1/APCDD1/BICC1/WNT11/LATS2/SHISA2/LRP1/MDFI/FZD1/GLI3/NXN/BMP2/FOXO1/AMFR/NFATC4/CSNK1A1/CYLD	29
BP	GO:0051650	establishment of vesicle localization	32/1613	198/18870	0.000340465	0.00305446	0.00225043	MYO1B/MYO5A/CDH3/PINK1/KIF1C/KIF13A/TANC2/DCTN1/MYO1C/PICALM/FYCO1/WIPI1/SYT11/CDR2L/TRAK2/TBC1D23/MYO1D/YKT6/ATP13A2/LIMK2/TMED10/MYO1E/STARD3NL/EXOC6B/DNM1/KIFAP3/SDCBP/TRIP11/GBF1/HGS/EXOC5/PAFAH1B1	32
BP	GO:0072089	stem cell proliferation	23/1613	125/18870	0.000349793	0.00313317	0.00230842	SFRP2/NES/VEGFC/GJA1/SNAI2/TGFBR2/PRRX1/FERMT1/FERMT2/WNT11/HMGA2/RUNX2/TGFB1/SFN/GLI3/TGFBR1/CD109/KDR/YAP1/CD34/PIM1/RUNX1/ATXN1L	23
BP	GO:0014897	striated muscle hypertrophy	20/1613	102/18870	0.000352197	0.00314971	0.0023206	TCAP/CSRP3/MYH7/RGS4/AGT/IGFBP5/LMCD1/CAMK2D/PRKCA/TNFRSF1A/PDLIM5/PPP3CA/MEF2A/FOXO1/NR4A3/ATP2A2/HEY2/SLC9A1/MTPN/ROCK2	20
BP	GO:0097061	dendritic spine organization	17/1613	80/18870	0.000358683	0.00320265	0.00235961	WNT7A/ITGA3/PRNP/NGEF/EPHB2/TREM2/EPHB3/TANC2/PDLIM5/IGF1R/DVL1/LGMN/CFL1/MTMR2/PTEN/VPS35/PAFAH1B1	17
BP	GO:1901861	regulation of muscle tissue development	12/1613	46/18870	0.00036465	0.00325079	0.00239508	MYOG/MEF2C/IGFBP5/TWIST1/DLL1/SOX15/LOX/TGFB1/BMP4/MTM1/YBX3/MTPN	12
BP	GO:0000271	polysaccharide biosynthetic process	15/1613	66/18870	0.000366125	0.0032588	0.00240098	IRS1/PPP1R3C/HAS2/PDGFB/CSGALNACT2/TGFB1/EXT2/NDST1/EXT1/GBE1/DYRK2/CLTC/GYS1/AP2A1/GYG1	15
BP	GO:1903077	negative regulation of protein localization to plasma membrane	9/1613	28/18870	0.000367585	0.00326665	0.00240677	LRRC15/DAB2/TGFB1/GBP1/WNK1/PICALM/RHOQ/TMBIM1/CLTC	9
BP	GO:0090263	positive regulation of canonical Wnt signaling pathway	21/1613	110/18870	0.000371243	0.00329398	0.0024269	SFRP2/COL1A1/CAV1/SULF2/DACT1/SFRP4/PTK7/ADGRA2/SFRP1/CDH3/TGFB1/WNK1/WLS/UBR5/YAP1/GPRC5B/USP47/DAPK3/VCP/SMURF2/VPS35	21
BP	GO:0051648	vesicle localization	34/1613	216/18870	0.000373922	0.00331255	0.00244058	MYO1B/MYO5A/CDH3/PINK1/KIF1C/KIF13A/TANC2/DCTN1/MYO1C/PICALM/FYCO1/WIPI1/SYT11/CDR2L/NLGN2/TRAK2/TBC1D23/MYO1D/YKT6/ATP13A2/LIMK2/TMED10/MYO1E/STARD3NL/EXOC6B/DNM1/KIFAP3/SDCBP/PTEN/TRIP11/GBF1/HGS/EXOC5/PAFAH1B1	34
BP	GO:0072091	regulation of stem cell proliferation	19/1613	95/18870	0.000377125	0.00333049	0.00245379	VEGFC/GJA1/SNAI2/TGFBR2/PRRX1/FERMT1/FERMT2/WNT11/HMGA2/RUNX2/TGFB1/SFN/GLI3/TGFBR1/CD109/KDR/YAP1/PIM1/ATXN1L	19
BP	GO:1990874	vascular associated smooth muscle cell proliferation	19/1613	95/18870	0.000377125	0.00333049	0.00245379	TPM1/MEF2C/MMP2/TGFB3/GJA1/MMP9/CNN1/IGFBP5/EFEMP2/DDR2/PDGFB/ADAMTS1/GNA12/APLN/MEF2D/NR4A3/BMP4/GNAI2/PTEN	19
BP	GO:0050769	positive regulation of neurogenesis	37/1613	242/18870	0.000379385	0.00334521	0.00246465	FN1/BIN1/VCAN/VEGFC/NEFL/ITGB1/NGF/L1CAM/SERPINE2/CXCL12/SLC7A5/TGM2/NRP1/SERPINF1/EPHB2/MME/LPAR3/BMPR2/TGFB1/PLXNC1/GLI3/CLCF1/FZD4/SKIL/MACF1/BMP2/TRIM32/MAP1B/SEMA7A/PLXNA1/PLXND1/SMARCD3/MAN2A1/LIMK1/EIF4G2/PAFAH1B1/STK25	37
BP	GO:0051258	protein polymerization	42/1613	286/18870	0.000382577	0.00336811	0.00248151	CASQ2/BIN1/MYADM/CCL21/NEFL/KIRREL1/TPPP3/TUBA1A/KANK2/PDE4DIP/MET/MAP4/CCL11/PINK1/GAS7/FHOD3/CDC42EP3/CDH5/DCTN1/MAP7D3/TRIM32/SNX9/SSH2/MAP1B/FLII/SVIL/CAMSAP2/INF2/MSRB1/WASHC5/COTL1/ESAM/CAPZA2/ARHGAP18/RDX/SPTBN1/ABL1/ADD1/MTPN/SLAIN2/CHMP3/CAPZB	42
BP	GO:0018105	peptidyl-serine phosphorylation	43/1613	295/18870	0.000385638	0.00338978	0.00249748	SFRP2/CAV1/NGF/MAP3K20/TGFBR2/DMPK/BCAR3/PRKCQ/PINK1/IL11/PLK2/APP/LATS2/TGFB1/CD44/RPS6KA2/CAMK2D/CAB39/WNK1/TGFBR1/FNIP2/TNKS1BP1/BDKRB2/RPS6KA4/NEK6/PRKCA/SMAD7/SRPK2/MAPKAPK3/HIPK2/BAK1/HIPK3/DYRK2/GADD45A/CSNK1A1/PRKACB/RPTOR/PTEN/MAST2/ROCK2/CSNK2A2/HSP90AB1/MARK3	43
BP	GO:0044403	biological process involved in symbiotic interaction	46/1613	322/18870	0.000388898	0.00341051	0.00251275	FN1/CAV1/ITGA5/AXL/LRRC15/LGALS1/ITGB1/ITGB6/F2RL1/KRT6A/IFIT1/ITGAV/CAV2/NRP1/ITGB5/EFNB2/MRC1/HMGA2/GAS6/INHBB/SLC7A1/IFITM3/IGF2R/CTSL/ANPEP/FURIN/XPR1/ZDHHC9/PVR/ITGA2/KPNA3/CTSB/SLC3A2/LAMP1/TRIM5/SCARB2/CFL1/ZFYVE1/TRIM8/HSPA8/SMPD1/ROCK2/HSP90AB1/CHMP3/CCNK/P4HB	46
BP	GO:1901654	response to ketone	33/1613	208/18870	0.000391386	0.00341051	0.00251275	POSTN/INHBA/TNC/THBS1/CAV1/CDA/DSG1/CCL21/TGFB3/A2M/NEFL/FBXO32/FIBIN/GJB2/MSN/IGFBP7/SFRP1/SERPINF1/TGFB2/FOSL1/GAS6/TGFB1/LIPA/KLF9/SH3RF1/AQP1/YAP1/IGF1R/SLIT3/NR3C1/PPP1R9B/GNB1/ROCK2	33
BP	GO:0036363	transforming growth factor beta activation	6/1613	13/18870	0.00039144	0.00341051	0.00251275	LTBP1/AGT/ITGB6/LRRC32/ITGAV/HSP90AB1	6
BP	GO:1901862	negative regulation of muscle tissue development	6/1613	13/18870	0.00039144	0.00341051	0.00251275	IGFBP5/TWIST1/SOX15/TGFB1/BMP4/YBX3	6
BP	GO:0034405	response to fluid shear stress	10/1613	34/18870	0.000392824	0.00341051	0.00251275	MEF2C/MMP2/TGFB3/PLEC/HAS2/CSF2/ABCA1/SMAD7/MTSS1/SOCS5	10
BP	GO:0048333	mesodermal cell differentiation	10/1613	34/18870	0.000392824	0.00341051	0.00251275	SFRP2/INHBA/GJA1/ITGA3/ITGB1/HMGA2/ITGB4/FOXC2/ITGA2/BMP4	10
BP	GO:0060351	cartilage development involved in endochondral bone morphogenesis	10/1613	34/18870	0.000392824	0.00341051	0.00251275	MMP13/COL1A1/SERPINH1/COMP/TGFBR2/NPR2/ANXA6/EXT1/RARA/TRIP11	10
BP	GO:1904385	cellular response to angiotensin	10/1613	34/18870	0.000392824	0.00341051	0.00251275	ACTN2/INHBA/CAV1/AGT/DDR2/AGTRAP/PRKCA/PPP3CA/IGF1R/ROCK2	10
BP	GO:0016525	negative regulation of angiogenesis	26/1613	150/18870	0.000397079	0.00344216	0.00253608	THBS4/THBS2/SERPINE1/THBS1/SPARC/SULF1/EMILIN1/DCN/CREB3L1/HSPG2/COL4A2/ADAMTS1/TIE1/PLK2/SERPINF1/TGFB2/ISM1/PTPRM/VASH1/CLDN5/ANGPT2/GADD45A/GPR4/SPRED1/ROCK2/HGS	26
BP	GO:0030834	regulation of actin filament depolymerization	13/1613	53/18870	0.000404977	0.00349455	0.00257467	ACTN2/CFL2/F2RL1/LIMA1/FLII/SVIL/CAPZA2/RDX/SPTBN1/DSTN/ADD1/MTPN/CAPZB	13
BP	GO:0048146	positive regulation of fibroblast proliferation	13/1613	53/18870	0.000404977	0.00349455	0.00257467	FN1/CD248/AGT/CDK6/PDGFC/DDR2/PDGFB/GAS6/PDGFRA/SPHK1/AQP1/PDGFA/ABL1	13
BP	GO:2001238	positive regulation of extrinsic apoptotic signaling pathway	13/1613	53/18870	0.000404977	0.00349455	0.00257467	INHBA/TIMP3/THBS1/CAV1/SRPX/AGT/TNFRSF12A/SFRP1/FADD/SKIL/PEA15/CYLD/PTEN	13
BP	GO:2001234	negative regulation of apoptotic signaling pathway	37/1613	243/18870	0.000411497	0.0035454	0.00261213	SFRP2/SERPINE1/THBS1/MMP9/ITGA6/CXCL12/SNAI2/CREB3L1/ITGAV/NRP1/CSF2/IFI6/PINK1/ACVR1/ACKR3/CD44/FZD1/MEIS3/IVNS1ABP/SNAI1/TGFBR1/BDKRB2/SH3RF1/TRIM32/YAP1/PEA15/PLAUR/TMBIM1/BAK1/USP47/BMP4/SLC35F6/BOK/GNAI2/YBX3/GRINA/CSNK2A2	37
BP	GO:0031345	negative regulation of cell projection organization	31/1613	192/18870	0.00042531	0.00365883	0.00269571	SEMA3C/SPOCK1/CCL21/ITGA3/THY1/DAB2/PRNP/NRP1/PMP22/NGEF/FLNA/MAP4/SEMA6C/VIM/EFNB2/DPYSL3/EPHB2/RTN4/SEMA6B/DIP2B/YAP1/PPP3CA/SEMA7A/WDR44/NFATC4/PRAG1/LIMK2/PTPRG/PTEN/PAFAH1B1/CAPZB	31
BP	GO:0051099	positive regulation of binding	23/1613	127/18870	0.000442856	0.00380399	0.00280265	CAV1/DACT1/MMP9/NGF/NRP1/MET/APP/TWIST1/LRP1/TGFB1/BMP2/RARA/CLDN5/AMFR/HIPK2/LARP6/PLAUR/BMP4/RALB/ABL1/ADD1/USP9X/MARK3	23
BP	GO:0036293	response to decreased oxygen levels	45/1613	315/18870	0.000447264	0.00383602	0.00282625	MB/POSTN/CRYAB/THBS1/MMP2/CAV1/PLAU/VEGFC/TGFB3/LOXL2/EDNRA/RYR1/MMP14/CXCL12/HSPG2/SFRP1/DDR2/PINK1/SOD3/TGFB2/TWIST1/PLOD1/AJUBA/TGFB1/TREM2/SLC29A1/ITPR2/CAT/AGTRAP/FZD4/BMP2/KCNJ8/ITGA2/ACVRL1/CPEB2/AQP1/ANGPT2/HIPK2/CPEB4/SLC9A1/PDLIM1/PLK3/RPTOR/ROCK2/P4HB	45
BP	GO:0016264	gap junction assembly	7/1613	18/18870	0.000450026	0.00384221	0.00283082	CAV1/GJA1/AGT/GJB6/GJB2/APLNR/GJC1	7
BP	GO:0032328	alanine transport	7/1613	18/18870	0.000450026	0.00384221	0.00283082	SLC38A5/SLC7A8/SLC7A5/SLC38A2/SLC1A4/SLC3A2/SLC36A1	7
BP	GO:2000811	negative regulation of anoikis	7/1613	18/18870	0.000450026	0.00384221	0.00283082	CAV1/PDK4/ITGA5/ITGB1/SNAI2/ZNF304/PTK2	7
BP	GO:0010837	regulation of keratinocyte proliferation	12/1613	47/18870	0.000452028	0.00385349	0.00283912	AREG/HAS2/SNAI2/ZEB1/CDH3/EFNB2/VDR/PTPRK/SFN/CD109/KLF9/YAP1	12
BP	GO:0043409	negative regulation of MAPK cascade	29/1613	176/18870	0.00045612	0.00388252	0.00286051	TIMP3/CAV1/DACT1/AGT/EMILIN1/F2RL1/SIRPA/DAB2/DUSP6/PINK1/EPHB2/TREM2/GBP1/DUSP10/BMP2/SPRY4/DUSP3/SH2B3/IGF1R/SPRY1/FOXO1/AIDA/HIPK3/ABL1/CYLD/SPRED1/SMPD1/PTEN/PAFAH1B1	29
BP	GO:0014896	muscle hypertrophy	20/1613	104/18870	0.000459046	0.00390155	0.00287453	TCAP/CSRP3/MYH7/RGS4/AGT/IGFBP5/LMCD1/CAMK2D/PRKCA/TNFRSF1A/PDLIM5/PPP3CA/MEF2A/FOXO1/NR4A3/ATP2A2/HEY2/SLC9A1/MTPN/ROCK2	20
BP	GO:0060828	regulation of canonical Wnt signaling pathway	39/1613	262/18870	0.000462912	0.0039285	0.00289439	SFRP2/COL1A1/CAV1/SULF2/IGFBP6/GREM1/DACT1/SFRP4/CTHRC1/DKK3/SNAI2/DAB2/PTK7/ADGRA2/SFRP1/FERMT1/CDH3/BICC1/WNT11/LATS2/CDK14/TGFB1/FZD1/GLI3/WNK1/WLS/BMP2/UBR5/YAP1/GPRC5B/FOXO1/AMFR/USP47/DAPK3/CSNK1A1/CYLD/VCP/SMURF2/VPS35	39
BP	GO:2000181	negative regulation of blood vessel morphogenesis	26/1613	152/18870	0.000490081	0.00414559	0.00305434	THBS4/THBS2/SERPINE1/THBS1/SPARC/SULF1/EMILIN1/DCN/CREB3L1/HSPG2/COL4A2/ADAMTS1/TIE1/PLK2/SERPINF1/TGFB2/ISM1/PTPRM/VASH1/CLDN5/ANGPT2/GADD45A/GPR4/SPRED1/ROCK2/HGS	26
BP	GO:0070169	positive regulation of biomineral tissue development	13/1613	54/18870	0.000492185	0.00414559	0.00305434	MEF2C/AMTN/CCN1/ANO6/VDR/ACVR1/BMPR2/FAM20C/TMEM119/BMP2/CEBPB/GPM6B/BMP4	13
BP	GO:0001778	plasma membrane repair	9/1613	29/18870	0.000492894	0.00414559	0.00305434	SYT7/AHNAK/MYOF/ANXA6/MYH9/SYT11/S100A10/SMPD1/CHMP3	9
BP	GO:0003401	axis elongation	9/1613	29/18870	0.000492894	0.00414559	0.00305434	SFRP2/TNC/AREG/PTK7/SFRP1/WNT11/YAP1/SPRY1/BMP4	9
BP	GO:0070977	bone maturation	9/1613	29/18870	0.000492894	0.00414559	0.00305434	GREM1/ADAMTS12/RYR1/RFLNB/ADAMTS7/DCHS1/BMP2/XYLT1/EXT1	9
BP	GO:1901186	positive regulation of ERBB signaling pathway	9/1613	29/18870	0.000492894	0.00414559	0.00305434	MMP9/AGT/BCAR3/AFAP1L2/RTN4/DGKD/HIP1/PLAUR/RALB	9
BP	GO:0001707	mesoderm formation	16/1613	75/18870	0.000505049	0.00424151	0.00312501	SFRP2/INHBA/GJA1/ITGA3/ITGB1/WNT11/ACVR1/HMGA2/ITGB4/BMPR2/FOXC2/SNAI1/EXT2/WLS/ITGA2/BMP4	16
BP	GO:0030947	regulation of vascular endothelial growth factor receptor signaling pathway	10/1613	35/18870	0.000508229	0.00426189	0.00314002	ITGA5/VEGFC/EMILIN1/NRP1/DLL1/NEDD4/TMEM204/FZD4/MMRN2/HGS	10
BP	GO:0034394	protein localization to cell surface	15/1613	68/18870	0.000514647	0.00430931	0.00317496	ACTN2/MAP1A/FLNA/WNT11/EPHB2/VCL/FBLN5/PTPRK/RAB11FIP5/PICALM/NLGN2/LEPROT/GPM6B/HSP90AB1/GBF1	15
BP	GO:0031400	negative regulation of protein modification process	58/1613	437/18870	0.000517662	0.00432814	0.00318884	SFRP2/CAV1/MYADM/CAMK2N1/AGT/KIRREL1/SIRPA/THY1/HEG1/PRNP/PKIG/SFRP1/PKIA/DUSP6/P3H1/EPHB2/LATS2/TGFB1/IVNS1ABP/SFN/SNTA1/NXN/WNK1/CD109/N4BP1/DUSP10/BMP2/BDKRB2/CALM1/SPRY4/SMAD7/DUSP3/UBASH3B/ADARB1/YWHAG/SPRY1/MVP/IPO7/ENG/AIDA/CBLB/DVL1/BAK1/HIPK3/SNX6/SPAG9/GADD45A/ABL1/BDKRB1/SPRED1/LIMK1/CORO1C/SMPD1/SOCS5/PTEN/ROCK2/CRY2/YWHAB	58
BP	GO:0015807	L-amino acid transport	18/1613	90/18870	0.000531775	0.00443958	0.00327094	SLC38A5/RGS4/SLC7A8/ITGB1/SLC7A5/SLC38A2/SLC1A3/SLC7A1/SLC43A2/KCNJ8/SLC1A4/SERINC3/SLC7A6/SLC3A2/STXBP1/ARL6IP5/SLC15A4/SLC36A1	18
BP	GO:0006470	protein dephosphorylation	32/1613	203/18870	0.00053345	0.00444699	0.0032764	PDGFRB/NUAK1/DUSP6/PINK1/GNA12/PPP2R3A/PTPRK/TGFB1/PTPN21/CDH5/DLC1/ITGA1/DUSP10/CALM1/PTPRE/SSH2/PTPRM/DUSP3/UBASH3B/PPP3CA/PPP3CB/PTPRG/CNEP1R1/MTM1/MTMR2/SMPD1/PTEN/ROCK2/HSP90AB1/PPP2R5E/CRY2/YWHAB	32
BP	GO:0007159	leukocyte cell-cell adhesion	56/1613	419/18870	0.000539967	0.00449469	0.00331154	CAV1/PLA2G2A/NT5E/ITGA5/CCL21/LGALS1/ITGB1/CERCAM/LRRC32/SIRPA/THY1/CXCL12/HAS2/TGFBR2/MSN/PRNP/ETS1/PRKCQ/CD276/TNFRSF21/IL7R/EFNB2/OLR1/EFNB1/PDCD1LG2/IL20RB/SLC7A1/CD44/GLI3/ABL2/WNK1/FADD/DUSP10/VSIG4/HSPH1/EXT1/SMAD7/RARA/DUSP3/ADTRP/GLI2/PPP3CA/DTX1/RUNX1/EGR3/NR4A3/CEBPB/CBLB/BMP4/ACTB/PAG1/NFAT5/SMARCD3/ABL1/STK10/SOCS5	56
BP	GO:1901343	negative regulation of vasculature development	26/1613	153/18870	0.000543369	0.00451636	0.0033275	THBS4/THBS2/SERPINE1/THBS1/SPARC/SULF1/EMILIN1/DCN/CREB3L1/HSPG2/COL4A2/ADAMTS1/TIE1/PLK2/SERPINF1/TGFB2/ISM1/PTPRM/VASH1/CLDN5/ANGPT2/GADD45A/GPR4/SPRED1/ROCK2/HGS	26
BP	GO:0033674	positive regulation of kinase activity	47/1613	337/18870	0.000580613	0.00481883	0.00355036	EEF1A2/THBS1/CHI3L1/AXL/CCL21/IRS1/PDGFRB/AGT/TGFBR2/PDGFC/PRNP/CCND1/CCN1/MET/FERMT2/DDR2/PDGFB/CARD10/TIE1/PINK1/TGFB2/HMGA2/GAS6/PDGFRA/TGFB1/TREM2/CAB39/NRG1/CALM1/SNX9/KDR/PDGFA/GPRC5B/IGF1R/IL6R/IQGAP1/RALB/MAP3K4/ABL1/CACUL1/PTK2/OSBPL8/RPTOR/TAB2/HSP90AB1/COPS8/RAP1A	47
BP	GO:0097193	intrinsic apoptotic signaling pathway	45/1613	319/18870	0.000588444	0.00487666	0.00359297	SFRP2/CAV1/MMP9/MLLT11/CXCL12/SNAI2/CREB3L1/GSDME/IFI6/PINK1/TREM2/ACKR3/CD44/FZD1/IVNS1ABP/SFN/SNAI1/SGPP1/FNIP2/SKIL/BDKRB2/TRIM32/SERINC3/TNFRSF1A/PIK3R1/CEBPB/HIPK2/NFATC4/PLAUR/ARL6IP5/BAK1/USP47/BOK/SIAH1/DYRK2/PHLDA3/ABL1/YBX3/CYLD/GRINA/PDK2/SGMS1/P4HB/ERCC6/STK25	45
BP	GO:0010839	negative regulation of keratinocyte proliferation	8/1613	24/18870	0.000592212	0.00489277	0.00360484	SNAI2/ZEB1/EFNB2/VDR/PTPRK/SFN/CD109/KLF9	8
BP	GO:0040037	negative regulation of fibroblast growth factor receptor signaling pathway	8/1613	24/18870	0.000592212	0.00489277	0.00360484	THBS1/SULF2/SULF1/CREB3L1/APLN/SHISA2/SPRY4/SPRY1	8
BP	GO:0035303	regulation of dephosphorylation	20/1613	106/18870	0.000592984	0.00489277	0.00360484	MEF2C/PDGFRB/NUAK1/PINK1/GNA12/TGFB2/TGFB1/CDH5/DLC1/ITGA1/BMP2/CALM1/IQGAP1/CNEP1R1/MTMR2/SMPD1/ROCK2/HSP90AB1/CRY2/YWHAB	20
BP	GO:0014888	striated muscle adaptation	13/1613	55/18870	0.000594775	0.00489326	0.00360519	ACTA1/TCAP/TNNC1/TNNI1/MYH7/MYOG/MYOZ1/TNNT1/IGFBP5/PPP3CA/FOXO1/ATP2A2/HEY2	13
BP	GO:0051058	negative regulation of small GTPase mediated signal transduction	13/1613	55/18870	0.000594775	0.00489326	0.00360519	ITGA3/ITGB1/HEG1/MET/RASA3/TGFB2/EPHB2/DLC1/ABL2/SPRY4/SPRY1/KCTD10/TNFAIP1	13
BP	GO:0043547	positive regulation of GTPase activity	36/1613	239/18870	0.000600411	0.00493245	0.00363407	CCL21/F2R/ITGB1/ITGA6/F2RL1/THY1/TGM2/CAV2/SFRP1/NGEF/FERMT2/CCL11/BCAR3/WNT11/AGRN/MAP4K4/TBC1D2B/LIMS1/CCL13/SYDE1/RGS16/PICALM/MAPRE2/RAPGEF1/TBC1D16/SNX9/RGP1/S100A10/DOCK9/SNX18/DOCK11/TBC1D1/CORO1C/EVI5/RSU1/RAP1A	36
BP	GO:0009267	cellular response to starvation	29/1613	179/18870	0.000605651	0.00496827	0.00366046	PDK4/CTSK/KLF10/NUAK1/SLC7A5/SFRP1/RNF152/SLC38A2/GAS6/INHBB/BMPR2/PLIN3/XPR1/YWHAZ/RIPOR1/WIPI1/AOC1/IGF1R/YWHAG/FOXO1/CPEB4/RALB/MAP1LC3B/ZFYVE1/HSPA8/RPTOR/HSPA5/LAMP2/SH3GLB1	29
BP	GO:0097581	lamellipodium organization	18/1613	91/18870	0.000610846	0.00500362	0.00368651	PDPN/CDH13/RHOD/ITGB1/ABLIM2/ABLIM3/FSCN1/VCL/AJUBA/VAV2/CD44/S1PR1/ARHGEF4/PIK3R1/ARHGEF6/PARVB/CORO1C/CAPZB	18
BP	GO:0030866	cortical actin cytoskeleton organization	11/1613	42/18870	0.000612969	0.00500651	0.00368863	EHD2/PLEC/CAVIN3/TLN1/FHOD1/FHOD3/RHOQ/FMNL2/IQGAP1/FMNL3/ROCK2	11
BP	GO:0035307	positive regulation of protein dephosphorylation	11/1613	42/18870	0.000612969	0.00500651	0.00368863	PDGFRB/PINK1/GNA12/TGFB1/CDH5/DLC1/ITGA1/CALM1/CNEP1R1/SMPD1/HSP90AB1	11
BP	GO:0042063	gliogenesis	47/1613	338/18870	0.000619862	0.00504854	0.0037196	COL3A1/CSPG4/BIN1/VCAN/ANO1/AREG/VEGFC/MXRA8/MMP14/SERPINE2/PLEC/LAMA2/CDK6/TUBA1A/SLC7A5/POU3F1/APCDD1/LAMB1/TNFRSF21/VIM/TGFB2/NDN/APP/ADGRG1/BMERB1/RTN4/LRP1/DLL1/ITGB4/LAMB2/TGFB1/TREM2/GLI3/CLCF1/DUSP10/BMP2/RRAS/DTX1/RRAS2/GPM6B/BOK/GRN/NR3C1/ABL1/PTEN/SLC45A3/PAFAH1B1	47
BP	GO:0032874	positive regulation of stress-activated MAPK cascade	22/1613	122/18870	0.000619902	0.00504854	0.0037196	IGFBP6/WNT7A/CCL21/F2RL1/CCN2/MTURN/SH3RF3/TGFB2/APP/SPHK1/BMP2/SH3RF1/HIPK2/ARL6IP5/BMP4/GADD45A/SDCBP/MAP3K4/MAP3K3/NOD1/STK25/CRK	22
BP	GO:0003222	ventricular trabecula myocardium morphogenesis	6/1613	14/18870	0.000635585	0.00513189	0.00378101	HEG1/TGFB2/NRG1/TGFBR1/ENG/HEY2	6
BP	GO:0030049	muscle filament sliding	6/1613	14/18870	0.000635585	0.00513189	0.00378101	MYL1/TNNC1/MYH2/MYH7/MYH3/TPM1	6
BP	GO:0032486	Rap protein signal transduction	6/1613	14/18870	0.000635585	0.00513189	0.00378101	PLK2/RAPGEF1/RDX/RAP2B/RAP1A/RAP2C	6
BP	GO:0060837	blood vessel endothelial cell differentiation	6/1613	14/18870	0.000635585	0.00513189	0.00378101	NRP1/DLL1/LIPA/KDR/CCM2/HEY2	6
BP	GO:1900426	positive regulation of defense response to bacterium	6/1613	14/18870	0.000635585	0.00513189	0.00378101	KLK5/KLK7/EMILIN1/F2RL1/MMRN2/GRN	6
BP	GO:1902043	positive regulation of extrinsic apoptotic signaling pathway via death domain receptors	6/1613	14/18870	0.000635585	0.00513189	0.00378101	TIMP3/THBS1/SFRP1/SKIL/PEA15/PTEN	6
BP	GO:1902074	response to salt	50/1613	366/18870	0.000637227	0.00513781	0.00378538	CASQ2/MYOG/COL1A1/MEF2C/THBS1/CAV1/ASPN/NT5E/RGS4/EDNRA/NEFL/RYR1/SYT7/PLEC/DAB2/TUBA1A/NPR2/TGM2/COL18A1/PANX1/PDGFB/CLIC4/ADCY7/NEDD4/SLC1A3/INHBB/RUNX2/AGRN/CAMK2D/CAT/FADD/CALM1/KCNJ8/ITGA2/SLC25A24/PPP3CA/SYT11/AOC1/MEF2A/IGF1R/SEC31A/LGMN/NFATC4/IQGAP1/GNAI2/ADD1/PPP1R9B/SMPD1/GNB1/ROCK2	50
BP	GO:0003300	cardiac muscle hypertrophy	19/1613	99/18870	0.000646562	0.00520565	0.00383535	TCAP/CSRP3/MYH7/RGS4/AGT/LMCD1/CAMK2D/PRKCA/TNFRSF1A/PDLIM5/PPP3CA/MEF2A/FOXO1/NR4A3/ATP2A2/HEY2/SLC9A1/MTPN/ROCK2	19
BP	GO:0007254	JNK cascade	27/1613	163/18870	0.00064773	0.00520598	0.00383559	WNT7A/DACT1/CCL21/F2RL1/SIRPA/CCN2/MAP3K20/MTURN/PINK1/SH3RF3/APP/MAP4K4/DUSP10/SH3RF1/DUSP3/IGF1R/AIDA/ARHGEF6/HIPK2/HIPK3/GADD45A/SDCBP/CYLD/PAFAH1B1/NOD1/ERCC6/CRK	27
BP	GO:0033687	osteoblast proliferation	10/1613	36/18870	0.00065036	0.00520598	0.00383559	GREM1/MN1/CTHRC1/ITGAV/CCN1/SFRP1/TMEM119/BMP2/IGF1R/ABL1	10
BP	GO:0010955	negative regulation of protein processing	9/1613	30/18870	0.000651208	0.00520598	0.00383559	SERPINE1/THBS1/PLAU/SERPINE2/PRNP/GAS1/CTSZ/GLG1/SNX12	9
BP	GO:1903318	negative regulation of protein maturation	9/1613	30/18870	0.000651208	0.00520598	0.00383559	SERPINE1/THBS1/PLAU/SERPINE2/PRNP/GAS1/CTSZ/GLG1/SNX12	9
BP	GO:1904376	negative regulation of protein localization to cell periphery	9/1613	30/18870	0.000651208	0.00520598	0.00383559	LRRC15/DAB2/TGFB1/GBP1/WNK1/PICALM/RHOQ/TMBIM1/CLTC	9
BP	GO:0038166	angiotensin-activated signaling pathway	7/1613	19/18870	0.000660231	0.00527066	0.00388325	ACTN2/CAV1/AGT/AGTRAP/PRKCA/PPP3CA/ROCK2	7
BP	GO:0050866	negative regulation of cell activation	34/1613	223/18870	0.000674061	0.00537347	0.003959	FN1/INHBA/PLA2G2A/AXL/EMILIN1/LRRC32/SERPINE2/PRNP/SFRP1/PDGFB/TNFRSF21/C1QTNF1/THBD/PDCD1LG2/PDGFRA/IL20RB/TREM2/GLI3/VSIG4/SMAD7/DUSP3/ADGRF5/PDGFA/UBASH3B/SH2B3/SYT11/DTX1/RUNX1/CEBPB/CBLB/BMP4/PAG1/GRN/SOCS5	34
BP	GO:0010171	body morphogenesis	12/1613	49/18870	0.000680289	0.00538515	0.0039676	MYH3/COL1A1/MMP2/TGFB3/CRISPLD2/PHLDB1/PHLDB2/PDGFRA/ZNF281/RRAS/CLDN5/ASPH	12
BP	GO:0032873	negative regulation of stress-activated MAPK cascade	12/1613	49/18870	0.000680289	0.00538515	0.0039676	DACT1/F2RL1/SIRPA/PINK1/TREM2/DUSP10/DUSP3/FOXO1/AIDA/HIPK3/CYLD/PAFAH1B1	12
BP	GO:0033628	regulation of cell adhesion mediated by integrin	12/1613	49/18870	0.000680289	0.00538515	0.0039676	SFRP2/SERPINE1/PLAU/CCL21/SNAI2/FERMT1/TGFB2/FOXC2/WNK1/PIEZO1/PTK2/CRK	12
BP	GO:0070303	negative regulation of stress-activated protein kinase signaling cascade	12/1613	49/18870	0.000680289	0.00538515	0.0039676	DACT1/F2RL1/SIRPA/PINK1/TREM2/DUSP10/DUSP3/FOXO1/AIDA/HIPK3/CYLD/PAFAH1B1	12
BP	GO:2000404	regulation of T cell migration	12/1613	49/18870	0.000680289	0.00538515	0.0039676	APOD/CCL21/CXCL12/APP/ABL2/WNK1/FADD/CD99L2/ABL1/ADAM10/LRCH1/CRK	12
BP	GO:0048332	mesoderm morphogenesis	16/1613	77/18870	0.000686364	0.00542563	0.00399743	SFRP2/INHBA/GJA1/ITGA3/ITGB1/WNT11/ACVR1/HMGA2/ITGB4/BMPR2/FOXC2/SNAI1/EXT2/WLS/ITGA2/BMP4	16
BP	GO:0043523	regulation of neuron apoptotic process	35/1613	232/18870	0.00068954	0.00544313	0.00401032	NES/MEF2C/AXL/TGFB3/F2R/NEFL/PCDHGC3/NGF/RETREG1/PRNP/CCND1/NRP1/PINK1/TGFB2/TREM2/FZD1/ITGA1/CLCF1/SRPK2/KDR/BACE1/STXBP1/CEBPB/HIPK2/ATP13A2/LGMN/NFATC4/CPEB4/PLXND1/GBE1/BOK/SNX6/GRN/NR3C1/ABL1	35
BP	GO:0002065	columnar/cuboidal epithelial cell differentiation	22/1613	123/18870	0.000695172	0.00547994	0.00403744	SERPINE1/CAV1/FST/CDK6/JAG1/WNT11/DLX3/DLL1/TGFB1/FAM20C/BMP2/EXT1/RARA/MAP1B/YAP1/IPO7/CEBPB/BMP4/ABL1/RPTOR/SIDT2/C1GALT1	22
BP	GO:0030516	regulation of axon extension	18/1613	92/18870	0.000699823	0.00550125	0.00405314	FN1/SEMA3C/L1CAM/CXCL12/NRP1/SEMA6C/RTN4/BMPR2/SEMA6B/MACF1/MAP1B/DIP2B/SEMA7A/ABL1/LIMK1/EIF4G2/PAFAH1B1/TTL	18
BP	GO:0050886	endocrine process	18/1613	92/18870	0.000699823	0.00550125	0.00405314	INHBA/GJA1/F2R/AGT/F2RL1/DAB2/C1QTNF1/INHBB/RAB11FIP5/RPS6KA2/FZD4/PCSK5/AQP1/CTSZ/RAB11FIP3/RAB8B/FOXD1/CRY2	18
BP	GO:0060986	endocrine hormone secretion	13/1613	56/18870	0.000714837	0.00561147	0.00413435	INHBA/GJA1/AGT/DAB2/C1QTNF1/INHBB/RAB11FIP5/FZD4/AQP1/RAB11FIP3/RAB8B/FOXD1/CRY2	13
BP	GO:0009306	protein secretion	50/1613	368/18870	0.000721143	0.00565312	0.00416504	ANKRD1/ANO1/VEGFC/LTBP2/F2RL2/TGFB3/IRS1/COMP/F2R/CAVIN1/RCN3/F2RL1/SYT7/GPR68/SFRP1/OLFM2/MYH10/KLF7/P3H1/TGFB2/ACSL4/ABCA1/PFKM/MYO18A/INHBB/TGFB1/TREM2/RAB11FIP5/WLS/PORCN/PCSK5/KCNJ8/SLC16A1/STEAP3/ADTRP/PPP3CA/FOXO1/NLGN2/RAB11FIP3/ATP13A2/PPP3CB/TMED10/APBB1/MCU/RAB8B/SEL1L/SNX19/SIDT2/VPS35/PAFAH1B1	50
BP	GO:0021545	cranial nerve development	14/1613	63/18870	0.00072317	0.00566116	0.00417096	SLITRK6/CNGB1/NPR2/MAFB/NRP1/EPHB2/SLC1A3/NRP2/ACKR3/GLI3/EXT1/ADARB1/PLXNA1/HOXA1	14
BP	GO:0048562	embryonic organ morphogenesis	42/1613	295/18870	0.000729746	0.00570474	0.00420307	TCAP/MFAP5/MEF2C/COL11A1/FBN1/TGFB3/MFAP2/MICAL2/EDNRA/CTHRC1/SLITRK6/GJB6/MMP14/EFEMP1/CHST11/ZEB1/TGFBR2/PRRX1/PTK7/MAFB/WNT11/EPHB2/ACVR1/FZD2/APLNR/TWIST1/DLL1/PDGFRA/RUNX2/MDFI/FOXC2/GLI3/TGFBR1/NDST1/YAP1/ASB2/ENG/HIPK2/DVL1/BMP4/FOXF2/HOXA1	42
BP	GO:0097529	myeloid leukocyte migration	36/1613	242/18870	0.000758704	0.00592292	0.00436381	THBS4/SERPINE1/THBS1/MMP2/TNFAIP6/GREM1/VEGFC/CCL21/EMILIN1/MMP14/SIRPA/CXCL12/CCL11/ANO6/PDGFB/TGFB2/MMP28/RARRES2/PIK3CD/TREM2/PDE4B/IL1R1/ITGA1/CCL13/NBL1/XG/IL6R/CMKLR1/PIK3R1/LGMN/CD99L2/MCU/B4GALT1/PTK2/GBF1/PAFAH1B1	36
BP	GO:1904646	cellular response to amyloid-beta	11/1613	43/18870	0.000760842	0.00593142	0.00437008	GJA1/CACNB1/PRNP/APP/EPHB2/LRP1/TREM2/BACE1/IGF1R/LGMN/SNX6	11
BP	GO:0035592	establishment of protein localization to extracellular region	50/1613	369/18870	0.000766677	0.00596867	0.00439752	ANKRD1/ANO1/VEGFC/LTBP2/F2RL2/TGFB3/IRS1/COMP/F2R/CAVIN1/RCN3/F2RL1/SYT7/GPR68/SFRP1/OLFM2/MYH10/KLF7/P3H1/TGFB2/ACSL4/ABCA1/PFKM/MYO18A/INHBB/TGFB1/TREM2/RAB11FIP5/WLS/PORCN/PCSK5/KCNJ8/SLC16A1/STEAP3/ADTRP/PPP3CA/FOXO1/NLGN2/RAB11FIP3/ATP13A2/PPP3CB/TMED10/APBB1/MCU/RAB8B/SEL1L/SNX19/SIDT2/VPS35/PAFAH1B1	50
BP	GO:0070304	positive regulation of stress-activated protein kinase signaling cascade	22/1613	124/18870	0.000778236	0.00605033	0.00445769	IGFBP6/WNT7A/CCL21/F2RL1/CCN2/MTURN/SH3RF3/TGFB2/APP/SPHK1/BMP2/SH3RF1/HIPK2/ARL6IP5/BMP4/GADD45A/SDCBP/MAP3K4/MAP3K3/NOD1/STK25/CRK	22
BP	GO:0051348	negative regulation of transferase activity	34/1613	225/18870	0.000791927	0.00608555	0.00448364	CAV1/CAMK2N1/AGT/THY1/HEG1/PKIG/PKIA/EPHB2/LATS2/SFN/DUSP10/BMP2/SPRY4/SMAD7/DUSP3/UBASH3B/ADARB1/YWHAG/SPRY1/MVP/IPO7/AIDA/CBLB/DVL1/HIPK3/SNX6/GADD45A/ABL1/SPRED1/LIMK1/CORO1C/SMPD1/SOCS5/PTEN	34
BP	GO:0001886	endothelial cell morphogenesis	5/1613	10/18870	0.000792457	0.00608555	0.00448364	HEG1/COL18A1/MET/CLIC4/PLOD3	5
BP	GO:0003253	cardiac neural crest cell migration involved in outflow tract morphogenesis	5/1613	10/18870	0.000792457	0.00608555	0.00448364	SEMA3C/EDNRA/TWIST1/PITX2/BMP4	5
BP	GO:0014012	peripheral nervous system axon regeneration	5/1613	10/18870	0.000792457	0.00608555	0.00448364	TNC/MMP2/APOD/NEFL/MAP1B	5
BP	GO:0015820	leucine transport	5/1613	10/18870	0.000792457	0.00608555	0.00448364	SLC7A8/SLC7A5/SLC43A2/SLC7A6/SLC3A2	5
BP	GO:0032329	serine transport	5/1613	10/18870	0.000792457	0.00608555	0.00448364	SLC38A5/SFXN3/SLC38A2/SLC1A4/SERINC3	5
BP	GO:0060346	bone trabecula formation	5/1613	10/18870	0.000792457	0.00608555	0.00448364	COL1A1/MMP2/GREM1/SFRP1/MSX2	5
BP	GO:0061299	retina vasculature morphogenesis in camera-type eye	5/1613	10/18870	0.000792457	0.00608555	0.00448364	COL4A1/NRP1/CLIC4/RHOJ/FZD4	5
BP	GO:0070562	regulation of vitamin D receptor signaling pathway	5/1613	10/18870	0.000792457	0.00608555	0.00448364	MN1/SNAI2/KANK2/VDR/CYP27B1	5
BP	GO:0042475	odontogenesis of dentin-containing tooth	18/1613	93/18870	0.000799696	0.00613281	0.00451846	KLK5/TNC/SERPINE1/ITGB6/AMTN/FST/APCDD1/DLX3/WNT10A/PDGFRA/RUNX2/MSX2/FAM20C/GLI3/BMP2/GLI2/JAG2/BMP4	18
BP	GO:0050927	positive regulation of positive chemotaxis	8/1613	25/18870	0.00080617	0.00617408	0.00454886	VEGFC/CDH13/F2RL1/F3/CXCL12/ITGA2/KDR/S1PR1	8
BP	GO:0003230	cardiac atrium development	10/1613	37/18870	0.000823739	0.00625776	0.00461051	HEG1/CCN1/WNT11/TGFB2/ACVR1/BMPR2/BMP2/IGF1R/ENG/HEY2	10
BP	GO:0010934	macrophage cytokine production	10/1613	37/18870	0.000823739	0.00625776	0.00461051	SPON2/AXL/TGFB3/PANX1/TGFB2/TWIST1/TGFB1/GPRC5B/SEMA7A/NOD1	10
BP	GO:0010935	regulation of macrophage cytokine production	10/1613	37/18870	0.000823739	0.00625776	0.00461051	SPON2/AXL/TGFB3/PANX1/TGFB2/TWIST1/TGFB1/GPRC5B/SEMA7A/NOD1	10
BP	GO:0043243	positive regulation of protein-containing complex disassembly	10/1613	37/18870	0.000823739	0.00625776	0.00461051	SLN/ACTN2/NES/CFL2/F2RL1/WNK1/FYCO1/IGF1R/DSTN/TOM1	10
BP	GO:0046329	negative regulation of JNK cascade	10/1613	37/18870	0.000823739	0.00625776	0.00461051	DACT1/F2RL1/SIRPA/PINK1/DUSP10/DUSP3/AIDA/HIPK3/CYLD/PAFAH1B1	10
BP	GO:0048730	epidermis morphogenesis	10/1613	37/18870	0.000823739	0.00625776	0.00461051	FST/IGFBP5/TGFB2/KRT17/DLX3/WNT10A/SNAI1/PLOD3/EXT1/GLI2	10
BP	GO:0022602	ovulation cycle process	12/1613	50/18870	0.000826449	0.00626151	0.00461328	INHBA/MMP2/TNFAIP6/TGFB3/A2M/NPR2/NRIP1/ADAMTS1/TGFB2/PDGFRA/FZD4/SLIT3	12
BP	GO:0030865	cortical cytoskeleton organization	12/1613	50/18870	0.000826449	0.00626151	0.00461328	EHD2/PLEC/CAVIN3/TLN1/FHOD1/FHOD3/RHOQ/FMNL2/IQGAP1/FMNL3/ROCK2/PAFAH1B1	12
BP	GO:0060325	face morphogenesis	9/1613	31/18870	0.00084871	0.00642156	0.0047312	MYH3/COL1A1/MMP2/TGFB3/CRISPLD2/PDGFRA/RRAS/CLDN5/ASPH	9
BP	GO:0001101	response to acid chemical	24/1613	141/18870	0.000850815	0.00642889	0.0047366	COL1A1/COL3A1/COL5A2/COL1A2/MMP2/COL6A1/COL4A6/COL16A1/PLEC/ZEB1/COL4A1/TUBA1A/PDGFC/SLC7A5/COL18A1/MEAK7/PDGFRA/IGF1R/CEBPB/CPEB4/UBR1/PPP1R9B/RPTOR/UBR2	24
BP	GO:0031100	animal organ regeneration	14/1613	64/18870	0.000853982	0.00643204	0.00473892	NNMT/SULF2/AXL/CXCL12/HSPG2/CCND1/SLC7A5/GAS6/IGF2R/NR4A3/CEBPB/ANGPT2/BAK1/CSNK2A2	14
BP	GO:0044091	membrane biogenesis	14/1613	64/18870	0.000853982	0.00643204	0.00473892	CAV1/MAFB/CAV2/DMKN/EPHB2/REEP3/STX2/RFTN1/SERINC1/NLGN2/S100A10/SPTBN1/PTEN/CHMP3	14
BP	GO:0044088	regulation of vacuole organization	13/1613	57/18870	0.000854647	0.00643204	0.00473892	PINK1/EPHB2/EFNB1/FEZ1/WIPI1/PPP3CB/RALB/SNX18/GRN/SCARB2/MTM1/RAB1B/SH3GLB1	13
BP	GO:0061387	regulation of extent of cell growth	20/1613	109/18870	0.000856839	0.00643997	0.00474476	FN1/SEMA3C/NGF/L1CAM/CXCL12/NRP1/SEMA6C/RTN4/LPAR3/BMPR2/SEMA6B/MACF1/MAP1B/DIP2B/SEMA7A/ABL1/LIMK1/EIF4G2/PAFAH1B1/TTL	20
BP	GO:0008543	fibroblast growth factor receptor signaling pathway	17/1613	86/18870	0.000862409	0.00647318	0.00476923	THBS1/SULF2/SULF1/FLRT3/FLRT2/CCN2/CREB3L1/APLN/SHISA2/RUNX2/FAM20C/KIF16B/NDST1/EXT1/SPRY4/SPRY1/IQGAP1	17
BP	GO:0048593	camera-type eye morphogenesis	23/1613	133/18870	0.000863548	0.00647318	0.00476923	TENM3/THY1/COL8A1/ZEB1/SDK2/BCAR3/JAG1/EPHB2/FAT1/TWIST1/DLL1/GLI3/PITX2/FJX1/PTPRM/KDR/WNT9A/AQP1/HIPK2/BAK1/BMP4/FOXF2/MAN2A1	23
BP	GO:0030501	positive regulation of bone mineralization	11/1613	44/18870	0.000937128	0.00701543	0.00516874	MEF2C/CCN1/ANO6/VDR/ACVR1/BMPR2/FAM20C/TMEM119/BMP2/GPM6B/BMP4	11
BP	GO:0051546	keratinocyte migration	7/1613	20/18870	0.00094128	0.00701862	0.00517109	KRT16/MMP9/HAS2/FERMT1/MAP4K4/MAPRE2/PTEN	7
BP	GO:0055093	response to hyperoxia	7/1613	20/18870	0.00094128	0.00701862	0.00517109	COL1A1/MMP2/CAV1/PDPN/SLC7A5/CAT/FOXO1	7
BP	GO:1900424	regulation of defense response to bacterium	7/1613	20/18870	0.00094128	0.00701862	0.00517109	KLK5/KLK7/EMILIN1/F2RL1/MMRN2/SYT11/GRN	7
BP	GO:0062197	cellular response to chemical stress	44/1613	317/18870	0.000942959	0.00702188	0.00517349	MMP3/TPM1/MMP2/CAV1/AXL/EDNRA/MMP9/SIRPA/GJB2/PLEC/GPX8/MET/DDR2/MEAK7/PINK1/PXN/MYLK/SOD3/RHOB/LRRC8C/FBLN5/PDGFRA/PTPRK/CAB39/WNK1/SPHK1/CAT/STX2/BDKRB2/CPEB2/AQP1/SLC25A24/FOXO1/ATP2A2/DAPK1/ATP13A2/FUT8/ARL6IP5/NFAT5/ABL1/YBX3/RPTOR/PDK2/STK25	44
BP	GO:0005976	polysaccharide metabolic process	19/1613	102/18870	0.000945031	0.00702804	0.00517803	IRS1/PPP1R3C/HAS2/PYGL/PDGFB/CSGALNACT2/PFKM/TGFB1/EXT2/NDST1/EXT1/PCDH12/PYGB/GBE1/DYRK2/CLTC/GYS1/AP2A1/GYG1	19
BP	GO:0030032	lamellipodium assembly	15/1613	72/18870	0.000969639	0.00716957	0.00528231	CDH13/RHOD/ITGB1/ABLIM2/ABLIM3/FSCN1/VCL/AJUBA/VAV2/S1PR1/ARHGEF4/PIK3R1/ARHGEF6/PARVB/CAPZB	15
BP	GO:0043954	cellular component maintenance	15/1613	72/18870	0.000969639	0.00716957	0.00528231	ITGA3/F2R/KIRREL1/F2RL1/PRNP/FERMT2/KIFC3/TREM2/DCTN1/ERC1/IGF1R/MTSS1/NLGN2/MTMR2/VPS35	15
BP	GO:0002688	regulation of leukocyte chemotaxis	22/1613	126/18870	0.000970404	0.00716957	0.00528231	THBS4/PADI2/SERPINE1/THBS1/TNFAIP6/GREM1/VEGFC/CCL21/F2RL1/CXCL12/ANO6/MMP28/RARRES2/GAS6/WNK1/NBL1/IL6R/CMKLR1/LGMN/MCU/ADAM10/PTK2	22
BP	GO:0003014	renal system process	22/1613	126/18870	0.000970404	0.00716957	0.00528231	SULF2/SULF1/EDNRA/ITGA3/F2R/AGT/KIRREL1/F2RL1/HAS2/PDGFB/GAS6/MCAM/PCSK5/AQP1/ADGRF5/PPP3CA/CD34/LGMN/BMP4/MYO1E/GNAI2/PRKACB	22
BP	GO:0043200	response to amino acid	22/1613	126/18870	0.000970404	0.00716957	0.00528231	COL1A1/COL3A1/COL5A2/COL1A2/MMP2/COL6A1/COL4A6/COL16A1/ZEB1/COL4A1/TUBA1A/PDGFC/SLC7A5/MEAK7/PDGFRA/IGF1R/CEBPB/CPEB4/UBR1/PPP1R9B/RPTOR/UBR2	22
BP	GO:0060026	convergent extension	6/1613	15/18870	0.000982998	0.00723425	0.00532996	SFRP2/PTK7/SFRP1/WNT11/WNT5B/DVL1	6
BP	GO:0061307	cardiac neural crest cell differentiation involved in heart development	6/1613	15/18870	0.000982998	0.00723425	0.00532996	SEMA3C/EDNRA/JAG1/TWIST1/PITX2/BMP4	6
BP	GO:0061308	cardiac neural crest cell development involved in heart development	6/1613	15/18870	0.000982998	0.00723425	0.00532996	SEMA3C/EDNRA/JAG1/TWIST1/PITX2/BMP4	6
BP	GO:1905330	regulation of morphogenesis of an epithelium	14/1613	65/18870	0.00100418	0.00738054	0.00543774	GREM1/SULF1/ADAMTS12/GJA1/AGT/SNAI2/SFRP1/PIK3CD/WNT5B/MMRN2/PDGFA/BMP4/ABL1/BTBD7	14
BP	GO:0001890	placenta development	25/1613	151/18870	0.00101489	0.00744952	0.00548857	HTRA1/GJB2/TPPP3/CCN1/ADAM19/CSF2/PDGFB/VDR/PLCD3/DLX3/MME/FOSL1/SOX15/BMPR2/MDFI/SNAI1/CYP27B1/PCDH12/VASH1/CTSB/CEBPB/HEY2/MAP3K4/PTK2/HSP90AB1	25
BP	GO:0035633	maintenance of blood-brain barrier	10/1613	38/18870	0.00103335	0.00756538	0.00557392	GJA1/ITGB1/GJB6/LAMA2/LAMC1/VCL/CDH5/CLDN5/ESAM/ACTB	10
BP	GO:0040036	regulation of fibroblast growth factor receptor signaling pathway	10/1613	38/18870	0.00103335	0.00756538	0.00557392	THBS1/SULF2/SULF1/CREB3L1/APLN/SHISA2/RUNX2/FAM20C/SPRY4/SPRY1	10
BP	GO:0048839	inner ear development	30/1613	194/18870	0.00107491	0.00785179	0.00578495	TCAP/COL11A1/TGFB3/CTHRC1/SLITRK6/GJB6/GJB2/ZEB1/PRRX1/PTK7/MAFB/GSDME/JAG1/TGFB2/EPHB2/FZD2/DLL1/GLI3/DCHS1/BMP2/MAF/DVL1/JAG2/BMP4/CCM2/HEY2/HOXA1/ADAM10/TRIP11/PAFAH1B1	30
BP	GO:0033622	integrin activation	8/1613	26/18870	0.00107802	0.00785179	0.00578495	FN1/CXCL12/COL16A1/FBLIM1/FERMT1/FERMT2/TLN1/PIEZO1	8
BP	GO:0060561	apoptotic process involved in morphogenesis	8/1613	26/18870	0.00107802	0.00785179	0.00578495	CRYAB/CCN1/VDR/TGFB2/FOXC2/TNFRSF1A/JAG2/BAK1	8
BP	GO:0061311	cell surface receptor signaling pathway involved in heart development	8/1613	26/18870	0.00107802	0.00785179	0.00578495	HEYL/SNAI2/JAG1/WNT11/MSX2/SNAI1/BMP2/HEY2	8
BP	GO:0061384	heart trabecula morphogenesis	9/1613	32/18870	0.00109224	0.00793491	0.00584619	HEG1/ADAMTS1/FHL2/TGFB2/NRG1/TGFBR1/S1PR1/ENG/HEY2	9
BP	GO:1901889	negative regulation of cell junction assembly	9/1613	32/18870	0.00109224	0.00793491	0.00584619	THBS1/APOD/MMP14/PHLDB2/DLC1/ACVRL1/CORO1C/PTEN/ROCK2	9
BP	GO:0050804	modulation of chemical synaptic transmission	62/1613	489/18870	0.001104	0.00801002	0.00590153	MEF2C/MAP1A/DYSF/WNT7A/SORCS2/RGS4/F2R/CDH11/NEFL/ITGB1/NGF/SYT7/SERPINE2/TSHZ3/DMPK/LAMA2/PRNP/AKAP12/CALB2/PINK1/PLK2/FBXO2/APP/EPHB2/MYOF/RTN4/MME/SLC38A2/DLGAP4/GUCY1A1/SLC1A3/TRIO/HRH1/CLSTN1/RARA/MAP1B/PPP3CA/ERC1/SYT11/BACE1/YWHAG/RIMS3/STXBP1/NLGN2/ATP2A2/HIP1/DVL1/LZTS1/LGMN/NFATC4/PPP3CB/DNM1/GNAI2/ABL1/PREPL/MTMR2/PTEN/NCDN/TPRG1L/VPS35/PAFAH1B1/RAP1A	62
BP	GO:0033173	calcineurin-NFAT signaling cascade	11/1613	45/18870	0.00114585	0.00830301	0.00611739	MYOZ1/PRNP/FHL2/LMCD1/HOMER3/PPP3CA/NFATC4/PPP3CB/NFAT5/DYRK2/SLC9A1	11
BP	GO:0099177	regulation of trans-synaptic signaling	62/1613	490/18870	0.00116137	0.00840467	0.00619229	MEF2C/MAP1A/DYSF/WNT7A/SORCS2/RGS4/F2R/CDH11/NEFL/ITGB1/NGF/SYT7/SERPINE2/TSHZ3/DMPK/LAMA2/PRNP/AKAP12/CALB2/PINK1/PLK2/FBXO2/APP/EPHB2/MYOF/RTN4/MME/SLC38A2/DLGAP4/GUCY1A1/SLC1A3/TRIO/HRH1/CLSTN1/RARA/MAP1B/PPP3CA/ERC1/SYT11/BACE1/YWHAG/RIMS3/STXBP1/NLGN2/ATP2A2/HIP1/DVL1/LZTS1/LGMN/NFATC4/PPP3CB/DNM1/GNAI2/ABL1/PREPL/MTMR2/PTEN/NCDN/TPRG1L/VPS35/PAFAH1B1/RAP1A	62
BP	GO:0034976	response to endoplasmic reticulum stress	38/1613	266/18870	0.00119385	0.00862867	0.00635732	THBS4/THBS1/CAV1/SRPX/RCN3/MAN1A1/CREB3L1/CCND1/FBXO2/KCNJ8/SERINC3/CREB3L2/USP13/ATP2A2/NRBF2/PIK3R1/CEBPB/AMFR/BAK1/MARCKS/DNAJB2/RNF121/BOK/UBE4A/SEL1L/ABL1/MAN1B1/GRINA/AFF4/HSPA5/VCP/RNF139/JKAMP/P4HB/BFAR/NPLOC4/NOD1/VAPB	38
BP	GO:0048009	insulin-like growth factor receptor signaling pathway	12/1613	52/18870	0.00119789	0.00864682	0.0063707	IGFBP6/IRS1/IGFBP5/CDH3/CRIM1/SHC1/MYORG/IGF2R/BMP2/IGF1R/PIK3R1/INPPL1	12
BP	GO:0032271	regulation of protein polymerization	31/1613	204/18870	0.00119997	0.00864803	0.00637159	BIN1/MYADM/CCL21/KIRREL1/TPPP3/KANK2/PDE4DIP/MET/CCL11/PINK1/FHOD3/CDC42EP3/CDH5/DCTN1/SNX9/SSH2/MAP1B/FLII/SVIL/CAMSAP2/COTL1/ESAM/CAPZA2/ARHGAP18/RDX/SPTBN1/ABL1/ADD1/MTPN/SLAIN2/CAPZB	31
BP	GO:0048545	response to steroid hormone	45/1613	330/18870	0.00120112	0.00864803	0.00637159	ACTA1/INHBA/COL1A1/PADI2/THBS1/CAV1/DSG1/PMEPA1/AREG/TGFB3/A2M/NEFL/FBXO32/FIBIN/GJB2/HEYL/DAB2/IGFBP7/SFRP1/KANK2/ZFP36L2/SERPINF1/TGFB2/FOSL1/NEDD4/LOX/TGFB1/LBH/KLF9/SH3RF1/RBFOX2/STRN3/AQP1/ADTRP/UBR5/YAP1/IGF1R/NR4A3/SLIT3/NCOR2/NR3C1/PPP1R9B/HSPA8/CRY2/ZDHHC7	45
BP	GO:0033619	membrane protein proteolysis	13/1613	59/18870	0.0012036	0.00865492	0.00637667	TIMP3/TIMP2/MMP7/ADAM19/PRKCQ/TIMP1/MYH9/TGFB1/FURIN/SNX9/BACE1/SH3D19/ADAM10	13
BP	GO:0010762	regulation of fibroblast migration	10/1613	39/18870	0.00128462	0.0092024	0.00678003	THBS1/ITGB1/ACTA2/AKAP12/DDR2/GNA12/TGFB1/AQP1/PTK2/CORO1C	10
BP	GO:0044060	regulation of endocrine process	10/1613	39/18870	0.00128462	0.0092024	0.00678003	INHBA/GJA1/F2R/AGT/F2RL1/DAB2/C1QTNF1/INHBB/RAB8B/CRY2	10
BP	GO:0140448	signaling receptor ligand precursor processing	10/1613	39/18870	0.00128462	0.0092024	0.00678003	SCG5/MME/CTSL/FURIN/PCSK5/CTSZ/BACE1/ADAM10/YIPF5/P4HB	10
BP	GO:0007585	respiratory gaseous exchange by respiratory system	15/1613	74/18870	0.00130225	0.00931686	0.00686436	TNNC1/EDNRA/CHST11/TSHZ3/MAFB/BPGM/NDN/NDST1/GLS/NLGN2/FTO/HIPK2/FUT8/JAG2/MAN2A1	15
BP	GO:0051235	maintenance of location	47/1613	350/18870	0.00131142	0.00937058	0.00690394	CASQ2/CAV1/FBN1/CCL21/LTBP1/F2R/RYR1/THY1/TMEM38A/KDELR3/ITGAV/JSRP1/FLNA/NRIP1/RASA3/PINK1/ABCA1/ANXA6/APLNR/MDFI/PLIN3/TREM2/LIPA/CAMK2D/EHD1/ITPR2/LPL/B4GALNT1/CALM1/NBL1/PTPRM/ARHGAP21/MSR1/UBASH3B/SOAT1/SP100/FTO/ABL1/BDKRB1/ZFYVE1/PLCB3/OSBPL8/HSPA5/CRY2/KDELR1/PAFAH1B1/YWHAB	47
BP	GO:0015808	L-alanine transport	5/1613	11/18870	0.00135078	0.0095761	0.00705536	SLC38A5/SLC7A8/SLC1A4/SLC3A2/SLC36A1	5
BP	GO:0019511	peptidyl-proline hydroxylation	5/1613	11/18870	0.00135078	0.0095761	0.00705536	P3H2/P4HA2/P4HA1/OGFOD1/P4HB	5
BP	GO:0032060	bleb assembly	5/1613	11/18870	0.00135078	0.0095761	0.00705536	PMP22/EMP3/ANO6/MYLK/LPAR3	5
BP	GO:0034350	regulation of glial cell apoptotic process	5/1613	11/18870	0.00135078	0.0095761	0.00705536	AKAP12/DLL1/GAS6/TREM2/PRKCA	5
BP	GO:0048563	post-embryonic animal organ morphogenesis	5/1613	11/18870	0.00135078	0.0095761	0.00705536	FBN1/MFAP2/EFEMP1/KDR/BAK1	5
BP	GO:0061314	Notch signaling involved in heart development	5/1613	11/18870	0.00135078	0.0095761	0.00705536	HEYL/SNAI2/JAG1/SNAI1/HEY2	5
BP	GO:0008037	cell recognition	25/1613	154/18870	0.00135232	0.0095761	0.00705536	NEXN/VCAN/SPON2/CCL21/FOLR3/MSN/NRP1/NTM/COLEC12/TNFRSF21/NDN/APP/EPHB2/PALLD/RTN4/MYO18A/TREM2/EPHB3/PEAR1/FOLR2/ROBO4/EXT1/PCDH12/PLXND1/B4GALT1	25
BP	GO:0051100	negative regulation of binding	21/1613	121/18870	0.00135373	0.0095761	0.00705536	SLN/NES/CAV1/DACT1/IFIT1/DAB2/PDGFB/IFIT2/HMGA2/MDFI/MSX2/ATP2A2/SP100/DVL1/DNAJB2/ACTB/HEY2/RALB/ILRUN/TFIP11/HABP4	21
BP	GO:0071300	cellular response to retinoic acid	14/1613	67/18870	0.00137169	0.00969102	0.00714003	COL1A1/TNC/CYP26B1/PTK7/WNT11/SERPINF1/ABCA1/WNT5B/ABL2/FZD4/RARA/WNT9A/AQP1/YAP1	14
BP	GO:0003382	epithelial cell morphogenesis	9/1613	33/18870	0.00138931	0.00977878	0.00720469	HEG1/COL18A1/MET/CLIC4/FRMD6/FAT1/PALLD/PLOD3/RILPL1	9
BP	GO:0031069	hair follicle morphogenesis	9/1613	33/18870	0.00138931	0.00977878	0.00720469	FST/IGFBP5/TGFB2/KRT17/DLX3/WNT10A/SNAI1/EXT1/GLI2	9
BP	GO:0048799	animal organ maturation	9/1613	33/18870	0.00138931	0.00977878	0.00720469	GREM1/ADAMTS12/RYR1/RFLNB/ADAMTS7/DCHS1/BMP2/XYLT1/EXT1	9
BP	GO:0009100	glycoprotein metabolic process	49/1613	370/18870	0.00141477	0.00987255	0.00727378	COL11A1/SULF2/SULF1/ADAMTS12/CCL21/MAN1A1/RAMP1/CHST11/GALNT6/CHPF/GXYLT2/GALNT2/CHST15/GFPT2/FBXO2/GALNT10/CHST3/CHPF2/CSGALNACT2/ADAMTS7/DSE/BMPR2/ST3GAL2/PLOD3/EXT2/CTSL/NDST1/PORCN/BMP2/B3GNT9/XYLT1/EXT1/LARGE2/POGLUT2/CHSY1/SOAT1/GALNT18/FUT8/CST3/B4GALT1/CANT1/MAN1B1/POMT2/MAN2A1/EXTL3/RAB1B/TM9SF2/C1GALT1/PGM3	49
BP	GO:0007566	embryo implantation	13/1613	60/18870	0.0014183	0.00987255	0.00727378	MMP2/GJA1/MMP9/TPPP3/HSPG2/IGFBP7/TIMP1/ITGB4/TEAD4/SYDE1/PCSK5/YTHDF3/SMURF2	13
BP	GO:0071709	membrane assembly	13/1613	60/18870	0.0014183	0.00987255	0.00727378	CAV1/MAFB/CAV2/DMKN/EPHB2/REEP3/STX2/RFTN1/NLGN2/S100A10/SPTBN1/PTEN/CHMP3	13
BP	GO:0031639	plasminogen activation	8/1613	27/18870	0.00141835	0.00987255	0.00727378	SERPINE1/THBS1/PLAU/SERPINE2/CTSZ/RUNX1/S100A10/PLAUR	8
BP	GO:0036296	response to increased oxygen levels	8/1613	27/18870	0.00141835	0.00987255	0.00727378	COL1A1/MMP2/CAV1/PDPN/SLC7A5/CAT/FOXO1/ATP6V0D1	8
BP	GO:0042730	fibrinolysis	8/1613	27/18870	0.00141835	0.00987255	0.00727378	KRT1/SERPINE1/THBS1/FAP/PLAU/SERPING1/THBD/PLAUR	8
BP	GO:0045742	positive regulation of epidermal growth factor receptor signaling pathway	8/1613	27/18870	0.00141835	0.00987255	0.00727378	MMP9/AGT/BCAR3/AFAP1L2/DGKD/HIP1/PLAUR/RALB	8
BP	GO:0060384	innervation	8/1613	27/18870	0.00141835	0.00987255	0.00727378	SULF2/SULF1/EDNRA/SLITRK6/SERPINE2/NPR2/NRP1/ADARB1	8
BP	GO:0090330	regulation of platelet aggregation	8/1613	27/18870	0.00141835	0.00987255	0.00727378	PDPN/EMILIN1/SERPINE2/PRKCQ/C1QTNF1/PRKCA/UBASH3B/SH2B3	8
BP	GO:0043524	negative regulation of neuron apoptotic process	26/1613	163/18870	0.0014238	0.00989831	0.00729276	NES/MEF2C/AXL/TGFB3/F2R/NEFL/PCDHGC3/NGF/RETREG1/CCND1/NRP1/PINK1/FZD1/CLCF1/KDR/STXBP1/CEBPB/HIPK2/LGMN/NFATC4/CPEB4/PLXND1/GBE1/BOK/SNX6/GRN	26
BP	GO:0002762	negative regulation of myeloid leukocyte differentiation	12/1613	53/18870	0.00142996	0.0099289	0.00731529	INHBA/FSTL3/FBN1/LRRC17/TNFAIP6/GPR68/CDK6/MAFB/SFRP1/RARA/UBASH3B/PIK3R1	12
BP	GO:0010721	negative regulation of cell development	40/1613	287/18870	0.00144968	0.0100535	0.00740706	INHBA/SEMA3C/FSTL3/FBN1/LRRC17/TNFAIP6/WNT7A/PTHLH/THY1/SNAI2/GPR68/CDK6/NPR2/MAFB/SFRP1/NRP1/CCL11/SEMA6C/RFLNB/EPHB2/RTN4/TREM2/GLI3/SEMA6B/DUSP10/S1PR3/SMAD7/RARA/DIP2B/UBASH3B/PPP3CA/SEMA7A/DTX1/RUNX1/PIK3R1/NFATC4/BMP4/KIFAP3/SOCS5/PTEN	40
BP	GO:0034349	glial cell apoptotic process	6/1613	16/18870	0.0014597	0.0100613	0.00741283	AKAP12/TNFRSF21/DLL1/GAS6/TREM2/PRKCA	6
BP	GO:0051014	actin filament severing	6/1613	16/18870	0.0014597	0.0100613	0.00741283	CFL2/MYH9/FLII/SVIL/CFL1/DSTN	6
BP	GO:0090136	epithelial cell-cell adhesion	6/1613	16/18870	0.0014597	0.0100613	0.00741283	THBS4/BVES/KIFC3/ITGB5/VCL/DSP	6
BP	GO:1902285	semaphorin-plexin signaling pathway involved in neuron projection guidance	6/1613	16/18870	0.0014597	0.0100613	0.00741283	EDNRA/NRP1/NRP2/PLXNC1/PLXNA1/PLXND1	6
BP	GO:2001212	regulation of vasculogenesis	6/1613	16/18870	0.0014597	0.0100613	0.00741283	RIN2/RRAS/KDR/CD34/HEY2/RAP1A	6
BP	GO:0034644	cellular response to UV	17/1613	90/18870	0.00146219	0.0100661	0.00741641	MMP1/MMP3/MMP2/MMP9/MAP3K20/MFAP4/TIMP1/MME/NEDD4/PTPRK/N4BP1/AQP1/PIK3R1/NFATC4/BAK1/USP47/SMPD1	17
BP	GO:0032868	response to insulin	38/1613	269/18870	0.00146897	0.0101005	0.00744175	CSRP3/COL1A1/PDK4/IRS1/CTSK/RAB31/CAV2/ZNF106/SLC39A14/MYO5A/BCAR3/PRKCQ/MEAK7/SGCB/RARRES2/INHBB/SHC1/FOXC2/MYO1C/CAT/TWIST2/KCNJ8/PTPRE/RHOQ/CPEB2/BCAR1/PKM/IGF1R/YWHAG/FOXO1/PIK3R1/INPPL1/GNAI2/SLC9A1/OSBPL8/PDK2/CRY2/ZDHHC7	38
BP	GO:0045807	positive regulation of endocytosis	25/1613	155/18870	0.00148443	0.0101944	0.00751092	SERPINE1/BIN1/GREM1/SFRP4/AXL/CCL21/F2RL1/SIRPA/DAB2/RAB31/ANO6/CD151/APLN/LRP1/DLL1/MYO18A/GAS6/TREM2/ITGA2/DGKD/PPP3CA/HIP1/SMPD1/AP2A1/BICD1	25
BP	GO:0031667	response to nutrient levels	62/1613	495/18870	0.00148971	0.0102182	0.00752845	SFRP2/POSTN/COL1A1/TNC/PDK4/MN1/SLC22A3/A2M/CYP26B1/CTSK/PLEC/SNAI2/ZEB1/KLF10/NUAK1/SLC7A5/SFRP1/KANK2/MEAK7/WNT11/VDR/ABCA1/RNF152/SLC38A2/PRKAB2/GAS6/INHBB/RUNX2/BMPR2/PLIN3/LIPA/CAT/CYP27B1/FOLR2/LPL/XPR1/YWHAZ/ITGA2/SLC16A1/RARA/MAP1B/CHSY1/RIPOR1/WIPI1/RASAL2/AOC1/IGF1R/YWHAG/PIM1/FOXO1/CPEB4/RALB/MAP1LC3B/GNAI2/CSNK1A1/ZFYVE1/HSPA8/RPTOR/HSPA5/LAMP2/PDK2/SH3GLB1	62
BP	GO:0031334	positive regulation of protein-containing complex assembly	30/1613	198/18870	0.00149483	0.0102409	0.00754519	MMP1/MMP3/BIN1/CCL21/KIRREL1/TPPP3/MSN/PDE4DIP/MET/FERMT1/FERMT2/CCL11/CSF2/PINK1/FSCN1/ABCA1/AJUBA/TGFB1/CDC42EP3/CDH5/NRG1/DCTN1/FNIP2/PIEZO1/SNX9/MAP1B/BAK1/VCP/SLAIN2/SH3GLB1	30
BP	GO:0032526	response to retinoic acid	19/1613	106/18870	0.00152063	0.0104051	0.00766615	COL1A1/TNC/MMP2/CYP26B1/GJB2/PTK7/IGFBP7/TIE1/WNT11/SERPINF1/ABCA1/WNT5B/ABL2/IGF2R/FZD4/RARA/WNT9A/AQP1/YAP1	19
BP	GO:0031333	negative regulation of protein-containing complex assembly	24/1613	147/18870	0.00154149	0.0105351	0.00776192	CRYAB/MYADM/DACT1/KANK2/FHOD3/TREM2/CDH5/SSH2/FLII/SVIL/STXBP1/AIDA/CAPZA2/RDX/SPTBN1/CSNK1A1/ADD1/HSPA8/MTPN/HSPA5/THRA/VPS35/TFIP11/CAPZB	24
BP	GO:0006979	response to oxidative stress	52/1613	400/18870	0.00155565	0.010619	0.00782375	MMP3/KRT1/CRYAB/COL1A1/TPM1/MMP2/PXDN/AREG/AXL/APOD/EDNRA/MMP9/MMP14/PTGS1/SIRPA/GJB2/MSRB3/GPX3/GPX8/PRNP/MET/DDR2/MEAK7/PINK1/PXN/SOD3/APP/RHOB/FOSL1/FBLN5/PDGFRA/PTPRK/SPHK1/CAT/STX2/CPEB2/AQP1/SLC25A24/FOXO1/ATP2A2/DAPK1/ATP13A2/FUT8/ARL6IP5/BAK1/ABL1/PDLIM1/PLK3/PDK2/ERCC6/STK25/CRK	52
BP	GO:0032570	response to progesterone	10/1613	40/18870	0.00158348	0.0107699	0.00793494	THBS1/CAV1/DSG1/TGFB3/GJB2/TGFB2/FOSL1/TGFB1/YAP1/IGF1R	10
BP	GO:0035886	vascular associated smooth muscle cell differentiation	10/1613	40/18870	0.00158348	0.0107699	0.00793494	EDNRA/COMP/EFEMP2/PDGFB/APLNR/SGCB/QKI/ENG/NFATC4/HEY2	10
BP	GO:0070884	regulation of calcineurin-NFAT signaling cascade	10/1613	40/18870	0.00158348	0.0107699	0.00793494	MYOZ1/PRNP/FHL2/LMCD1/HOMER3/PPP3CA/PPP3CB/NFAT5/DYRK2/SLC9A1	10
BP	GO:0008277	regulation of G protein-coupled receptor signaling pathway	23/1613	139/18870	0.00159336	0.0108241	0.00797486	KLK5/RGS4/RAMP1/SLC39A14/MET/KCTD12/RGS20/APLN/APLNR/MGLL/PDE4B/RGS16/PRKCA/PPP3CA/RGS3/INPP5A/GRK5/GNAI2/PPP1R9B/ROCK2/BICD1/ZDHHC7/YWHAB	23
BP	GO:0031424	keratinization	16/1613	83/18870	0.00159561	0.0108264	0.00797655	KLK5/KRT1/SPRR2G/KRT6C/KRT75/KRT6B/KRT16/LCE3D/LCE3E/CYP26B1/KRT6A/CDH3/KRT17/LCE1F/SFN/LIPK	16
BP	GO:0045599	negative regulation of fat cell differentiation	13/1613	61/18870	0.00166383	0.0112758	0.00830762	MMP11/FERMT2/CCN4/TGFB1I1/JAG1/ZFP36L2/TGFB1/MSX2/TRIO/BMP2/JDP2/YAP1/FOXO1	13
BP	GO:0016339	calcium-dependent cell-cell adhesion via plasma membrane cell adhesion molecules	11/1613	47/18870	0.00167839	0.0113201	0.00834031	DSG1/CDH13/CDH11/PCDHGC3/CDH3/FXYD5/AJUBA/CDH5/DCHS1/PCDH12/KIFAP3	11
BP	GO:0045601	regulation of endothelial cell differentiation	11/1613	47/18870	0.00167839	0.0113201	0.00834031	ZEB1/JAG1/VCL/CDH5/S1PR3/TNFRSF1A/ACVRL1/CLDN5/BMP4/ADD1/ROCK2	11
BP	GO:0050919	negative chemotaxis	11/1613	47/18870	0.00167839	0.0113201	0.00834031	SEMA3C/FLRT3/FLRT2/ITGAV/SEMA6C/NRP2/NRG1/SEMA6B/PDGFA/SEMA7A/SLIT3	11
BP	GO:0090102	cochlea development	11/1613	47/18870	0.00167839	0.0113201	0.00834031	CTHRC1/SLITRK6/ZEB1/PTK7/FZD2/DCHS1/DVL1/HEY2/HOXA1/ADAM10/PAFAH1B1	11
BP	GO:0043536	positive regulation of blood vessel endothelial cell migration	15/1613	76/18870	0.00172576	0.0116257	0.00856546	THBS1/VEGFC/NRP1/ETS1/PDGFB/SRPX2/PLK2/TGFB1/JCAD/RHOJ/FOXC2/PRKCA/KDR/ABL1/MAP3K3	15
BP	GO:0070528	protein kinase C signaling	9/1613	34/18870	0.00174804	0.0117618	0.00866573	CSRP3/ANKRD1/MYADM/FIBIN/AKAP12/PDGFB/WNT11/ADGRG1/DGKD	9
BP	GO:0150105	protein localization to cell-cell junction	7/1613	22/18870	0.00177897	0.0119415	0.0087981	FLNA/VCL/CDH5/JAK1/DSP/ACTB/ZDHHC7	7
BP	GO:1902473	regulation of protein localization to synapse	7/1613	22/18870	0.00177897	0.0119415	0.0087981	WNT7A/GPC4/GPC6/NLGN2/DVL1/ADAM10/RAP1A	7
BP	GO:0018149	peptide cross-linking	8/1613	28/18870	0.00183866	0.0122983	0.009061	FN1/KRT1/F13A1/COL3A1/THBS1/KRT10/TGM2/DSP	8
BP	GO:0030194	positive regulation of blood coagulation	8/1613	28/18870	0.00183866	0.0122983	0.009061	SERPINE1/THBS1/PLAU/F2R/EMILIN1/F3/ANO6/THBD	8
BP	GO:1900048	positive regulation of hemostasis	8/1613	28/18870	0.00183866	0.0122983	0.009061	SERPINE1/THBS1/PLAU/F2R/EMILIN1/F3/ANO6/THBD	8
BP	GO:0045670	regulation of osteoclast differentiation	14/1613	69/18870	0.00184525	0.0123278	0.00908274	FSTL3/FBN1/LRRC17/TNFAIP6/KLF10/GPR68/MAFB/SFRP1/TREM2/UBASH3B/PPP3CA/PIK3R1/CEBPB/RPTOR	14
BP	GO:0002761	regulation of myeloid leukocyte differentiation	21/1613	124/18870	0.0018558	0.0123837	0.00912392	INHBA/FSTL3/FBN1/LRRC17/TNFAIP6/KLF10/GPR68/CDK6/MAFB/SFRP1/TGFB1/TREM2/FADD/PRKCA/RARA/UBASH3B/PPP3CA/RUNX1/PIK3R1/CEBPB/RPTOR	21
BP	GO:1902414	protein localization to cell junction	19/1613	108/18870	0.00190553	0.0127005	0.00935733	MAP1A/WNT7A/GPC4/GPC6/HEG1/FLNA/FERMT2/VCL/CDH5/CLSTN1/JAK1/DSP/NLGN2/DVL1/ACTB/ADAM10/VPS35/ZDHHC7/RAP1A	19
BP	GO:0019722	calcium-mediated signaling	31/1613	210/18870	0.00192246	0.0127983	0.00942936	CASQ2/MYOZ1/RCAN2/CDH13/PDGFRB/DMPK/TMEM38A/PRNP/FHL2/LMCD1/PDGFRA/TREM2/ACKR3/GBP1/HOMER3/CAMK2D/SPHK1/CALM1/KCNJ8/KDR/PPP3CA/ATP2A2/CMKLR1/NFATC4/PPP3CB/NFAT5/MCU/DYRK2/SLC9A1/PPP1R9B/PDK2	31
BP	GO:0072210	metanephric nephron development	10/1613	41/18870	0.00193627	0.0128599	0.00947477	GREM1/PDGFRB/KIF26B/PDGFB/PDGFRA/LAMB2/AQP1/CD34/BMP4/FOXD1	10
BP	GO:0106056	regulation of calcineurin-mediated signaling	10/1613	41/18870	0.00193627	0.0128599	0.00947477	MYOZ1/PRNP/FHL2/LMCD1/HOMER3/PPP3CA/PPP3CB/NFAT5/DYRK2/SLC9A1	10
BP	GO:0035304	regulation of protein dephosphorylation	15/1613	77/18870	0.00197722	0.0131165	0.00966382	PDGFRB/NUAK1/PINK1/GNA12/TGFB1/CDH5/DLC1/ITGA1/CALM1/CNEP1R1/SMPD1/ROCK2/HSP90AB1/CRY2/YWHAB	15
BP	GO:0030879	mammary gland development	22/1613	133/18870	0.00199825	0.0132405	0.00975514	CAV1/AREG/TGFB3/TGFBR2/IGFBP5/CCND1/VDR/APLN/RTN4/MSX2/SLC29A1/GLI3/NRG1/OAS2/LBH/ITGA2/ARHGAP5/GLI2/CEBPB/NCOR2/BMP4/NR3C1	22
BP	GO:0097720	calcineurin-mediated signaling	11/1613	48/18870	0.00201196	0.0133157	0.00981055	MYOZ1/PRNP/FHL2/LMCD1/HOMER3/PPP3CA/NFATC4/PPP3CB/NFAT5/DYRK2/SLC9A1	11
BP	GO:0030041	actin filament polymerization	26/1613	167/18870	0.00202584	0.0133606	0.00984366	BIN1/MYADM/CCL21/KIRREL1/KANK2/CCL11/GAS7/FHOD3/CDC42EP3/SNX9/SSH2/FLII/SVIL/INF2/MSRB1/WASHC5/COTL1/ESAM/CAPZA2/ARHGAP18/RDX/SPTBN1/ABL1/ADD1/MTPN/CAPZB	26
BP	GO:0048639	positive regulation of developmental growth	26/1613	167/18870	0.00202584	0.0133606	0.00984366	FN1/MEF2C/BASP1/NGF/L1CAM/CXCL12/NRP1/DLL1/SOX15/LPAR3/BMPR2/AGRN/MACF1/MUL1/SMAD7/MAP1B/YAP1/SEMA7A/PIM1/FOXS1/HEY2/MTM1/YBX3/LIMK1/EIF4G2/PAFAH1B1	26
BP	GO:1902904	negative regulation of supramolecular fiber organization	26/1613	167/18870	0.00202584	0.0133606	0.00984366	CRYAB/MYADM/EMILIN1/KANK2/MET/LIMA1/PHLDB2/BMERB1/FHOD3/TREM2/CDH5/DLC1/SSH2/MAP1B/FLII/SVIL/CAMSAP2/S1PR1/PIK3R1/CAPZA2/RDX/SPTBN1/ADD1/HSPA8/MTPN/CAPZB	26
BP	GO:0006865	amino acid transport	24/1613	150/18870	0.00203846	0.0134282	0.00989344	SLC38A5/SLC16A2/RGS4/GJA1/SLC7A8/ITGB1/SLC6A11/SLC7A5/SFXN3/LRRC8C/SLC38A2/SLC1A3/SLC7A1/SLC43A2/KCNJ8/SLC1A4/SERINC3/SLC38A7/SLC7A6/SLC3A2/STXBP1/ARL6IP5/SLC15A4/SLC36A1	24
BP	GO:0034103	regulation of tissue remodeling	16/1613	85/18870	0.0020652	0.0135885	0.0100115	THBS4/PDK4/GREM1/SYT7/SFRP1/DDR2/TGFB1/TMEM119/PRKCA/UBASH3B/S1PR1/PPP3CA/RUNX1/TMBIM1/CST3/ROCK2	16
BP	GO:0099003	vesicle-mediated transport in synapse	32/1613	220/18870	0.00208931	0.0136824	0.0100807	BIN1/WNT7A/SYT7/STON2/EFNB2/CLSTN1/STX2/PICALM/SNX9/AP2B1/SCRN1/SYT11/RIMS3/STXBP1/NLGN2/ATP2A2/HIP1/DVL1/PPP3CB/ACTB/DNM1/STON1/PREPL/ATP6V0D1/ARHGDIA/ATP6V1D/AP2A1/PTEN/ATP6V1C1/TPRG1L/VPS35/RAP1A	32
BP	GO:0003128	heart field specification	6/1613	17/18870	0.00209399	0.0136824	0.0100807	MEF2C/WNT11/BMP2/EXT1/BMP4/SMARCD3	6
BP	GO:0032488	Cdc42 protein signal transduction	6/1613	17/18870	0.00209399	0.0136824	0.0100807	NRP1/RHOBTB1/ABCA1/RHOJ/RHOBTB2/ABL1	6
BP	GO:0032905	transforming growth factor beta1 production	6/1613	17/18870	0.00209399	0.0136824	0.0100807	COL3A1/THBS1/AGT/LUM/SERPINB7/FURIN	6
BP	GO:0071071	regulation of phospholipid biosynthetic process	6/1613	17/18870	0.00209399	0.0136824	0.0100807	FABP3/PDGFB/RAB38/ADGRF5/PDGFA/LPCAT1	6
BP	GO:0072224	metanephric glomerulus development	6/1613	17/18870	0.00209399	0.0136824	0.0100807	PDGFRB/PDGFB/PDGFRA/LAMB2/AQP1/CD34	6
BP	GO:0001942	hair follicle development	17/1613	93/18870	0.00211541	0.0138064	0.0101721	INHBA/FST/IGFBP5/FERMT1/APCDD1/CDH3/HOXC13/TGFB2/KRT17/DLX3/WNT10A/MSX2/SNAI1/CD109/EXT1/PDGFA/GLI2	17
BP	GO:0001776	leukocyte homeostasis	19/1613	109/18870	0.00212692	0.0138445	0.0102002	MEF2C/AXL/F2R/IL7R/CHST3/PIK3CD/IL20RB/PDE4B/LIPA/FADD/SKIL/SLC40A1/SH2B3/PPP3CB/BAK1/PACS1/ABL1/DOCK11/SLC15A4	19
BP	GO:0014743	regulation of muscle hypertrophy	14/1613	70/18870	0.00212861	0.0138445	0.0102002	RGS4/AGT/IGFBP5/LMCD1/CAMK2D/PRKCA/TNFRSF1A/PPP3CA/MEF2A/FOXO1/NR4A3/SLC9A1/MTPN/ROCK2	14
BP	GO:1902893	regulation of miRNA transcription	14/1613	70/18870	0.00212861	0.0138445	0.0102002	ETS1/PDGFB/TGFB2/APLN/TWIST1/FOSL1/TGFB1/TEAD1/BMP2/RARA/NFATC4/NCOR2/BMP4/NR3C1	14
BP	GO:0001553	luteinization	5/1613	12/18870	0.00215334	0.0138776	0.0102246	INHBA/MMP2/A2M/PDGFRA/FZD4	5
BP	GO:0010936	negative regulation of macrophage cytokine production	5/1613	12/18870	0.00215334	0.0138776	0.0102246	AXL/TGFB3/TGFB2/TWIST1/TGFB1	5
BP	GO:0034111	negative regulation of homotypic cell-cell adhesion	5/1613	12/18870	0.00215334	0.0138776	0.0102246	SERPINE2/C1QTNF1/UBASH3B/SH2B3/RDX	5
BP	GO:0042487	regulation of odontogenesis of dentin-containing tooth	5/1613	12/18870	0.00215334	0.0138776	0.0102246	APCDD1/WNT10A/RUNX2/BMP2/BMP4	5
BP	GO:0043589	skin morphogenesis	5/1613	12/18870	0.00215334	0.0138776	0.0102246	COL1A1/COL1A2/ITGA6/ITGB4/ITGA2	5
BP	GO:0072110	glomerular mesangial cell proliferation	5/1613	12/18870	0.00215334	0.0138776	0.0102246	PDGFRB/PDGFB/SERPINB7/IL6R/BMP4	5
BP	GO:1901203	positive regulation of extracellular matrix assembly	5/1613	12/18870	0.00215334	0.0138776	0.0102246	EMILIN1/PHLDB1/PHLDB2/TGFB1/TGFBR1	5
BP	GO:2001214	positive regulation of vasculogenesis	5/1613	12/18870	0.00215334	0.0138776	0.0102246	RIN2/RRAS/KDR/CD34/RAP1A	5
BP	GO:0010613	positive regulation of cardiac muscle hypertrophy	9/1613	35/18870	0.00217721	0.0139836	0.0103027	AGT/CAMK2D/PRKCA/PPP3CA/MEF2A/NR4A3/SLC9A1/MTPN/ROCK2	9
BP	GO:0090050	positive regulation of cell migration involved in sprouting angiogenesis	9/1613	35/18870	0.00217721	0.0139836	0.0103027	NRP1/SRPX2/PLK2/JCAD/RHOJ/FOXC2/KDR/ABL1/MAP3K3	9
BP	GO:2000406	positive regulation of T cell migration	9/1613	35/18870	0.00217721	0.0139836	0.0103027	CCL21/CXCL12/APP/ABL2/WNK1/FADD/CD99L2/ABL1/ADAM10	9
BP	GO:0007041	lysosomal transport	22/1613	134/18870	0.00220221	0.0141282	0.0104092	BIN1/PINK1/RHOB/LRP1/NEDD4/LIPA/KIF13A/IGF2R/RAB7B/ATP13A2/LAMP1/GRN/SCARB2/MTM1/HSPA8/PSAP/LAMP2/VCP/UEVLD/CHMP3/VPS35/HGS	22
BP	GO:0007156	homophilic cell adhesion via plasma membrane adhesion molecules	26/1613	168/18870	0.00220655	0.0141399	0.0104178	NEXN/DSG1/AMIGO2/CDH13/TENM3/CDH11/ITGB1/PCDHGC3/L1CAM/DSC1/PCDH7/PTK7/SDK2/CDH3/CDHR1/FAT1/PALLD/PCDH18/CDH5/CLSTN1/DCHS1/ROBO4/PTPRM/PVR/PCDH12/ESAM	26
BP	GO:0120032	regulation of plasma membrane bounded cell projection assembly	30/1613	203/18870	0.00221346	0.0141682	0.0104386	CAV1/TENM2/CCL21/TGFB3/F2RL1/NRP1/PLEK2/MAP4/DPYSL3/FSCN1/EPHB2/AGRN/CDC42EP3/MYO10/TGFBR1/RHOQ/YAP1/WDR44/RAB11FIP3/PIK3R1/LIMK2/RDX/DOCK11/CYLD/CORO1C/FAM98A/SEPTIN7/ARF4/ATMIN/CAPZB	30
BP	GO:0016236	macroautophagy	44/1613	331/18870	0.00223634	0.0142823	0.0105227	HSPB8/DCN/RETREG1/PINK1/EPHB2/EFNB1/NEDD4/FEZ1/TGFB1/ATG9A/CALM1/FYCO1/KDR/WIPI1/RAB23/BAG3/ATP2A2/ATP13A2/LZTS1/LIX1L/OPTN/RALB/SNX6/SNX18/MAP1LC3B/MTM1/ILRUN/ATG2B/ZFYVE1/ATP6V0D1/ATP6V1D/TOM1/LAMP2/VCP/ATP6V1C1/RAB1B/SH3GLB1/ZFYVE26/VTI1B/CHMP3/VPS35/PAFAH1B2/HGS/NOD1	44
BP	GO:0055074	calcium ion homeostasis	44/1613	331/18870	0.00223634	0.0142823	0.0105227	CSRP3/CASQ2/CAV1/NT5E/CCL21/EDNRA/F2R/RYR1/CNGB1/THY1/CXCL12/DMPK/TMEM38A/TGM2/JSRP1/CAV2/SLC24A3/FLNA/CCL11/CALB2/RASA3/VDR/APP/ANXA6/APLNR/CDH5/CAMK2D/ITPR2/CCL13/CYP27B1/CALM1/KDR/UBASH3B/ATP2A2/ATP13A2/BAK1/BOK/MCU/ABL1/BDKRB1/PLCB3/GRINA/PDZD8/VAPB	44
BP	GO:0043583	ear development	32/1613	221/18870	0.00224787	0.0143397	0.010565	TCAP/COL11A1/TGFB3/EDNRA/CTHRC1/SLITRK6/GJB6/GJB2/ZEB1/PRRX1/PTK7/MAFB/GSDME/JAG1/TGFB2/EPHB2/FZD2/TWIST1/DLL1/GLI3/DCHS1/BMP2/MAF/DVL1/JAG2/BMP4/CCM2/HEY2/HOXA1/ADAM10/TRIP11/PAFAH1B1	32
BP	GO:0022409	positive regulation of cell-cell adhesion	43/1613	322/18870	0.00228381	0.0145526	0.0107219	CAV1/FSTL3/PDPN/CCL21/LGALS1/EMILIN1/SIRPA/THY1/HAS2/TGFBR2/KIF26B/ADAM19/ETS1/PRKCQ/CD276/IL7R/EFNB2/EFNB1/PDCD1LG2/SLC7A1/CD44/MYO10/GLI3/ABL2/JAK1/FADD/DUSP10/HSPH1/PIEZO1/SMAD7/RARA/GLI2/PPP3CA/RUNX1/EGR3/NR4A3/PLAUR/ACTB/NFAT5/KIFAP3/SMARCD3/ABL1/SOCS5	43
BP	GO:0007389	pattern specification process	59/1613	475/18870	0.00231626	0.0147427	0.010862	TCAP/SFRP2/MEF2C/SEMA3C/GREM1/WNT7A/BASP1/MICAL2/CYP26B1/FST/HEYL/ZEB1/TGFBR2/BMP1/MAFB/SFRP1/NRP1/BICC1/HOXC13/WNT11/LFNG/ADGRG1/ACVR1/EFNB1/APLNR/DLL1/NRP2/BMPR2/MDFI/MSX2/MEIS3/BHLHE41/FOXC2/SNAI1/GLI3/PITX2/WLS/TGFBR1/DCHS1/BMP2/PCSK5/NBL1/EXT1/ACVRL1/CHSY1/GLI2/ASB2/SPRY1/ASPH/ENG/AIDA/HIPK2/DVL1/BMP4/HEY2/SMARCD3/PRKACB/FOXD1/PSKH1	59
BP	GO:0008625	extrinsic apoptotic signaling pathway via death domain receptors	16/1613	86/18870	0.00234012	0.0148778	0.0109615	SFRP2/TIMP3/SERPINE1/THBS1/NGF/SFRP1/FADD/SKIL/TNFRSF1A/BAG3/DAPK1/SP100/PEA15/PIK3R1/TMBIM1/PTEN	16
BP	GO:0003209	cardiac atrium morphogenesis	8/1613	29/18870	0.00235133	0.0149155	0.0109892	HEG1/CCN1/TGFB2/ACVR1/BMPR2/BMP2/ENG/HEY2	8
BP	GO:0010800	positive regulation of peptidyl-threonine phosphorylation	8/1613	29/18870	0.00235133	0.0149155	0.0109892	CHI3L1/APP/TGFB1/CAB39/SPHK1/TNKS1BP1/CALM1/RPTOR	8
BP	GO:0003177	pulmonary valve development	7/1613	23/18870	0.00237065	0.0150212	0.0110671	HEYL/JAG1/TGFB2/BMPR2/TNFRSF1A/BMP4/HEY2	7
BP	GO:0001656	metanephros development	17/1613	94/18870	0.00238121	0.0150543	0.0110915	FBN1/GREM1/BASP1/PDGFRB/KIF26B/PDGFB/PDGFRA/LAMB2/FOXC2/GLI3/AQP1/PDGFA/YAP1/CD34/SPRY1/BMP4/FOXD1	17
BP	GO:0048704	embryonic skeletal system morphogenesis	17/1613	94/18870	0.00238121	0.0150543	0.0110915	COL11A1/TGFB3/MMP14/CHST11/ZEB1/TGFBR2/PRRX1/TWIST1/PDGFRA/RUNX2/MDFI/FOXC2/GLI3/TGFBR1/NDST1/BMP4/HOXA1	17
BP	GO:0006892	post-Golgi vesicle-mediated transport	18/1613	102/18870	0.00238887	0.0150859	0.0111148	RAB31/MYO1B/MYO5A/KIF13A/KIF16B/MACF1/WIPI1/LAMP1/OPTN/OSBPL5/EXOC6B/SPTBN1/PREPL/AP2A1/VAMP3/VTI1B/GBF1/EXOC5	18
BP	GO:0007034	vacuolar transport	26/1613	169/18870	0.00240083	0.0151445	0.011158	BIN1/PINK1/RHOB/LRP1/NEDD4/LIPA/KIF13A/IGF2R/NDFIP2/RAB7B/LEPROT/ATP13A2/LAMP1/GRN/SCARB2/MTM1/HSPA8/ATP6V0D1/PSAP/LAMP2/VCP/UEVLD/VTI1B/CHMP3/VPS35/HGS	26
BP	GO:0030705	cytoskeleton-dependent intracellular transport	31/1613	213/18870	0.00240686	0.0151656	0.0111735	MAP1A/NEFL/TUBA1A/MYO1B/MYO5A/DST/KLC3/APP/KIF1C/FEZ1/KIF1B/MYO10/KIF13A/TANC2/MYO1C/DYNC1H1/FYCO1/ARHGAP21/MAP1B/CDR2L/BAG3/TRAK2/MYO1D/LAMP1/MYO1E/KIFAP3/DYNC1I2/TUBA1C/HSPA8/BICD1/PAFAH1B1	31
BP	GO:0030595	leukocyte chemotaxis	34/1613	240/18870	0.00241313	0.0151882	0.0111902	THBS4/PADI2/SERPINE1/THBS1/MMP2/TNFAIP6/GREM1/VEGFC/CCL21/F2RL1/CXCL12/PLEC/CCL11/ANO6/PDGFB/TGFB2/MMP28/RARRES2/PIK3CD/GAS6/PDE4B/WNK1/ITGA1/CCL13/NBL1/S1PR1/IL6R/SBDS/CMKLR1/LGMN/MCU/ADAM10/PTK2/GBF1	34
BP	GO:0061614	miRNA transcription	14/1613	71/18870	0.002447	0.0153672	0.011322	ETS1/PDGFB/TGFB2/APLN/TWIST1/FOSL1/TGFB1/TEAD1/BMP2/RARA/NFATC4/NCOR2/BMP4/NR3C1	14
BP	GO:1902475	L-alpha-amino acid transmembrane transport	14/1613	71/18870	0.002447	0.0153672	0.011322	SLC38A5/RGS4/SLC7A8/ITGB1/SLC7A5/SLC38A2/SLC1A3/SLC7A1/SLC43A2/SLC1A4/SLC7A6/SLC3A2/ARL6IP5/SLC15A4	14
BP	GO:0045165	cell fate commitment	39/1613	286/18870	0.00245345	0.0153906	0.0113393	MYL2/MYOG/SFRP2/MEF2C/PDPN/WNT7A/EDNRA/ITGB1/CYP26B1/PRRX1/SFRP1/NRP1/TGFB1I1/JAG1/WNT11/ACVR1/LATS2/WNT10A/DLL1/RUNX2/FOXC2/GLI3/WNT5B/GAS1/TGFBR1/JAK1/CTSL/TEAD4/BMP2/EXT1/KDR/RARA/WNT9A/GLI2/IL6R/TOX/JAG2/BMP4/HEY2	39
BP	GO:0043123	positive regulation of canonical NF-kappaB signal transduction	29/1613	196/18870	0.00254905	0.0159549	0.011755	CCL21/GJA1/LGALS1/F2R/F2RL1/FLNA/PINK1/PLK2/AJUBA/WLS/FADD/CXXC5/TRIM32/MUL1/NEK6/TNFRSF1A/NDFIP2/GPRC5B/TRIM5/IFIT5/ABL1/AKAP13/CANT1/TRIM8/MAP3K3/MTDH/GOLT1B/TAB2/NOD1	29
BP	GO:0099173	postsynapse organization	29/1613	196/18870	0.00254905	0.0159549	0.011755	WNT7A/ACTN1/ITGA3/NEFL/CHRNB1/PRNP/NRP1/NGEF/EPHB2/NRP2/TREM2/EPHB3/TANC2/PDLIM5/IGF1R/NLGN2/DVL1/LZTS1/LGMN/ACTB/ADAM10/CFL1/HSPA8/MTMR2/PTEN/ARF4/VPS35/PAFAH1B1/CRK	29
BP	GO:0000302	response to reactive oxygen species	30/1613	205/18870	0.00257462	0.0160793	0.0118467	MMP3/CRYAB/COL1A1/TPM1/MMP2/AREG/AXL/APOD/MMP9/SIRPA/MET/DDR2/PINK1/PXN/SOD3/RHOB/FOSL1/FBLN5/PDGFRA/PTPRK/SPHK1/CAT/AQP1/BAK1/ABL1/PLK3/PDK2/ERCC6/STK25/CRK	30
BP	GO:0060491	regulation of cell projection assembly	30/1613	205/18870	0.00257462	0.0160793	0.0118467	CAV1/TENM2/CCL21/TGFB3/F2RL1/NRP1/PLEK2/MAP4/DPYSL3/FSCN1/EPHB2/AGRN/CDC42EP3/MYO10/TGFBR1/RHOQ/YAP1/WDR44/RAB11FIP3/PIK3R1/LIMK2/RDX/DOCK11/CYLD/CORO1C/FAM98A/SEPTIN7/ARF4/ATMIN/CAPZB	30
BP	GO:0043535	regulation of blood vessel endothelial cell migration	24/1613	153/18870	0.00266587	0.0166308	0.012253	MEF2C/THBS1/VEGFC/NRP1/ETS1/STARD13/PDGFB/CARD10/SRPX2/PLK2/TGFB1/JCAD/RHOJ/FOXC2/MMRN2/PRKCA/KDR/ACVRL1/VASH1/ANGPT2/GADD45A/ABL1/SPRED1/MAP3K3	24
BP	GO:0014742	positive regulation of muscle hypertrophy	9/1613	36/18870	0.00268616	0.0167389	0.0123327	AGT/CAMK2D/PRKCA/PPP3CA/MEF2A/NR4A3/SLC9A1/MTPN/ROCK2	9
BP	GO:0031623	receptor internalization	21/1613	128/18870	0.00276398	0.0172049	0.012676	CAV1/GREM1/SFRP4/ITGB1/RAMP1/RAB31/EFNB2/APLN/LRP1/NEDD4/ACKR3/PICALM/AP2B1/HIP1/RALB/DNM1/SDCBP/CLTC/MTMR2/AP2A1/HGS	21
BP	GO:0051656	establishment of organelle localization	58/1613	469/18870	0.00276751	0.0172079	0.0126782	GJA1/NEFL/ITGB1/TUBA1A/MYO1B/MAP4/MYO5A/CDH3/PINK1/KIF1C/FHOD1/MYH9/PIK3CD/FEZ1/GEM/KIF13A/TANC2/DCTN1/MYO1C/DYNC1H1/PICALM/FYCO1/YWHAZ/ARHGAP21/MAP1B/RIPOR1/WIPI1/SYT11/CDR2L/SPRY1/NR4A3/STXBP1/TRAK2/TBC1D23/MYO1D/YKT6/ATP13A2/LAMP1/LIMK2/TMED10/MYO1E/STARD3NL/EXOC6B/DNM1/KIFAP3/GAB2/SDCBP/CFL1/NOP9/TRIP11/GBF1/CHMP3/HGS/BICD1/EXOC5/PAFAH1B1/TTL/STK25	58
BP	GO:0032869	cellular response to insulin stimulus	30/1613	206/18870	0.00277335	0.0172252	0.012691	CSRP3/PDK4/IRS1/RAB31/CAV2/ZNF106/SLC39A14/MYO5A/BCAR3/PRKCQ/SGCB/RARRES2/INHBB/SHC1/FOXC2/MYO1C/PTPRE/RHOQ/CPEB2/BCAR1/PKM/IGF1R/YWHAG/FOXO1/PIK3R1/GNAI2/SLC9A1/OSBPL8/PDK2/ZDHHC7	30
BP	GO:0016358	dendrite development	33/1613	233/18870	0.00278067	0.0172518	0.0127105	MEF2C/MAP1A/WNT7A/ITGB1/NRP1/NGEF/SDC2/KLF7/APP/EPHB2/NEDD4/EPHB3/TANC2/FZD4/PICALM/PDLIM5/MAP1B/CAMSAP2/PPP3CA/MEF2A/NLGN2/DVL1/LZTS1/NFATC4/ABL1/CFL1/KIDINS220/PPP1R9B/EIF4G2/PTEN/ARF4/PAFAH1B1/CRK	33
BP	GO:2001235	positive regulation of apoptotic signaling pathway	23/1613	145/18870	0.00279656	0.0173313	0.0127692	INHBA/TIMP3/THBS1/CAV1/SRPX/AGT/TNFRSF12A/CTSK/CTSV/SFRP1/GSDME/INHBB/TGFBR1/CTSL/FADD/SKIL/SERINC3/PEA15/NFATC4/BOK/SIAH1/CYLD/PTEN	23
BP	GO:0001894	tissue homeostasis	38/1613	279/18870	0.00282325	0.0174584	0.0128628	KRT1/COL3A1/PDK4/NT5E/GJA1/COMP/F2R/ITGB1/CTSK/GJB6/CNGB1/CCN2/LAMA2/TUBA1A/CDH3/LAMC1/APBB2/CDHR1/RDH12/VCL/IL20RB/LIPA/CDH5/TMEM119/VSTM4/TRIM32/EXT1/PRKCA/UBASH3B/S1PR1/YAP1/CLDN5/CD34/TPP1/ESAM/ACTB/NCDN/ERCC6	38
BP	GO:0060249	anatomical structure homeostasis	38/1613	279/18870	0.00282325	0.0174584	0.0128628	KRT1/COL3A1/PDK4/NT5E/GJA1/COMP/F2R/ITGB1/CTSK/GJB6/CNGB1/CCN2/LAMA2/TUBA1A/CDH3/LAMC1/APBB2/CDHR1/RDH12/VCL/IL20RB/LIPA/CDH5/TMEM119/VSTM4/TRIM32/EXT1/PRKCA/UBASH3B/S1PR1/YAP1/CLDN5/CD34/TPP1/ESAM/ACTB/NCDN/ERCC6	38
BP	GO:0043114	regulation of vascular permeability	11/1613	50/18870	0.00284054	0.017527	0.0129133	PLEC/AKAP12/FERMT2/TGFB1/CDH5/HRH1/BDKRB2/PTP4A3/CLDN5/PLVAP/GPR4	11
BP	GO:0061082	myeloid leukocyte cytokine production	11/1613	50/18870	0.00284054	0.017527	0.0129133	SPON2/AXL/TGFB3/PANX1/TGFB2/TWIST1/TGFB1/GPRC5B/SEMA7A/NR4A3/NOD1	11
BP	GO:0046660	female sex differentiation	20/1613	120/18870	0.00285271	0.0175829	0.0129545	INHBA/MMP2/TNFAIP6/AXL/A2M/MMP14/FST/NPR2/SFRP1/NRIP1/ADAMTS1/LFNG/PDGFRA/INHBB/LHFPL2/FZD4/KDR/SLIT3/CEBPB/BAK1	20
BP	GO:0071695	anatomical structure maturation	36/1613	261/18870	0.00290184	0.0178174	0.0131273	MMP2/GREM1/AXL/ADAMTS12/CCL21/EDNRA/RYR1/CNGB1/NPR2/BNC1/FERMT1/CDH3/TGFB2/RFLNB/APP/ADAMTS7/RUNX2/AGRN/MSX2/CDH5/FAM20C/RPS6KA2/DCHS1/BMP2/XYLT1/EXT1/KDR/ACVRL1/TFCP2L1/S1PR1/WASHC5/ARCN1/BFSP1/SNX19/L3MBTL3/HEATR3	36
BP	GO:0002693	positive regulation of cellular extravasation	6/1613	18/18870	0.00291598	0.0178174	0.0131273	THY1/IL1R1/FADD/XG/PLVAP/CD99L2	6
BP	GO:0016202	regulation of striated muscle tissue development	6/1613	18/18870	0.00291598	0.0178174	0.0131273	TWIST1/SOX15/LOX/TGFB1/BMP4/MTPN	6
BP	GO:0042481	regulation of odontogenesis	6/1613	18/18870	0.00291598	0.0178174	0.0131273	APCDD1/WNT10A/RUNX2/BMP2/CD34/BMP4	6
BP	GO:0048535	lymph node development	6/1613	18/18870	0.00291598	0.0178174	0.0131273	PDPN/CD248/IL7R/TGFB1/FADD/TOX	6
BP	GO:0048569	post-embryonic animal organ development	6/1613	18/18870	0.00291598	0.0178174	0.0131273	FBN1/MFAP2/EFEMP1/KDR/BAK1/MYO1E	6
BP	GO:0051917	regulation of fibrinolysis	6/1613	18/18870	0.00291598	0.0178174	0.0131273	SERPINE1/THBS1/FAP/PLAU/THBD/PLAUR	6
BP	GO:0061450	trophoblast cell migration	6/1613	18/18870	0.00291598	0.0178174	0.0131273	GJA1/TIMP1/ITGB4/SYDE1/YTHDF3/SMURF2	6
BP	GO:0021602	cranial nerve morphogenesis	8/1613	30/18870	0.00296955	0.0180861	0.0133253	MAFB/NRP1/EPHB2/NRP2/GLI3/ADARB1/PLXNA1/HOXA1	8
BP	GO:0050820	positive regulation of coagulation	8/1613	30/18870	0.00296955	0.0180861	0.0133253	SERPINE1/THBS1/PLAU/F2R/EMILIN1/F3/ANO6/THBD	8
BP	GO:1902230	negative regulation of intrinsic apoptotic signaling pathway in response to DNA damage	8/1613	30/18870	0.00296955	0.0180861	0.0133253	SFRP2/CXCL12/SNAI2/ACKR3/CD44/SNAI1/TRIM32/USP47	8
BP	GO:0002690	positive regulation of leukocyte chemotaxis	17/1613	96/18870	0.00299678	0.0181931	0.0134041	THBS4/SERPINE1/THBS1/VEGFC/CCL21/F2RL1/CXCL12/ANO6/RARRES2/GAS6/WNK1/IL6R/CMKLR1/LGMN/MCU/ADAM10/PTK2	17
BP	GO:0022404	molting cycle process	17/1613	96/18870	0.00299678	0.0181931	0.0134041	INHBA/FST/IGFBP5/FERMT1/APCDD1/CDH3/HOXC13/TGFB2/KRT17/DLX3/WNT10A/MSX2/SNAI1/CD109/EXT1/PDGFA/GLI2	17
BP	GO:0022405	hair cycle process	17/1613	96/18870	0.00299678	0.0181931	0.0134041	INHBA/FST/IGFBP5/FERMT1/APCDD1/CDH3/HOXC13/TGFB2/KRT17/DLX3/WNT10A/MSX2/SNAI1/CD109/EXT1/PDGFA/GLI2	17
BP	GO:0006874	intracellular calcium ion homeostasis	41/1613	308/18870	0.00301499	0.018284	0.0134711	CSRP3/CASQ2/CAV1/CCL21/EDNRA/F2R/RYR1/CNGB1/THY1/CXCL12/DMPK/TMEM38A/TGM2/JSRP1/CAV2/SLC24A3/FLNA/CCL11/CALB2/RASA3/VDR/APP/ANXA6/APLNR/CDH5/CAMK2D/ITPR2/CCL13/CALM1/UBASH3B/ATP2A2/ATP13A2/BAK1/BOK/MCU/ABL1/BDKRB1/PLCB3/GRINA/PDZD8/VAPB	41
BP	GO:0010324	membrane invagination	13/1613	65/18870	0.00302318	0.0183141	0.0134932	THBS1/F2RL1/RAB31/ANO6/ABCA1/MYH9/TREM2/SNX9/ITGA2/MSR1/SNX18/DOCK1/HGS	13
BP	GO:0010640	regulation of platelet-derived growth factor receptor signaling pathway	7/1613	24/18870	0.00310295	0.0187571	0.0138196	APOD/F3/LRP1/LOX/HIP1/CBLB/HGS	7
BP	GO:2000209	regulation of anoikis	7/1613	24/18870	0.00310295	0.0187571	0.0138196	CAV1/PDK4/ITGA5/ITGB1/SNAI2/ZNF304/PTK2	7
BP	GO:0071478	cellular response to radiation	27/1613	181/18870	0.00312946	0.0188971	0.0139228	MMP1/SFRP2/MMP3/CRYAB/MMP2/MMP9/ITGB6/MAP3K20/SNAI2/SFRP1/MFAP4/TIMP1/RHOB/MME/NEDD4/PTPRK/N4BP1/TNKS1BP1/AQP1/YAP1/PIK3R1/NFATC4/BAK1/USP47/GADD45A/SMPD1/CRY2	27
BP	GO:0140962	multicellular organismal-level chemical homeostasis	14/1613	73/18870	0.00320177	0.0193131	0.0142293	ITGB6/RCN3/HAS2/CYBRD1/LIPA/EXT2/SLC40A1/PICALM/EXT1/KDR/AQP1/ADGRF5/LPCAT1/PRKACB	14
BP	GO:0042306	regulation of protein import into nucleus	12/1613	58/18870	0.00321308	0.01934	0.0142491	APOD/PKIG/PKIA/FLNA/FERMT1/TGFB1/GLI3/UBR5/RAB23/BAG3/PIK3R1/BMP4	12
BP	GO:0099024	plasma membrane invagination	12/1613	58/18870	0.00321308	0.01934	0.0142491	THBS1/F2RL1/RAB31/ANO6/ABCA1/MYH9/TREM2/SNX9/ITGA2/MSR1/SNX18/DOCK1	12
BP	GO:0015824	proline transport	5/1613	13/18870	0.00325452	0.0194651	0.0143413	SLC7A5/SLC38A2/SLC1A4/SLC3A2/SLC36A1	5
BP	GO:0060100	positive regulation of phagocytosis, engulfment	5/1613	13/18870	0.00325452	0.0194651	0.0143413	F2RL1/RAB31/ANO6/TREM2/ITGA2	5
BP	GO:0061430	bone trabecula morphogenesis	5/1613	13/18870	0.00325452	0.0194651	0.0143413	COL1A1/MMP2/GREM1/SFRP1/MSX2	5
BP	GO:0070278	extracellular matrix constituent secretion	5/1613	13/18870	0.00325452	0.0194651	0.0143413	CREB3L1/BMP2/TNFRSF1A/ADTRP/ENG	5
BP	GO:0070486	leukocyte aggregation	5/1613	13/18870	0.00325452	0.0194651	0.0143413	HAS2/MSN/CD44/NR4A3/STK10	5
BP	GO:1905155	positive regulation of membrane invagination	5/1613	13/18870	0.00325452	0.0194651	0.0143413	F2RL1/RAB31/ANO6/TREM2/ITGA2	5
BP	GO:0046688	response to copper ion	9/1613	37/18870	0.00328479	0.019584	0.0144289	MT2A/LOXL2/MT1E/PRNP/SOD3/MT1M/AQP1/AOC1/BACE1	9
BP	GO:0060323	head morphogenesis	9/1613	37/18870	0.00328479	0.019584	0.0144289	MYH3/COL1A1/MMP2/TGFB3/CRISPLD2/PDGFRA/RRAS/CLDN5/ASPH	9
BP	GO:1905476	negative regulation of protein localization to membrane	9/1613	37/18870	0.00328479	0.019584	0.0144289	LRRC15/DAB2/TGFB1/GBP1/WNK1/PICALM/RHOQ/TMBIM1/CLTC	9
BP	GO:0046545	development of primary female sexual characteristics	18/1613	105/18870	0.00331058	0.019717	0.0145268	INHBA/MMP2/TNFAIP6/A2M/MMP14/FST/NPR2/SFRP1/NRIP1/ADAMTS1/LFNG/PDGFRA/INHBB/LHFPL2/FZD4/KDR/SLIT3/CEBPB	18
BP	GO:0002088	lens development in camera-type eye	16/1613	89/18870	0.00335324	0.019929	0.0146831	CRYAB/WNT7A/SLITRK6/TGFBR2/BCAR3/VIM/FAT1/WNT5B/TGFBR1/SKIL/MAF/SPRY1/HIPK2/BMP4/BFSP1/SPRED1	16
BP	GO:0048145	regulation of fibroblast proliferation	16/1613	89/18870	0.00335324	0.019929	0.0146831	FN1/CAV1/CD248/AGT/CDK6/PDGFC/SFRP1/DDR2/PDGFB/GAS6/PDGFRA/SPHK1/TRIM32/AQP1/PDGFA/ABL1	16
BP	GO:0019932	second-messenger-mediated signaling	41/1613	310/18870	0.00338822	0.0200958	0.0148059	CASQ2/MYOZ1/CAP2/THBS1/RCAN2/CDH13/PDGFRB/AGT/DMPK/TMEM38A/PRNP/FHL2/RASD2/LMCD1/APLNR/GUCY1A1/PDGFRA/TREM2/ACKR3/GBP1/HOMER3/CAMK2D/SPHK1/CALM1/KCNJ8/KDR/AQP1/CAP1/PPP3CA/ATP2A2/PDE7A/CMKLR1/NFATC4/PPP3CB/NFAT5/MCU/DYRK2/SLC9A1/PPP1R9B/RILPL1/PDK2	41
BP	GO:0010463	mesenchymal cell proliferation	10/1613	44/18870	0.00338841	0.0200958	0.0148059	ZEB1/TGFBR2/PRRX1/WNT11/DCHS1/BMP2/KDR/PDGFA/ARHGAP5/BMP4	10
BP	GO:0045860	positive regulation of protein kinase activity	38/1613	282/18870	0.00339734	0.0201276	0.0148294	THBS1/CHI3L1/CCL21/PDGFRB/AGT/TGFBR2/PDGFC/PRNP/CCND1/CCN1/FERMT2/DDR2/PDGFB/CARD10/PINK1/TGFB2/HMGA2/GAS6/TGFB1/CAB39/NRG1/CALM1/SNX9/PDGFA/GPRC5B/IL6R/IQGAP1/RALB/MAP3K4/ABL1/CACUL1/PTK2/OSBPL8/RPTOR/TAB2/HSP90AB1/COPS8/RAP1A	38
BP	GO:0048813	dendrite morphogenesis	22/1613	139/18870	0.00350618	0.0207507	0.0152885	WNT7A/ITGB1/NRP1/NGEF/SDC2/KLF7/EPHB2/NEDD4/EPHB3/TANC2/FZD4/PICALM/PDLIM5/PPP3CA/MEF2A/DVL1/LZTS1/NFATC4/CFL1/KIDINS220/PTEN/PAFAH1B1	22
BP	GO:0051963	regulation of synapse assembly	19/1613	114/18870	0.00358511	0.0211956	0.0156163	THBS2/MEF2C/AMIGO2/WNT7A/FLRT3/SLITRK6/FLRT2/GPC4/SRPX2/APP/EPHB2/AGRN/FZD1/EPHB3/CLSTN1/PDLIM5/NLGN2/LZTS1/VPS35	19
BP	GO:0045123	cellular extravasation	14/1613	74/18870	0.00364499	0.0215272	0.0158605	CCL21/ITGB1/SIRPA/THY1/CXCL12/PIK3CD/IL1R1/ITGA1/FADD/EXT1/XG/PLVAP/CD99L2/CRK	14
BP	GO:0007611	learning or memory	37/1613	274/18870	0.00367716	0.0216945	0.0159838	MEF2C/MAP1A/ITGA5/CAMK2N1/ITGA3/ITGB1/NGF/KLK8/TUBA1A/PRNP/CCL11/PLK2/SERPINF1/APP/EPHB2/MME/FOSL1/TREM2/HRH1/SPECC1/PICALM/ATXN1/SYT11/CLDN5/AMFR/LGMN/NFATC4/PPP3CB/ARL6IP5/RIC8A/ABL1/PPP1R9B/ATXN1L/PTEN/THRA/ARF4/PAFAH1B1	37
BP	GO:0045732	positive regulation of protein catabolic process	30/1613	210/18870	0.00370442	0.0217819	0.0160482	CAV1/DACT1/DAB2/MSN/SH3RF3/PLK2/LRP1/NEDD4/TREM2/RNF128/FURIN/SH3RF1/TRIM32/SNX9/SMAD7/USP13/LPCAT1/RNF217/FOXO1/SH3D19/CBLB/DVL1/DNAJB2/RDX/CSNK1A1/PLK3/SOCS5/VCP/PSMC1/VPS35	30
BP	GO:0017145	stem cell division	8/1613	31/18870	0.00370724	0.0217819	0.0160482	SFRP2/WNT7A/ZFP36L2/TGFB2/LBH/EXT1/NCOA3/PAFAH1B1	8
BP	GO:1902547	regulation of cellular response to vascular endothelial growth factor stimulus	8/1613	31/18870	0.00370724	0.0217819	0.0160482	ADAMTS12/EMILIN1/DCN/ADGRA2/DLL1/JCAD/MYO1C/PTP4A3	8
BP	GO:1902105	regulation of leukocyte differentiation	42/1613	321/18870	0.00370739	0.0217819	0.0160482	INHBA/FSTL3/FBN1/LRRC17/TNFAIP6/AXL/CYP26B1/MMP14/ZEB1/KLF10/TGFBR2/GPR68/CDK6/MAFB/SFRP1/IL7R/ZFP36L2/GAS6/TGFB1/TREM2/GLI3/FADD/DUSP10/SH3RF1/PRKCA/SMAD7/RARA/UBASH3B/GLI2/PPP3CA/DTX1/RUNX1/EGR3/PIK3R1/CEBPB/TOX/BMP4/ACTB/SMARCD3/ABL1/RPTOR/SOCS5	42
BP	GO:0090090	negative regulation of canonical Wnt signaling pathway	22/1613	140/18870	0.00383252	0.0224937	0.0165726	SFRP2/CAV1/IGFBP6/GREM1/DACT1/SFRP4/CTHRC1/DKK3/SNAI2/DAB2/SFRP1/FERMT1/BICC1/WNT11/LATS2/FZD1/GLI3/BMP2/FOXO1/AMFR/CSNK1A1/CYLD	22
BP	GO:0060324	face development	11/1613	52/18870	0.00392393	0.0229768	0.0169286	MYH3/COL1A1/MMP2/TGFB3/EDNRA/CRISPLD2/PDGFRA/RRAS/RARA/CLDN5/ASPH	11
BP	GO:0099172	presynapse organization	11/1613	52/18870	0.00392393	0.0229768	0.0169286	CAP2/WNT7A/SLITRK6/GPC4/APP/FZD1/NLGN2/DVL1/SDCBP/PTEN/VPS35	11
BP	GO:0001502	cartilage condensation	6/1613	19/18870	0.00395709	0.0229768	0.0169286	COL11A1/WNT7A/CCN2/BMP1/MGP/THRA	6
BP	GO:0051797	regulation of hair follicle development	6/1613	19/18870	0.00395709	0.0229768	0.0169286	FST/FERMT1/CDH3/TGFB2/KRT17/MSX2	6
BP	GO:1901881	positive regulation of protein depolymerization	6/1613	19/18870	0.00395709	0.0229768	0.0169286	SLN/ACTN2/NES/CFL2/F2RL1/DSTN	6
BP	GO:2000641	regulation of early endosome to late endosome transport	6/1613	19/18870	0.00395709	0.0229768	0.0169286	DAB2/MSN/RDX/MTMR2/SNX12/CHMP3	6
BP	GO:0050708	regulation of protein secretion	36/1613	266/18870	0.00397957	0.0229768	0.0169286	ANKRD1/ANO1/VEGFC/F2RL2/TGFB3/IRS1/F2R/F2RL1/SYT7/GPR68/SFRP1/MYH10/KLF7/P3H1/TGFB2/ACSL4/PFKM/MYO18A/INHBB/TGFB1/TREM2/RAB11FIP5/WLS/SLC16A1/ADTRP/PPP3CA/FOXO1/NLGN2/RAB11FIP3/ATP13A2/PPP3CB/TMED10/APBB1/MCU/SIDT2/VPS35	36
BP	GO:0010611	regulation of cardiac muscle hypertrophy	13/1613	67/18870	0.00398293	0.0229768	0.0169286	RGS4/AGT/LMCD1/CAMK2D/PRKCA/TNFRSF1A/PPP3CA/MEF2A/FOXO1/NR4A3/SLC9A1/MTPN/ROCK2	13
BP	GO:0046888	negative regulation of hormone secretion	13/1613	67/18870	0.00398293	0.0229768	0.0169286	INHBA/IRS1/GJA1/F2RL1/SFRP1/IL11/KLF7/INHBB/RAB11FIP5/PPP3CA/FOXO1/RAB11FIP3/CRY2	13
BP	GO:0051057	positive regulation of small GTPase mediated signal transduction	13/1613	67/18870	0.00398293	0.0229768	0.0169286	COL3A1/F2RL2/F2R/NGF/F2RL1/ITGAV/TGM2/ADGRG1/MAP4K4/MAPRE2/PRAG1/GPR4/AKAP13	13
BP	GO:0048741	skeletal muscle fiber development	9/1613	38/18870	0.00398351	0.0229768	0.0169286	ACTA1/MYOG/STAC3/RYR1/PLEC/CAV2/MYORG/PPP3CA/PPP3CB	9
BP	GO:0048846	axon extension involved in axon guidance	9/1613	38/18870	0.00398351	0.0229768	0.0169286	SEMA3C/CXCL12/NRP1/SEMA6C/NRP2/BMPR2/SEMA6B/SEMA7A/SLIT3	9
BP	GO:0071392	cellular response to estradiol stimulus	9/1613	38/18870	0.00398351	0.0229768	0.0169286	MYOG/MMP2/SFRP1/NRIP1/MSX2/ITGA2/IGF1R/NCOA3/PPP1R9B	9
BP	GO:1900181	negative regulation of protein localization to nucleus	9/1613	38/18870	0.00398351	0.0229768	0.0169286	APOD/PKIG/PKIA/FERMT1/LATS2/YWHAZ/RAB23/ILRUN/MARK3	9
BP	GO:1902229	regulation of intrinsic apoptotic signaling pathway in response to DNA damage	9/1613	38/18870	0.00398351	0.0229768	0.0169286	SFRP2/CXCL12/SNAI2/ACKR3/CD44/SNAI1/SKIL/TRIM32/USP47	9
BP	GO:1902284	neuron projection extension involved in neuron projection guidance	9/1613	38/18870	0.00398351	0.0229768	0.0169286	SEMA3C/CXCL12/NRP1/SEMA6C/NRP2/BMPR2/SEMA6B/SEMA7A/SLIT3	9
BP	GO:0010878	cholesterol storage	7/1613	25/18870	0.00399614	0.0229768	0.0169286	ABCA1/TREM2/LIPA/EHD1/LPL/MSR1/SOAT1	7
BP	GO:0051016	barbed-end actin filament capping	7/1613	25/18870	0.00399614	0.0229768	0.0169286	FLII/SVIL/CAPZA2/RDX/ADD1/MTPN/CAPZB	7
BP	GO:1902894	negative regulation of miRNA transcription	7/1613	25/18870	0.00399614	0.0229768	0.0169286	PDGFB/TWIST1/TGFB1/RARA/NFATC4/NCOR2/BMP4	7
BP	GO:2000773	negative regulation of cellular senescence	7/1613	25/18870	0.00399614	0.0229768	0.0169286	CDK6/PLK2/HMGA2/TWIST1/ABL1/MAP3K3/PTEN	7
BP	GO:0010799	regulation of peptidyl-threonine phosphorylation	10/1613	45/18870	0.00402914	0.023143	0.017051	CHI3L1/APP/TGFB1/CAB39/SPHK1/TNKS1BP1/CALM1/SMAD7/SPRED1/RPTOR	10
BP	GO:0048144	fibroblast proliferation	18/1613	107/18870	0.0040757	0.0233867	0.0172305	FN1/COL3A1/CAV1/CD248/AGT/CDK6/PDGFC/SFRP1/DDR2/PDGFB/GAS6/PDGFRA/SPHK1/TRIM32/KCNJ8/AQP1/PDGFA/ABL1	18
BP	GO:0016239	positive regulation of macroautophagy	14/1613	75/18870	0.00413693	0.0237139	0.0174717	HSPB8/DCN/PINK1/FYCO1/KDR/WIPI1/BAG3/OPTN/RALB/SNX18/TOM1/SH3GLB1/PAFAH1B2/NOD1	14
BP	GO:0006942	regulation of striated muscle contraction	17/1613	99/18870	0.0041631	0.0238398	0.0175644	MYBPH/MYL2/TNNT3/TNNI1/CASQ2/MYH7/BIN1/CAV1/DMPK/TMEM38A/PDE4B/CAMK2D/DSP/CALM1/SMAD7/ATP2A2/SLC9A1	17
BP	GO:0042310	vasoconstriction	15/1613	83/18870	0.00420724	0.0240681	0.0177326	MMP2/CAV1/EDNRA/COMP/F2R/AGT/ACTA2/HTR7/BMPR2/HRH1/SNTA1/BDKRB2/HRH2/ABL1/DOCK4	15
BP	GO:0010508	positive regulation of autophagy	23/1613	150/18870	0.00431584	0.0246644	0.0181719	HSPB8/DCN/PINK1/PLK2/RNF152/TRIM32/FYCO1/KDR/WIPI1/FOXO1/BAG3/DAPK1/OPTN/RALB/SNX18/TRIM5/PLK3/TRIM8/MTDH/TOM1/SH3GLB1/PAFAH1B2/NOD1	23
BP	GO:0010633	negative regulation of epithelial cell migration	19/1613	116/18870	0.00436445	0.0249171	0.0183581	MEF2C/THBS1/DCN/STARD13/CARD10/SERPINF1/TGFB1/DUSP10/MMRN2/PTPRM/ACVRL1/VASH1/SP100/ANGPT2/PTPRG/GADD45A/SPRED1/CORO1C/PTEN	19
BP	GO:0003002	regionalization	53/1613	430/18870	0.00438755	0.0250237	0.0184366	TCAP/SFRP2/MEF2C/SEMA3C/GREM1/WNT7A/BASP1/MICAL2/CYP26B1/HEYL/TGFBR2/BMP1/MAFB/SFRP1/NRP1/BICC1/HOXC13/WNT11/LFNG/ADGRG1/ACVR1/APLNR/DLL1/NRP2/BMPR2/MDFI/MSX2/BHLHE41/FOXC2/SNAI1/GLI3/PITX2/WLS/TGFBR1/BMP2/PCSK5/NBL1/EXT1/ACVRL1/CHSY1/GLI2/ASB2/SPRY1/ENG/AIDA/HIPK2/DVL1/BMP4/HEY2/SMARCD3/PRKACB/FOXD1/PSKH1	53
BP	GO:0016241	regulation of macroautophagy	24/1613	159/18870	0.00441852	0.0251749	0.018548	HSPB8/DCN/PINK1/NEDD4/FEZ1/FYCO1/KDR/WIPI1/BAG3/ATP13A2/LZTS1/OPTN/RALB/SNX6/SNX18/MTM1/ATP6V0D1/ATP6V1D/TOM1/ATP6V1C1/SH3GLB1/VPS35/PAFAH1B2/NOD1	24
BP	GO:0050730	regulation of peptidyl-tyrosine phosphorylation	32/1613	231/18870	0.00448963	0.0255543	0.0188276	THBS4/SFRP2/CSPG4/CAV1/ITGA5/AREG/GREM1/AGT/PDGFC/PRNP/SFRP1/NRP1/CSF2/PDGFB/IL11/APP/ACVR1/TGFB1/TREM2/CD44/CLCF1/TNFRSF1A/PDGFA/GPRC5B/MVP/IL6R/CBLB/SNX6/ABL1/RAP2B/SOCS5/RAP2C	32
BP	GO:1903037	regulation of leukocyte cell-cell adhesion	48/1613	382/18870	0.00450282	0.0256036	0.0188639	CAV1/PLA2G2A/CCL21/LGALS1/LRRC32/SIRPA/THY1/CXCL12/HAS2/TGFBR2/PRNP/ETS1/PRKCQ/CD276/TNFRSF21/IL7R/EFNB2/EFNB1/PDCD1LG2/IL20RB/SLC7A1/CD44/GLI3/ABL2/WNK1/FADD/DUSP10/VSIG4/HSPH1/SMAD7/RARA/DUSP3/ADTRP/GLI2/PPP3CA/DTX1/RUNX1/EGR3/NR4A3/CEBPB/CBLB/BMP4/ACTB/PAG1/NFAT5/SMARCD3/ABL1/SOCS5	48
BP	GO:0045778	positive regulation of ossification	11/1613	53/18870	0.00457711	0.0258541	0.0190485	MEF2C/CCN1/ANO6/VDR/ACVR1/BMPR2/FAM20C/TMEM119/BMP2/GPM6B/BMP4	11
BP	GO:0071825	protein-lipid complex organization	11/1613	53/18870	0.00457711	0.0258541	0.0190485	BIN1/PLA2G2A/AGT/PLTP/ABCA1/LPL/FURIN/PCSK5/SNX9/SOAT1/PRKACB	11
BP	GO:0010464	regulation of mesenchymal cell proliferation	8/1613	32/18870	0.0045789	0.0258541	0.0190485	ZEB1/TGFBR2/PRRX1/WNT11/KDR/PDGFA/ARHGAP5/BMP4	8
BP	GO:0010644	cell communication by electrical coupling	8/1613	32/18870	0.0045789	0.0258541	0.0190485	CASQ2/CAV1/GJA1/GJB6/GJB2/CAMK2D/GJC1/CALM1	8
BP	GO:0045684	positive regulation of epidermis development	8/1613	32/18870	0.0045789	0.0258541	0.0190485	SFRP4/KRT10/ZBED2/VDR/SFN/CYP27B1/BMP4/NCOA3	8
BP	GO:0060055	angiogenesis involved in wound healing	8/1613	32/18870	0.0045789	0.0258541	0.0190485	SERPINE1/NPR2/FOXC2/MCAM/KDR/CD34/B4GALT1/GPR4	8
BP	GO:1901185	negative regulation of ERBB signaling pathway	8/1613	32/18870	0.0045789	0.0258541	0.0190485	ITGA1/DUSP3/MVP/CBLB/LGMN/SNX6/SOCS5/RNF115	8
BP	GO:2000116	regulation of cysteine-type endopeptidase activity	28/1613	195/18870	0.00458979	0.0258897	0.0190747	THBS1/MMP9/F2R/CST1/F3/IFI6/GAS6/CD44/SFN/UACA/DLC1/FADD/SH3RF1/MUL1/AQP1/ASPH/DAPK1/HIP1/LGMN/PLAUR/ARL6IP5/BAK1/USP47/CST3/BOK/VCP/NOD1/BCL2L13	28
BP	GO:0008286	insulin receptor signaling pathway	20/1613	125/18870	0.00460722	0.0259621	0.019128	CSRP3/PDK4/IRS1/CAV2/ZNF106/SLC39A14/BCAR3/PRKCQ/RARRES2/SHC1/FOXC2/PTPRE/RHOQ/BCAR1/IGF1R/FOXO1/PIK3R1/GNAI2/OSBPL8/PDK2	20
BP	GO:0086003	cardiac muscle cell contraction	14/1613	76/18870	0.00468139	0.0262764	0.0193596	BIN1/CAV1/GJA1/FLNA/SCN4B/KCNE4/PDE4B/CAMK2D/SNTA1/DSP/GJC1/KCNJ8/ATP2A2/SLC9A1	14
BP	GO:0015803	branched-chain amino acid transport	5/1613	14/18870	0.00470949	0.0262764	0.0193596	SLC7A8/SLC7A5/SLC43A2/SLC7A6/SLC3A2	5
BP	GO:0021819	layer formation in cerebral cortex	5/1613	14/18870	0.00470949	0.0262764	0.0193596	COL3A1/ADGRG1/BMERB1/GLI3/PAFAH1B1	5
BP	GO:0030213	hyaluronan biosynthetic process	5/1613	14/18870	0.00470949	0.0262764	0.0193596	HAS2/PDGFB/TGFB1/CLTC/AP2A1	5
BP	GO:0032908	regulation of transforming growth factor beta1 production	5/1613	14/18870	0.00470949	0.0262764	0.0193596	THBS1/AGT/LUM/SERPINB7/FURIN	5
BP	GO:0051547	regulation of keratinocyte migration	5/1613	14/18870	0.00470949	0.0262764	0.0193596	MMP9/HAS2/MAP4K4/MAPRE2/PTEN	5
BP	GO:0051645	Golgi localization	5/1613	14/18870	0.00470949	0.0262764	0.0193596	YWHAZ/ARHGAP21/RIPOR1/ARCN1/STK25	5
BP	GO:0055012	ventricular cardiac muscle cell differentiation	5/1613	14/18870	0.00470949	0.0262764	0.0193596	MEF2C/FHL2/RARA/MEF2A/HEY2	5
BP	GO:1902287	semaphorin-plexin signaling pathway involved in axon guidance	5/1613	14/18870	0.00470949	0.0262764	0.0193596	EDNRA/NRP1/PLXNC1/PLXNA1/PLXND1	5
BP	GO:1905049	negative regulation of metallopeptidase activity	5/1613	14/18870	0.00470949	0.0262764	0.0193596	TIMP3/TIMP2/TIMP1/LRP1/PICALM	5
BP	GO:2000785	regulation of autophagosome assembly	10/1613	46/18870	0.00476186	0.0265424	0.0195556	PINK1/EPHB2/EFNB1/FEZ1/WIPI1/RALB/SNX18/MTM1/RAB1B/SH3GLB1	10
BP	GO:0042303	molting cycle	19/1613	117/18870	0.00480366	0.0267149	0.0196827	INHBA/KRT14/KRT16/FST/IGFBP5/FERMT1/APCDD1/CDH3/HOXC13/TGFB2/KRT17/DLX3/WNT10A/MSX2/SNAI1/CD109/EXT1/PDGFA/GLI2	19
BP	GO:0042633	hair cycle	19/1613	117/18870	0.00480366	0.0267149	0.0196827	INHBA/KRT14/KRT16/FST/IGFBP5/FERMT1/APCDD1/CDH3/HOXC13/TGFB2/KRT17/DLX3/WNT10A/MSX2/SNAI1/CD109/EXT1/PDGFA/GLI2	19
BP	GO:0048565	digestive tract development	21/1613	134/18870	0.00480699	0.0267149	0.0196827	SFRP2/COL3A1/DACT1/CLMP/TGFB3/NPR2/PDGFC/SFRP1/WNT11/TGFB2/RARRES2/PDGFRA/GLI3/EPHB3/DCHS1/PCSK5/EXT1/GLI2/YAP1/FOXF2/C1GALT1	21
BP	GO:0016051	carbohydrate biosynthetic process	30/1613	214/18870	0.00488763	0.0271364	0.0199932	ENO3/NNMT/IRS1/PPP1R3C/CHST11/HAS2/SLC39A14/PDGFB/CHST15/CSGALNACT2/DSE/TGFB1/ST3GAL2/HRH1/EXT2/NDST1/EXT1/FOXO1/FUT8/GBE1/B4GALT1/DYRK2/PGAM1/NR3C1/CLTC/GYS1/AP2A1/PGM1/GYG1/PDK2	30
BP	GO:2000058	regulation of ubiquitin-dependent protein catabolic process	26/1613	178/18870	0.00490331	0.0271968	0.0200377	CAV1/MAP1A/DAB2/TGFB1I1/SH3RF3/GNA12/N4BP1/SH3RF1/SMAD7/RNF217/HIPK2/DVL1/DNAJB2/FOXF2/CSNK1A1/MTM1/PTK2/PLK3/USP9X/SOCS5/PTEN/VCP/RNF139/CSNK2A2/HSP90AB1/L3MBTL3	26
BP	GO:0002026	regulation of the force of heart contraction	7/1613	26/18870	0.00507123	0.0279908	0.0206227	MYL2/CSRP3/MYH7/CAV1/CAMK2D/ATP2A2/SLC9A1	7
BP	GO:0048641	regulation of skeletal muscle tissue development	7/1613	26/18870	0.00507123	0.0279908	0.0206227	MYOG/MEF2C/TWIST1/DLL1/TGFB1/MTM1/YBX3	7
BP	GO:0071280	cellular response to copper ion	7/1613	26/18870	0.00507123	0.0279908	0.0206227	MT2A/MT1E/PRNP/MT1M/AQP1/AOC1/BACE1	7
BP	GO:2000050	regulation of non-canonical Wnt signaling pathway	7/1613	26/18870	0.00507123	0.0279908	0.0206227	SFRP2/DACT1/SFRP4/DAB2/SFRP1/WNT5B/ABL1	7
BP	GO:2000629	negative regulation of miRNA metabolic process	7/1613	26/18870	0.00507123	0.0279908	0.0206227	PDGFB/TWIST1/TGFB1/RARA/NFATC4/NCOR2/BMP4	7
BP	GO:0008585	female gonad development	17/1613	101/18870	0.00513046	0.0282901	0.0208432	INHBA/MMP2/TNFAIP6/A2M/MMP14/FST/NPR2/SFRP1/NRIP1/ADAMTS1/LFNG/PDGFRA/INHBB/FZD4/KDR/SLIT3/CEBPB	17
BP	GO:0050918	positive chemotaxis	13/1613	69/18870	0.00517495	0.0285028	0.021	VEGFC/CDH13/F2RL1/F3/CXCL12/NRP1/MET/PDGFB/ITGA2/KDR/S1PR1/ANGPT2/BMP4	13
BP	GO:0051347	positive regulation of transferase activity	51/1613	414/18870	0.00517913	0.0285028	0.021	EEF1A2/THBS1/CHI3L1/GREM1/AXL/CCL21/IRS1/PDGFRB/AGT/TGFBR2/PDGFC/PRNP/CCND1/CCN1/MET/FERMT2/DDR2/PDGFB/PRKCQ/CARD10/TIE1/PINK1/TGFB2/HMGA2/GAS6/PDGFRA/TGFB1/TREM2/CAB39/NRG1/CALM1/SNX9/SERINC1/KDR/PDGFA/GPRC5B/IGF1R/IL6R/IQGAP1/RALB/MAP3K4/ABL1/CACUL1/PTK2/OSBPL8/RPTOR/PTEN/TAB2/HSP90AB1/COPS8/RAP1A	51
BP	GO:1900182	positive regulation of protein localization to nucleus	16/1613	93/18870	0.00524051	0.0288065	0.0212237	FLNA/FERMT2/CARD10/GLIS2/TGFB1/GLI3/JAK1/UBR5/YAP1/BAG3/IPO7/PIK3R1/PPP3CB/BMP4/LIMK2/TRIM8	16
BP	GO:0003417	growth plate cartilage development	6/1613	20/18870	0.00524959	0.0288065	0.0212237	MMP13/COMP/TGFBR2/NPR2/ANXA6/RARA	6
BP	GO:0097709	connective tissue replacement	6/1613	20/18870	0.00524959	0.0288065	0.0212237	F2R/TIMP1/TGFB1/PPP3CA/RUNX1/ROCK2	6
BP	GO:1903707	negative regulation of hemopoiesis	19/1613	118/18870	0.00527861	0.0289376	0.0213203	INHBA/FSTL3/FBN1/LRRC17/TNFAIP6/SNAI2/GPR68/CDK6/MAFB/SFRP1/GLI3/SMAD7/RARA/UBASH3B/DTX1/RUNX1/PIK3R1/BMP4/SOCS5	19
BP	GO:0050714	positive regulation of protein secretion	22/1613	144/18870	0.00540224	0.0295867	0.0217985	ANKRD1/ANO1/VEGFC/F2RL2/TGFB3/F2RL1/GPR68/MYH10/TGFB2/ACSL4/PFKM/MYO18A/TGFB1/TREM2/WLS/NLGN2/ATP13A2/PPP3CB/TMED10/APBB1/MCU/VPS35	22
BP	GO:0061458	reproductive system development	40/1613	309/18870	0.00545414	0.029842	0.0219866	SFRP2/INHBA/TNC/MMP2/TNFAIP6/WNT7A/SULF1/AXL/BASP1/A2M/MMP14/FST/SERPINE2/NPR2/SFRP1/FLNA/NRIP1/ADAMTS1/SERPINF1/TGFB2/LFNG/ADGRG1/SOX15/PDGFRA/INHBB/TGFBR1/FZD4/KDR/RARA/FNDC3A/SLIT3/CEBPB/BAK1/BMP4/FOXF2/BOK/YBX3/PPP1R9B/PSAP/CSDE1	40
BP	GO:0023061	signal release	58/1613	484/18870	0.00546084	0.0298498	0.0219923	INHBA/MEF2C/ANO1/DYSF/WNT7A/SLC16A2/F2RL2/IRS1/GJA1/F2R/AGT/F2RL1/SYT7/CXCL12/DAB2/GPR68/TGM2/SCG5/SFRP1/PINK1/C1QTNF1/IL11/KLF7/ACSL4/MYOF/ABCA1/PFKM/SLC38A2/INHBB/RAB11FIP5/WLS/FZD4/PORCN/STX2/PCSK5/KCNJ8/SLC16A1/AQP1/PPP3CA/SYT11/RIMS3/FOXO1/STXBP1/NLGN2/ATP2A2/RAB11FIP3/DVL1/PPP3CB/MCU/RAB8B/PREPL/FOXD1/SNX19/TPRG1L/SIDT2/VPS35/CRY2/RAP1A	58
BP	GO:0099054	presynapse assembly	10/1613	47/18870	0.00559523	0.0305195	0.0224858	WNT7A/SLITRK6/GPC4/APP/FZD1/NLGN2/DVL1/SDCBP/PTEN/VPS35	10
BP	GO:0045671	negative regulation of osteoclast differentiation	8/1613	33/18870	0.00559957	0.0305195	0.0224858	FSTL3/FBN1/LRRC17/TNFAIP6/MAFB/SFRP1/UBASH3B/PIK3R1	8
BP	GO:1905207	regulation of cardiocyte differentiation	8/1613	33/18870	0.00559957	0.0305195	0.0224858	MEF2C/EFNB2/TGFB2/DLL1/TGFB1/BMP2/BMP4/HEY2	8
BP	GO:0045664	regulation of neuron differentiation	28/1613	198/18870	0.0056737	0.0308917	0.02276	SFRP2/BIN1/MEF2C/ITGB1/NGF/HEYL/CXCL12/ZEB1/SFRP1/JAG1/APP/DLL1/GLI3/BMP2/TRIM32/NBL1/RARA/MAP1B/GPRC5B/DIXDC1/YWHAG/TCF4/DTX1/BMP4/HEY2/SPAG9/TCF12/ZFHX3	28
BP	GO:0002027	regulation of heart rate	17/1613	102/18870	0.00567878	0.0308917	0.02276	CASQ2/MYH7/TPM1/BIN1/CAV1/RGS4/EDNRA/BVES/SCN4B/KCNE4/CAMK2D/SNTA1/DSP/CALM1/KCNJ8/ATP2A2/HEY2	17
BP	GO:0030833	regulation of actin filament polymerization	21/1613	136/18870	0.00571766	0.0310238	0.0228574	BIN1/MYADM/CCL21/KIRREL1/KANK2/CCL11/FHOD3/CDC42EP3/SNX9/SSH2/FLII/SVIL/COTL1/ESAM/CAPZA2/ARHGAP18/RDX/SPTBN1/ADD1/MTPN/CAPZB	21
BP	GO:0010742	macrophage derived foam cell differentiation	9/1613	40/18870	0.00572503	0.0310238	0.0228574	PLA2G2A/AGT/ITGAV/CSF2/ABCA1/TGFB1/LPL/MSR1/SOAT1	9
BP	GO:0045616	regulation of keratinocyte differentiation	9/1613	40/18870	0.00572503	0.0310238	0.0228574	ZBED2/VDR/MSX2/SGPP1/CD109/CYP27B1/NCOA3/EXTL3/ROCK2	9
BP	GO:0046839	phospholipid dephosphorylation	9/1613	40/18870	0.00572503	0.0310238	0.0228574	INPP4B/PLPPR2/PIP4P2/SGPP1/INPP5A/INPPL1/MTM1/MTMR2/PTEN	9
BP	GO:0019915	lipid storage	16/1613	94/18870	0.00582704	0.0315464	0.0232424	CAV1/ITGAV/NRIP1/ABCA1/PLIN3/TREM2/LIPA/EHD1/LPL/B4GALNT1/MSR1/SOAT1/FTO/ZFYVE1/OSBPL8/CRY2	16
BP	GO:0048662	negative regulation of smooth muscle cell proliferation	13/1613	70/18870	0.00586973	0.0317168	0.0233679	TPM1/MEF2C/APOD/TGFB3/CNN1/IGFBP5/EFEMP2/GNA12/APLN/BMPR2/BMP2/BMP4/PTEN	13
BP	GO:0050922	negative regulation of chemotaxis	13/1613	70/18870	0.00586973	0.0317168	0.0233679	PADI2/THBS1/SEMA3C/TNFAIP6/GREM1/NRP1/SEMA6C/MMP28/SEMA6B/NBL1/DUSP3/SEMA7A/ANGPT2	13
BP	GO:1903706	regulation of hemopoiesis	51/1613	417/18870	0.00595859	0.0321661	0.023699	INHBA/MEF2C/FSTL3/FBN1/LRRC17/TNFAIP6/AXL/CYP26B1/MMP14/SNAI2/ZEB1/KLF10/TGFBR2/GPR68/CDK6/MAFB/SFRP1/ETS1/MTURN/IL7R/JAG1/ZFP36L2/DLL1/GAS6/LOX/TGFB1/TREM2/GLI3/FADD/DUSP10/SH3RF1/PRKCA/SMAD7/RAB7B/RARA/UBASH3B/GLI2/KLF13/PPP3CA/DTX1/RUNX1/EGR3/PIK3R1/CEBPB/TOX/BMP4/ACTB/SMARCD3/ABL1/RPTOR/SOCS5	51
BP	GO:1902106	negative regulation of leukocyte differentiation	18/1613	111/18870	0.00604497	0.0326013	0.0240196	INHBA/FSTL3/FBN1/LRRC17/TNFAIP6/GPR68/CDK6/MAFB/SFRP1/GLI3/SMAD7/RARA/UBASH3B/DTX1/RUNX1/PIK3R1/BMP4/SOCS5	18
BP	GO:1902075	cellular response to salt	28/1613	199/18870	0.00607932	0.0327553	0.024133	MYOG/COL1A1/MEF2C/RYR1/SYT7/PLEC/TUBA1A/TGM2/PDGFB/CLIC4/ADCY7/SLC1A3/INHBB/AGRN/CAMK2D/SLC25A24/SYT11/AOC1/MEF2A/LGMN/NFATC4/IQGAP1/GNAI2/ADD1/PPP1R9B/SMPD1/GNB1/ROCK2	28
BP	GO:2001242	regulation of intrinsic apoptotic signaling pathway	27/1613	190/18870	0.00610777	0.0328772	0.0242229	SFRP2/CAV1/MMP9/CXCL12/SNAI2/CREB3L1/GSDME/PINK1/TREM2/ACKR3/CD44/FZD1/IVNS1ABP/SNAI1/SKIL/BDKRB2/TRIM32/SERINC3/PLAUR/USP47/BOK/SIAH1/YBX3/CYLD/GRINA/SGMS1/P4HB	27
BP	GO:0002686	negative regulation of leukocyte migration	11/1613	55/18870	0.00614064	0.0330227	0.0243301	PADI2/TNFAIP6/GREM1/APOD/CCL21/EMILIN1/CXCL12/MMP28/NBL1/ADTRP/LRCH1	11
BP	GO:0034599	cellular response to oxidative stress	34/1613	255/18870	0.0063258	0.0339492	0.0250127	MMP3/TPM1/MMP2/AXL/EDNRA/MMP9/SIRPA/GJB2/GPX8/MET/DDR2/MEAK7/PINK1/PXN/SOD3/RHOB/FBLN5/PDGFRA/PTPRK/SPHK1/CAT/STX2/CPEB2/AQP1/SLC25A24/FOXO1/ATP2A2/DAPK1/ATP13A2/FUT8/ARL6IP5/ABL1/PDK2/STK25	34
BP	GO:0007274	neuromuscular synaptic transmission	7/1613	27/18870	0.00634974	0.0339492	0.0250127	STAC3/CHRNB1/KIF1B/ADARB1/ERC1/EGR3/STXBP1	7
BP	GO:0021801	cerebral cortex radial glia-guided migration	7/1613	27/18870	0.00634974	0.0339492	0.0250127	COL3A1/LAMB1/ADGRG1/BMERB1/RTN4/GLI3/PAFAH1B1	7
BP	GO:0022030	telencephalon glial cell migration	7/1613	27/18870	0.00634974	0.0339492	0.0250127	COL3A1/LAMB1/ADGRG1/BMERB1/RTN4/GLI3/PAFAH1B1	7
BP	GO:0042059	negative regulation of epidermal growth factor receptor signaling pathway	7/1613	27/18870	0.00634974	0.0339492	0.0250127	ITGA1/DUSP3/MVP/CBLB/SNX6/SOCS5/RNF115	7
BP	GO:0046856	phosphatidylinositol dephosphorylation	7/1613	27/18870	0.00634974	0.0339492	0.0250127	INPP4B/PIP4P2/INPP5A/INPPL1/MTM1/MTMR2/PTEN	7
BP	GO:0035107	appendage morphogenesis	22/1613	146/18870	0.00636697	0.0339492	0.0250127	MYH3/SFRP2/COL3A1/SEMA3C/GREM1/WNT7A/CYP26B1/CHST11/MAP3K20/PRRX1/NPR2/GNA12/TGFB2/TWIST1/RUNX2/MSX2/GLI3/PCSK5/EXT1/ASPH/BAK1/BMP4	22
BP	GO:0035108	limb morphogenesis	22/1613	146/18870	0.00636697	0.0339492	0.0250127	MYH3/SFRP2/COL3A1/SEMA3C/GREM1/WNT7A/CYP26B1/CHST11/MAP3K20/PRRX1/NPR2/GNA12/TGFB2/TWIST1/RUNX2/MSX2/GLI3/PCSK5/EXT1/ASPH/BAK1/BMP4	22
BP	GO:0055123	digestive system development	22/1613	146/18870	0.00636697	0.0339492	0.0250127	SFRP2/COL3A1/DACT1/CLMP/TGFB3/NPR2/PDGFC/SFRP1/WNT11/TGFB2/RARRES2/PDGFRA/GLI3/EPHB3/WLS/DCHS1/PCSK5/EXT1/GLI2/YAP1/FOXF2/C1GALT1	22
BP	GO:0000768	syncytium formation by plasma membrane fusion	12/1613	63/18870	0.00647324	0.0344184	0.0253584	MYOG/ADAM12/ADAMTS15/EHD2/ITGB1/PTGFRN/MYH9/TREM2/EHD1/CD109/SH3PXD2A/DOCK1	12
BP	GO:0051965	positive regulation of synapse assembly	12/1613	63/18870	0.00647324	0.0344184	0.0253584	THBS2/AMIGO2/WNT7A/FLRT3/SLITRK6/FLRT2/SRPX2/EPHB2/AGRN/EPHB3/CLSTN1/NLGN2	12
BP	GO:0140253	cell-cell fusion	12/1613	63/18870	0.00647324	0.0344184	0.0253584	MYOG/ADAM12/ADAMTS15/EHD2/ITGB1/PTGFRN/MYH9/TREM2/EHD1/CD109/SH3PXD2A/DOCK1	12
BP	GO:0071248	cellular response to metal ion	28/1613	200/18870	0.00650878	0.0344611	0.0253898	MYOG/MEF2C/MT2A/MT1E/MMP9/RYR1/SYT7/TUBA1A/PRNP/SERPINF1/CLIC4/ADCY7/INHBB/CAMK2D/MT1M/SLC40A1/AQP1/SLC25A24/SYT11/AOC1/BACE1/MEF2A/ATP13A2/LGMN/NFATC4/IQGAP1/ADD1/SMPD1	28
BP	GO:0043277	apoptotic cell clearance	10/1613	48/18870	0.00653819	0.0344611	0.0253898	THBS1/AXL/ITGAV/TGM2/LRP1/GAS6/MFGE8/TREM2/PEAR1/RARA	10
BP	GO:0001768	establishment of T cell polarity	5/1613	15/18870	0.00657273	0.0344611	0.0253898	CCL21/CYP26B1/MYH9/ABL2/ABL1	5
BP	GO:0030728	ovulation	5/1613	15/18870	0.00657273	0.0344611	0.0253898	INHBA/MMP2/NRIP1/ADAMTS1/INHBB	5
BP	GO:0033189	response to vitamin A	5/1613	15/18870	0.00657273	0.0344611	0.0253898	CYP26B1/LIPA/CAT/RARA/MAP1B	5
BP	GO:0042308	negative regulation of protein import into nucleus	5/1613	15/18870	0.00657273	0.0344611	0.0253898	APOD/PKIG/PKIA/FERMT1/RAB23	5
BP	GO:0048308	organelle inheritance	5/1613	15/18870	0.00657273	0.0344611	0.0253898	YWHAZ/PLK3/GBF1/VCPIP1/STK25	5
BP	GO:0048313	Golgi inheritance	5/1613	15/18870	0.00657273	0.0344611	0.0253898	YWHAZ/PLK3/GBF1/VCPIP1/STK25	5
BP	GO:0060099	regulation of phagocytosis, engulfment	5/1613	15/18870	0.00657273	0.0344611	0.0253898	F2RL1/RAB31/ANO6/TREM2/ITGA2	5
BP	GO:0060413	atrial septum morphogenesis	5/1613	15/18870	0.00657273	0.0344611	0.0253898	CCN1/TGFB2/ACVR1/BMPR2/HEY2	5
BP	GO:0070885	negative regulation of calcineurin-NFAT signaling cascade	5/1613	15/18870	0.00657273	0.0344611	0.0253898	MYOZ1/PRNP/FHL2/HOMER3/DYRK2	5
BP	GO:0072148	epithelial cell fate commitment	5/1613	15/18870	0.00657273	0.0344611	0.0253898	PDPN/NRP1/ACVR1/DLL1/RARA	5
BP	GO:0090030	regulation of steroid hormone biosynthetic process	5/1613	15/18870	0.00657273	0.0344611	0.0253898	DKK3/DAB2/BMP2/IGF1R/NR3C1	5
BP	GO:0106057	negative regulation of calcineurin-mediated signaling	5/1613	15/18870	0.00657273	0.0344611	0.0253898	MYOZ1/PRNP/FHL2/HOMER3/DYRK2	5
BP	GO:1905153	regulation of membrane invagination	5/1613	15/18870	0.00657273	0.0344611	0.0253898	F2RL1/RAB31/ANO6/TREM2/ITGA2	5
BP	GO:0010232	vascular transport	15/1613	87/18870	0.00660439	0.0345629	0.0254649	SLC38A5/SLC16A2/SLC7A8/SLC22A3/SLC7A5/SLC24A3/LRP1/SLC38A2/SLC1A3/SLC7A1/SLC29A1/KCNJ8/SLC1A4/SLC16A1/SLCO2B1	15
BP	GO:0150104	transport across blood-brain barrier	15/1613	87/18870	0.00660439	0.0345629	0.0254649	SLC38A5/SLC16A2/SLC7A8/SLC22A3/SLC7A5/SLC24A3/LRP1/SLC38A2/SLC1A3/SLC7A1/SLC29A1/KCNJ8/SLC1A4/SLC16A1/SLCO2B1	15
BP	GO:0030212	hyaluronan metabolic process	8/1613	34/18870	0.00678465	0.0352978	0.0260063	TNFAIP6/HAS2/PDGFB/CEMIP2/TGFB1/CD44/CLTC/AP2A1	8
BP	GO:0035025	positive regulation of Rho protein signal transduction	8/1613	34/18870	0.00678465	0.0352978	0.0260063	COL3A1/F2RL2/F2R/F2RL1/ADGRG1/PRAG1/GPR4/AKAP13	8
BP	GO:0045879	negative regulation of smoothened signaling pathway	8/1613	34/18870	0.00678465	0.0352978	0.0260063	SERPINE2/RUNX2/GLIS2/GLI3/PRKACB/VCP/KCTD21/HERC4	8
BP	GO:0090077	foam cell differentiation	9/1613	41/18870	0.00679062	0.0352978	0.0260063	PLA2G2A/AGT/ITGAV/CSF2/ABCA1/TGFB1/LPL/MSR1/SOAT1	9
BP	GO:1902742	apoptotic process involved in development	9/1613	41/18870	0.00679062	0.0352978	0.0260063	CRYAB/CCN1/VDR/TGFB2/FOXC2/TNFRSF1A/SLIT3/JAG2/BAK1	9
BP	GO:1903115	regulation of actin filament-based movement	9/1613	41/18870	0.00679062	0.0352978	0.0260063	TNNC1/BIN1/CAV1/PDPN/ACTA2/PDE4B/CAMK2D/DSP/ATP2A2	9
BP	GO:0019216	regulation of lipid metabolic process	43/1613	342/18870	0.00682492	0.0352978	0.0260063	EEF1A2/FABP3/CAV1/PDK4/APOD/CCL21/IRS1/PDGFRB/DKK3/SNAI2/DAB2/IGFBP7/CCN1/PDGFB/SEC14L2/CCDC3/TWIST1/RARRES2/PDGFRA/TGFB1/TREM2/RAB38/SNAI1/SPHK1/CYP27B1/BMP2/FMO1/ADGRF5/PDGFA/LPCAT1/IGF1R/NR4A3/DCAF5/NR3C1/CNEP1R1/MTMR2/LACTB/RPTOR/UBR4/PSAP/SLC45A3/PDK2/THRA	43
BP	GO:0007413	axonal fasciculation	6/1613	21/18870	0.00682599	0.0352978	0.0260063	NRP1/TNFRSF21/NDN/EPHB2/RTN4/EPHB3	6
BP	GO:0044794	positive regulation by host of viral process	6/1613	21/18870	0.00682599	0.0352978	0.0260063	CAV2/IGF2R/ZDHHC9/CFL1/ZFYVE1/HSPA8	6
BP	GO:0071498	cellular response to fluid shear stress	6/1613	21/18870	0.00682599	0.0352978	0.0260063	MEF2C/MMP2/PLEC/HAS2/MTSS1/SOCS5	6
BP	GO:0090141	positive regulation of mitochondrial fission	6/1613	21/18870	0.00682599	0.0352978	0.0260063	DCN/PINK1/MUL1/KDR/MCU/VPS35	6
BP	GO:0106030	neuron projection fasciculation	6/1613	21/18870	0.00682599	0.0352978	0.0260063	NRP1/TNFRSF21/NDN/EPHB2/RTN4/EPHB3	6
BP	GO:2001135	regulation of endocytic recycling	6/1613	21/18870	0.00682599	0.0352978	0.0260063	ACTN2/EHD2/BVES/EHD1/ARHGAP1/RAB11FIP3	6
BP	GO:0061326	renal tubule development	17/1613	104/18870	0.00691836	0.0357428	0.0263341	MEF2C/GREM1/AGT/HEYL/COL4A1/KIF26B/JAG1/WNT11/DLL1/GLI3/DCHS1/BMP2/AQP1/YAP1/MTSS1/BMP4/FOXD1	17
BP	GO:1905037	autophagosome organization	19/1613	121/18870	0.00693932	0.0358183	0.0263897	PINK1/EPHB2/EFNB1/FEZ1/ATG9A/WIPI1/RAB23/BAG3/ATP2A2/ATP13A2/RALB/SNX18/MAP1LC3B/MTM1/ATG2B/TOM1/RAB1B/SH3GLB1/ZFYVE26	19
BP	GO:0052372	modulation by symbiont of entry into host	11/1613	56/18870	0.00706533	0.0364022	0.02682	CAV1/LRRC15/LGALS1/KRT6A/ITGAV/IFITM3/FURIN/TRIM5/TRIM8/SMPD1/P4HB	11
BP	GO:0061097	regulation of protein tyrosine kinase activity	11/1613	56/18870	0.00706533	0.0364022	0.02682	CAV1/AGT/PRNP/APP/GPRC5B/MVP/CBLB/SNX6/RAP2B/SOCS5/RAP2C	11
BP	GO:0071241	cellular response to inorganic substance	31/1613	229/18870	0.00712765	0.0366899	0.0270319	MYOG/MMP3/MEF2C/MT2A/MT1E/MMP9/RYR1/SYT7/TUBA1A/PRNP/SERPINF1/CLIC4/ADCY7/INHBB/CAMK2D/MT1M/SLC40A1/AQP1/SLC25A24/SYT11/AOC1/BACE1/MEF2A/FOXO1/ATP13A2/LGMN/NFATC4/IQGAP1/ADD1/SMPD1/CRK	31
BP	GO:0002934	desmosome organization	4/1613	10/18870	0.00733688	0.0373586	0.0275246	SNAI2/DSP/PRKCA/PKP3	4
BP	GO:0006868	glutamine transport	4/1613	10/18870	0.00733688	0.0373586	0.0275246	SLC38A5/SLC38A2/SLC1A4/SLC38A7	4
BP	GO:0014866	skeletal myofibril assembly	4/1613	10/18870	0.00733688	0.0373586	0.0275246	ACTA1/ACTC1/TCAP/PLEC	4
BP	GO:0034351	negative regulation of glial cell apoptotic process	4/1613	10/18870	0.00733688	0.0373586	0.0275246	DLL1/GAS6/TREM2/PRKCA	4
BP	GO:0044650	adhesion of symbiont to host cell	4/1613	10/18870	0.00733688	0.0373586	0.0275246	LRRC15/GAS6/INHBB/HSP90AB1	4
BP	GO:0051081	nuclear membrane disassembly	4/1613	10/18870	0.00733688	0.0373586	0.0275246	DCTN1/NEK6/PRKCA/PAFAH1B1	4
BP	GO:0070099	regulation of chemokine-mediated signaling pathway	4/1613	10/18870	0.00733688	0.0373586	0.0275246	PADI2/TREM2/SH2B3/SLIT3	4
BP	GO:0090161	Golgi ribbon formation	4/1613	10/18870	0.00733688	0.0373586	0.0275246	MYO18A/OPTN/TRIP11/TMED5	4
BP	GO:0090331	negative regulation of platelet aggregation	4/1613	10/18870	0.00733688	0.0373586	0.0275246	SERPINE2/C1QTNF1/UBASH3B/SH2B3	4
BP	GO:1902460	regulation of mesenchymal stem cell proliferation	4/1613	10/18870	0.00733688	0.0373586	0.0275246	VEGFC/FERMT2/TGFB1/TGFBR1	4
BP	GO:1903010	regulation of bone development	4/1613	10/18870	0.00733688	0.0373586	0.0275246	LOX/TMEM119/GLI3/KDR	4
BP	GO:1905245	regulation of aspartic-type peptidase activity	4/1613	10/18870	0.00733688	0.0373586	0.0275246	BIN1/PICALM/GRN/ROCK2	4
BP	GO:0048608	reproductive structure development	39/1613	305/18870	0.00735395	0.0374118	0.0275638	SFRP2/INHBA/TNC/MMP2/TNFAIP6/WNT7A/SULF1/AXL/BASP1/A2M/MMP14/FST/SERPINE2/NPR2/SFRP1/FLNA/NRIP1/ADAMTS1/SERPINF1/TGFB2/LFNG/ADGRG1/SOX15/PDGFRA/INHBB/TGFBR1/FZD4/KDR/RARA/FNDC3A/SLIT3/CEBPB/BAK1/BMP4/FOXF2/BOK/YBX3/PSAP/CSDE1	39
BP	GO:0048278	vesicle docking	12/1613	64/18870	0.00736259	0.0374221	0.0275714	CAV2/BVES/STX2/STXBP1/YKT6/RALB/EXOC6B/RAB8B/VAMP3/VTI1B/TPRG1L/EXOC5	12
BP	GO:0090049	regulation of cell migration involved in sprouting angiogenesis	14/1613	80/18870	0.00746532	0.0379101	0.027931	THBS1/NRP1/STARD13/CARD10/SRPX2/PLK2/JCAD/RHOJ/FOXC2/MMRN2/KDR/ABL1/SPRED1/MAP3K3	14
BP	GO:0014823	response to activity	13/1613	72/18870	0.00748152	0.0379242	0.0279414	MYOG/POSTN/MMP2/AGT/ZEB1/SLC7A5/COL4A2/SLC38A2/CAB39/CAT/ITGA2/ANGPT2/CRY2	13
BP	GO:0099518	vesicle cytoskeletal trafficking	13/1613	72/18870	0.00748152	0.0379242	0.0279414	MYO1B/MYO5A/KIF1C/KIF13A/TANC2/MYO1C/FYCO1/CDR2L/TRAK2/MYO1D/MYO1E/KIFAP3/PAFAH1B1	13
BP	GO:0006911	phagocytosis, engulfment	10/1613	49/18870	0.00759993	0.0384211	0.0283074	THBS1/F2RL1/RAB31/ANO6/ABCA1/MYH9/TREM2/ITGA2/MSR1/DOCK1	10
BP	GO:0032924	activin receptor signaling pathway	10/1613	49/18870	0.00759993	0.0384211	0.0283074	INHBA/FSTL3/FST/TGFBR2/ACVR1/INHBB/BMPR2/TGFBR1/SMAD7/ACVRL1	10
BP	GO:0098927	vesicle-mediated transport between endosomal compartments	10/1613	49/18870	0.00759993	0.0384211	0.0283074	DAB2/MSN/FLNA/KIF16B/RAB11FIP3/MYO1D/RDX/MTMR2/SNX12/CHMP3	10
BP	GO:0010922	positive regulation of phosphatase activity	7/1613	28/18870	0.00785344	0.0395965	0.0291734	MEF2C/PDGFRB/GNA12/ITGA1/BMP2/CALM1/HSP90AB1	7
BP	GO:0032801	receptor catabolic process	7/1613	28/18870	0.00785344	0.0395965	0.0291734	NEDD4/TGFB1/KIF16B/FURIN/LGMN/MTMR2/SH3GLB1	7
BP	GO:0045606	positive regulation of epidermal cell differentiation	7/1613	28/18870	0.00785344	0.0395965	0.0291734	SFRP4/ZBED2/VDR/SFN/CYP27B1/BMP4/NCOA3	7
BP	GO:0014020	primary neural tube formation	16/1613	97/18870	0.00791162	0.0397746	0.0293046	SFRP2/CTHRC1/PTK7/SFRP1/TGFB2/FZD2/TWIST1/TGFB1/LUZP1/FZD1/DLC1/RARA/DVL1/BMP4/ABL1/PRKACB	16
BP	GO:0051153	regulation of striated muscle cell differentiation	16/1613	97/18870	0.00791162	0.0397746	0.0293046	MYOG/MEF2C/RGS4/CYP26B1/MMP14/DMPK/EFNB2/DLL1/TGFB1/BHLHE41/TMEM119/NRG1/BMP2/PIEZO1/TRIM32/BMP4	16
BP	GO:0061337	cardiac conduction	16/1613	97/18870	0.00791162	0.0397746	0.0293046	CASQ2/BIN1/CAV1/GJA1/AGT/FLNA/SCN4B/KCNE4/CAMK2D/DSP/GJC1/CALM1/MEF2A/ATP2A2/TMEM65/SLC9A1	16
BP	GO:0048872	homeostasis of number of cells	40/1613	316/18870	0.00791692	0.0397746	0.0293046	MB/INHBA/MEF2C/PLA2G2A/AXL/FSTL1/F2R/ARMCX1/CDK6/TUBA1A/MAFB/BPGM/ETS1/IL7R/ADGRG1/CHST3/MYCT1/PIK3CD/IL20RB/GLIS2/PDE4B/LIPA/FADD/SKIL/SLC40A1/EXT1/ADGRF5/KLF13/SH2B3/HIPK2/PPP3CB/BAK1/BMP4/PACS1/ABL1/DOCK11/SLC15A4/THRA/L3MBTL3/HEATR3	40
BP	GO:0010977	negative regulation of neuron projection development	21/1613	140/18870	0.00796575	0.0399522	0.0294355	SEMA3C/SPOCK1/THY1/DAB2/NRP1/PMP22/NGEF/FLNA/SEMA6C/VIM/EFNB2/DPYSL3/EPHB2/RTN4/SEMA6B/DIP2B/SEMA7A/PRAG1/PTPRG/PTEN/PAFAH1B1	21
BP	GO:0006904	vesicle docking involved in exocytosis	9/1613	42/18870	0.00800175	0.0399522	0.0294355	STXBP1/YKT6/RALB/EXOC6B/RAB8B/VAMP3/VTI1B/TPRG1L/EXOC5	9
BP	GO:0014904	myotube cell development	9/1613	42/18870	0.00800175	0.0399522	0.0294355	ACTA1/MYOG/STAC3/RYR1/PLEC/CAV2/MYORG/PPP3CA/PPP3CB	9
BP	GO:0030513	positive regulation of BMP signaling pathway	9/1613	42/18870	0.00800175	0.0399522	0.0294355	SULF1/CCN1/MSX2/CDH5/KDR/ACVRL1/ENG/BMP4/FOXD1	9
BP	GO:1904706	negative regulation of vascular associated smooth muscle cell proliferation	9/1613	42/18870	0.00800175	0.0399522	0.0294355	TPM1/MEF2C/TGFB3/CNN1/EFEMP2/GNA12/APLN/BMP4/PTEN	9
BP	GO:2000008	regulation of protein localization to cell surface	9/1613	42/18870	0.00800175	0.0399522	0.0294355	ACTN2/MAP1A/EPHB2/RAB11FIP5/PICALM/LEPROT/GPM6B/HSP90AB1/GBF1	9
BP	GO:2000403	positive regulation of lymphocyte migration	9/1613	42/18870	0.00800175	0.0399522	0.0294355	CCL21/CXCL12/APP/ABL2/WNK1/FADD/CD99L2/ABL1/ADAM10	9
BP	GO:0038066	p38MAPK cascade	11/1613	57/18870	0.00809519	0.0403831	0.0297529	MAP3K20/TREM2/SPHK1/DUSP10/BMP2/KCNJ8/BMP4/GADD45A/MAP3K4/CYLD/MAP3K3	11
BP	GO:0048048	embryonic eye morphogenesis	8/1613	35/18870	0.00814982	0.0406198	0.0299273	MFAP5/FBN1/MFAP2/EFEMP1/ZEB1/TWIST1/HIPK2/FOXF2	8
BP	GO:1903532	positive regulation of secretion by cell	37/1613	288/18870	0.00823408	0.0410035	0.0302101	ANKRD1/INHBA/ANO1/VEGFC/F2RL2/TGFB3/F2RL1/SYT7/CXCL12/DAB2/GPR68/MYH10/PINK1/C1QTNF1/TGFB2/ACSL4/PFKM/MYO18A/INHBB/TGFB1/TREM2/WLS/BMP2/STXBP1/NLGN2/S100A10/ATP13A2/PPP3CB/LAMP1/TMED10/APBB1/MCU/GAB2/RAB8B/SDCBP/VPS35/HGS	37
BP	GO:0043903	regulation of biological process involved in symbiotic interaction	12/1613	65/18870	0.0083451	0.0414468	0.0305367	CAV1/LRRC15/LGALS1/F2RL1/KRT6A/ITGAV/IFITM3/FURIN/TRIM5/TRIM8/SMPD1/P4HB	12
BP	GO:0045668	negative regulation of osteoblast differentiation	12/1613	65/18870	0.0083451	0.0414468	0.0305367	AREG/TNFAIP6/GREM1/VEGFC/IGFBP5/CDK6/SFRP1/CRIM1/TWIST1/NOCT/TWIST2/IPO7	12
BP	GO:2000117	negative regulation of cysteine-type endopeptidase activity	12/1613	65/18870	0.0083451	0.0414468	0.0305367	THBS1/MMP9/CST1/IFI6/GAS6/CD44/SFN/SH3RF1/AQP1/PLAUR/USP47/CST3	12
BP	GO:0045637	regulation of myeloid cell differentiation	29/1613	213/18870	0.00835931	0.041481	0.0305618	INHBA/MEF2C/FSTL3/FBN1/LRRC17/TNFAIP6/KLF10/GPR68/CDK6/MAFB/SFRP1/ETS1/MTURN/JAG1/DLL1/LOX/TGFB1/TREM2/FADD/PRKCA/RAB7B/RARA/UBASH3B/KLF13/PPP3CA/RUNX1/PIK3R1/CEBPB/RPTOR	29
BP	GO:0043112	receptor metabolic process	13/1613	73/18870	0.00840879	0.0416534	0.0306889	BVES/NEDD4/TGFB1/KIF16B/FURIN/TBC1D16/FUT8/LGMN/OPTN/USP9X/MTMR2/VAMP3/SH3GLB1	13
BP	GO:0071677	positive regulation of mononuclear cell migration	13/1613	73/18870	0.00840879	0.0416534	0.0306889	SERPINE1/CCL21/CXCL12/ANO6/APP/GAS6/ABL2/WNK1/FADD/LGMN/CD99L2/ABL1/ADAM10	13
BP	GO:0008090	retrograde axonal transport	6/1613	22/18870	0.00871863	0.0429602	0.0316517	MAP1A/NEFL/DST/KIF1C/DYNC1H1/PAFAH1B1	6
BP	GO:0033630	positive regulation of cell adhesion mediated by integrin	6/1613	22/18870	0.00871863	0.0429602	0.0316517	SFRP2/CCL21/FERMT1/TGFB2/FOXC2/PIEZO1	6
BP	GO:0072111	cell proliferation involved in kidney development	6/1613	22/18870	0.00871863	0.0429602	0.0316517	PDGFRB/PDGFB/SERPINB7/BMP2/IL6R/BMP4	6
BP	GO:0097062	dendritic spine maintenance	6/1613	22/18870	0.00871863	0.0429602	0.0316517	ITGA3/PRNP/TREM2/IGF1R/MTMR2/VPS35	6
BP	GO:2000725	regulation of cardiac muscle cell differentiation	6/1613	22/18870	0.00871863	0.0429602	0.0316517	MEF2C/EFNB2/DLL1/TGFB1/BMP2/BMP4	6
BP	GO:0098876	vesicle-mediated transport to the plasma membrane	22/1613	150/18870	0.00872179	0.0429602	0.0316517	ACTN2/EHD2/RAB31/BVES/ARL4C/CLSTN1/KIF13A/EHD1/MACF1/ARHGAP1/RAB11FIP3/OPTN/OSBPL5/EXOC6B/SPTBN1/RAB8B/PREPL/SNX12/VAMP3/VPS35/HGS/EXOC5	22
BP	GO:0001657	ureteric bud development	16/1613	98/18870	0.00872582	0.0429602	0.0316517	GREM1/BASP1/AGT/KIF26B/SFRP1/WNT11/FOXC2/GLI3/CAT/DCHS1/BMP2/SMAD7/RARA/SPRY1/BMP4/FOXD1	16
BP	GO:0060041	retina development in camera-type eye	23/1613	159/18870	0.00876809	0.0431308	0.0317774	PDGFRB/THY1/COL4A1/SDK2/NRP1/SERPINF1/TGFB2/CLIC4/DLL1/PDGFRA/BMPR2/LAMB2/RHOJ/VSTM4/FZD4/FJX1/PTPRM/ACVRL1/LPCAT1/HIPK2/SMARCD3/MAN2A1/GNB1	23
BP	GO:1902041	regulation of extrinsic apoptotic signaling pathway via death domain receptors	10/1613	50/18870	0.00878977	0.0431623	0.0318006	SFRP2/TIMP3/SERPINE1/THBS1/SFRP1/SKIL/SP100/PEA15/TMBIM1/PTEN	10
BP	GO:1904752	regulation of vascular associated smooth muscle cell migration	10/1613	50/18870	0.00878977	0.0431623	0.0318006	TPM1/MEF2C/IGFBP5/DDR2/PDGFB/ADAMTS1/GNA12/NR4A3/BMP4/DOCK4	10
BP	GO:0001767	establishment of lymphocyte polarity	5/1613	16/18870	0.00889684	0.0434615	0.032021	CCL21/CYP26B1/MYH9/ABL2/ABL1	5
BP	GO:0002679	respiratory burst involved in defense response	5/1613	16/18870	0.00889684	0.0434615	0.032021	PIK3CD/TREM2/LIPA/DUSP10/GRN	5
BP	GO:0010958	regulation of amino acid import across plasma membrane	5/1613	16/18870	0.00889684	0.0434615	0.032021	RGS4/ITGB1/SLC7A5/SLC43A2/ARL6IP5	5
BP	GO:0060856	establishment of blood-brain barrier	5/1613	16/18870	0.00889684	0.0434615	0.032021	WNT7A/MXRA8/ADGRA2/BPGM/FZD4	5
BP	GO:1903789	regulation of amino acid transmembrane transport	5/1613	16/18870	0.00889684	0.0434615	0.032021	RGS4/ITGB1/SLC7A5/SLC43A2/ARL6IP5	5
BP	GO:2000095	regulation of Wnt signaling pathway, planar cell polarity pathway	5/1613	16/18870	0.00889684	0.0434615	0.032021	SFRP2/DACT1/DAB2/SFRP1/ABL1	5
BP	GO:0031102	neuron projection regeneration	11/1613	58/18870	0.00923781	0.0450882	0.0332195	TNC/MMP2/APOD/NEFL/THY1/PRRX1/FLNA/LAMB2/MAP1B/IGF1R/GRN	11
BP	GO:0060443	mammary gland morphogenesis	9/1613	43/18870	0.0093704	0.0456958	0.0336672	CAV1/AREG/TGFBR2/IGFBP5/VDR/MSX2/GLI3/BMP4/NR3C1	9
BP	GO:0035148	tube formation	22/1613	151/18870	0.00940933	0.0458462	0.033778	TCAP/SFRP2/GREM1/CTHRC1/PTK7/TGM2/SFRP1/TGFB2/FZD2/TWIST1/PIK3CD/TGFB1/LUZP1/FZD1/DLC1/MMRN2/RARA/DVL1/BMP4/HOXA1/ABL1/PRKACB	22
BP	GO:0030837	negative regulation of actin filament polymerization	12/1613	66/18870	0.00942706	0.045893	0.0338124	MYADM/KANK2/FHOD3/SSH2/FLII/SVIL/CAPZA2/RDX/SPTBN1/ADD1/MTPN/CAPZB	12
BP	GO:0051047	positive regulation of secretion	39/1613	310/18870	0.00953864	0.0463962	0.0341832	ANKRD1/INHBA/ANO1/VEGFC/F2RL2/TGFB3/F2RL1/SYT7/CXCL12/DAB2/GPR68/MYH10/PINK1/C1QTNF1/TGFB2/ACSL4/PFKM/MYO18A/INHBB/TGFB1/TREM2/WLS/BMP2/AQP1/PPP3CA/STXBP1/NLGN2/S100A10/ATP13A2/PPP3CB/LAMP1/TMED10/APBB1/MCU/GAB2/RAB8B/SDCBP/VPS35/HGS	39
BP	GO:1900746	regulation of vascular endothelial growth factor signaling pathway	7/1613	29/18870	0.00960411	0.0465606	0.0343043	EMILIN1/DCN/ADGRA2/DLL1/JCAD/MYO1C/PTP4A3	7
BP	GO:0072163	mesonephric epithelium development	16/1613	99/18870	0.00960538	0.0465606	0.0343043	GREM1/BASP1/AGT/KIF26B/SFRP1/WNT11/FOXC2/GLI3/CAT/DCHS1/BMP2/SMAD7/RARA/SPRY1/BMP4/FOXD1	16
BP	GO:0072164	mesonephric tubule development	16/1613	99/18870	0.00960538	0.0465606	0.0343043	GREM1/BASP1/AGT/KIF26B/SFRP1/WNT11/FOXC2/GLI3/CAT/DCHS1/BMP2/SMAD7/RARA/SPRY1/BMP4/FOXD1	16
BP	GO:2001237	negative regulation of extrinsic apoptotic signaling pathway	16/1613	99/18870	0.00960538	0.0465606	0.0343043	SFRP2/SERPINE1/THBS1/ITGA6/SNAI2/ITGAV/NRP1/CSF2/IFI6/ACVR1/TGFBR1/SH3RF1/YAP1/PEA15/TMBIM1/BMP4	16
BP	GO:0010092	specification of animal organ identity	8/1613	36/18870	0.00971087	0.046911	0.0345625	MEF2C/WNT11/GLI3/BMP2/EXT1/SPRY1/BMP4/SMARCD3	8
BP	GO:0016486	peptide hormone processing	8/1613	36/18870	0.00971087	0.046911	0.0345625	SCG5/CTSL/FURIN/PCSK5/CTSZ/ADAM10/YIPF5/P4HB	8
BP	GO:0021799	cerebral cortex radially oriented cell migration	8/1613	36/18870	0.00971087	0.046911	0.0345625	COL3A1/LAMB1/ADGRG1/BMERB1/RTN4/GLI3/DIXDC1/PAFAH1B1	8
BP	GO:1905332	positive regulation of morphogenesis of an epithelium	8/1613	36/18870	0.00971087	0.046911	0.0345625	GREM1/GJA1/AGT/PIK3CD/WNT5B/MMRN2/BMP4/ABL1	8
BP	GO:0001843	neural tube closure	15/1613	91/18870	0.00999068	0.0482215	0.035528	SFRP2/CTHRC1/PTK7/SFRP1/TGFB2/FZD2/TWIST1/TGFB1/FZD1/DLC1/RARA/DVL1/BMP4/ABL1/PRKACB	15
BP	GO:0010952	positive regulation of peptidase activity	24/1613	170/18870	0.0101073	0.0487429	0.0359122	F2R/CTSK/RCN3/F3/CTSV/PINK1/UACA/DLC1/CTSL/FADD/PICALM/MUL1/ASPH/DAPK1/HIP1/LGMN/ARL6IP5/BAK1/BOK/GRN/VCP/ROCK2/NOD1/BCL2L13	24
BP	GO:0048013	ephrin receptor signaling pathway	10/1613	51/18870	0.0101172	0.0487489	0.0359166	MMP2/MMP9/NGEF/EFNB2/EPHB2/EFNB1/EPHB3/CHN1/PTK2/CRK	10
BP	GO:0009411	response to UV	22/1613	152/18870	0.0101401	0.0488174	0.0359671	MMP1/MMP3/MMP2/MMP9/MAP3K20/CCND1/MFAP4/TIMP1/MME/NEDD4/PTPRK/CAT/N4BP1/TRIM32/AQP1/PIK3R1/NFATC4/BAK1/USP47/MAP3K4/SMPD1/ERCC6	22
BP	GO:0099504	synaptic vesicle cycle	27/1613	198/18870	0.0104491	0.0502624	0.0370317	BIN1/WNT7A/SYT7/STON2/STX2/PICALM/SNX9/AP2B1/SCRN1/SYT11/RIMS3/STXBP1/NLGN2/ATP2A2/DVL1/PPP3CB/ACTB/DNM1/STON1/PREPL/ATP6V0D1/ARHGDIA/ATP6V1D/PTEN/ATP6V1C1/TPRG1L/RAP1A	27
BP	GO:0046579	positive regulation of Ras protein signal transduction	11/1613	59/18870	0.0105009	0.0504686	0.0371836	COL3A1/F2RL2/F2R/NGF/F2RL1/ADGRG1/MAP4K4/MAPRE2/PRAG1/GPR4/AKAP13	11
BP	GO:0042246	tissue regeneration	13/1613	75/18870	0.0105326	0.050551	0.0372443	MYOZ1/POSTN/WNT7A/APOD/PTGFRN/SOX15/DUSP10/CPQ/NINJ2/YAP1/PPP3CA/RUNX1/MTPN	13
BP	GO:0034766	negative regulation of monoatomic ion transmembrane transport	16/1613	100/18870	0.0105538	0.050551	0.0372443	SLN/ACTN2/CASQ2/BIN1/CAV1/RGS4/MMP9/EPHB2/KCNE4/NEDD4/CAMK2D/CAB39/CALM1/PPP3CA/PPP3CB/YWHAQ	16
BP	GO:0071901	negative regulation of protein serine/threonine kinase activity	16/1613	100/18870	0.0105538	0.050551	0.0372443	AGT/HEG1/PKIG/PKIA/LATS2/DUSP10/BMP2/SPRY4/SPRY1/IPO7/AIDA/HIPK3/GADD45A/ABL1/SMPD1/PTEN	16
BP	GO:0072080	nephron tubule development	16/1613	100/18870	0.0105538	0.050551	0.0372443	MEF2C/GREM1/AGT/HEYL/KIF26B/JAG1/WNT11/DLL1/GLI3/DCHS1/BMP2/AQP1/YAP1/MTSS1/BMP4/FOXD1	16
BP	GO:0006949	syncytium formation	12/1613	67/18870	0.0106149	0.0508004	0.0374281	MYOG/ADAM12/ADAMTS15/EHD2/ITGB1/PTGFRN/MYH9/TREM2/EHD1/CD109/SH3PXD2A/DOCK1	12
BP	GO:0001765	membrane raft assembly	4/1613	11/18870	0.0107575	0.0508373	0.0374553	CAV1/CAV2/RFTN1/S100A10	4
BP	GO:0003139	secondary heart field specification	4/1613	11/18870	0.0107575	0.0508373	0.0374553	MEF2C/WNT11/BMP4/SMARCD3	4
BP	GO:0021562	vestibulocochlear nerve development	4/1613	11/18870	0.0107575	0.0508373	0.0374553	SLITRK6/NPR2/NRP1/NRP2	4
BP	GO:0030397	membrane disassembly	4/1613	11/18870	0.0107575	0.0508373	0.0374553	DCTN1/NEK6/PRKCA/PAFAH1B1	4
BP	GO:0035581	sequestering of extracellular ligand from receptor	4/1613	11/18870	0.0107575	0.0508373	0.0374553	FBN1/GREM1/LTBP1/NBL1	4
BP	GO:0035878	nail development	4/1613	11/18870	0.0107575	0.0508373	0.0374553	ITGA6/HOXC13/ITGB4/MSX2	4
BP	GO:0044848	biological phase	4/1613	11/18870	0.0107575	0.0508373	0.0374553	FERMT1/CDH3/TGFB2/MSX2	4
BP	GO:0048103	somatic stem cell division	4/1613	11/18870	0.0107575	0.0508373	0.0374553	WNT7A/ZFP36L2/TGFB2/LBH	4
BP	GO:0048262	determination of dorsal/ventral asymmetry	4/1613	11/18870	0.0107575	0.0508373	0.0374553	GREM1/ACVR1/NBL1/AIDA	4
BP	GO:0050847	progesterone receptor signaling pathway	4/1613	11/18870	0.0107575	0.0508373	0.0374553	NEDD4/UBR5/YAP1/ZDHHC7	4
BP	GO:0072015	podocyte development	4/1613	11/18870	0.0107575	0.0508373	0.0374553	JAG1/LAMB2/IQGAP1/MYO1E	4
BP	GO:0072124	regulation of glomerular mesangial cell proliferation	4/1613	11/18870	0.0107575	0.0508373	0.0374553	PDGFB/SERPINB7/IL6R/BMP4	4
BP	GO:0097168	mesenchymal stem cell proliferation	4/1613	11/18870	0.0107575	0.0508373	0.0374553	VEGFC/FERMT2/TGFB1/TGFBR1	4
BP	GO:0098696	regulation of neurotransmitter receptor localization to postsynaptic specialization membrane	4/1613	11/18870	0.0107575	0.0508373	0.0374553	GPC4/GPC6/ADAM10/RAP1A	4
BP	GO:2000727	positive regulation of cardiac muscle cell differentiation	4/1613	11/18870	0.0107575	0.0508373	0.0374553	MEF2C/EFNB2/TGFB1/BMP4	4
BP	GO:0051592	response to calcium ion	21/1613	144/18870	0.0108843	0.0512755	0.0377781	CASQ2/MEF2C/THBS1/CAV1/RYR1/SYT7/TUBA1A/CLIC4/NEDD4/INHBB/CAMK2D/CALM1/SLC25A24/PPP3CA/SYT11/MEF2A/SEC31A/LGMN/IQGAP1/ADD1/SMPD1	21
BP	GO:0021915	neural tube development	23/1613	162/18870	0.0108964	0.0512755	0.0377781	SFRP2/SEMA3C/DACT1/CTHRC1/PTK7/SFRP1/TGFB2/FZD2/TWIST1/TGFB1/LUZP1/FZD1/GLI3/DLC1/PLOD3/DCHS1/RARA/GLI2/DVL1/BMP4/MARCKS/ABL1/PRKACB	23
BP	GO:0030835	negative regulation of actin filament depolymerization	9/1613	44/18870	0.0109086	0.0512755	0.0377781	LIMA1/FLII/SVIL/CAPZA2/RDX/SPTBN1/ADD1/MTPN/CAPZB	9
BP	GO:0003283	atrial septum development	6/1613	23/18870	0.0109591	0.0512755	0.0377781	CCN1/WNT11/TGFB2/ACVR1/BMPR2/HEY2	6
BP	GO:0006658	phosphatidylserine metabolic process	6/1613	23/18870	0.0109591	0.0512755	0.0377781	MBOAT2/PLA2G15/SERINC1/OSBPL5/OSBPL8/OSBPL10	6
BP	GO:0046823	negative regulation of nucleocytoplasmic transport	6/1613	23/18870	0.0109591	0.0512755	0.0377781	APOD/PKIG/PKIA/FERMT1/RAB23/SP100	6
BP	GO:0048634	regulation of muscle organ development	6/1613	23/18870	0.0109591	0.0512755	0.0377781	TWIST1/SOX15/LOX/TGFB1/BMP4/MTPN	6
BP	GO:0051882	mitochondrial depolarization	6/1613	23/18870	0.0109591	0.0512755	0.0377781	MLLT11/DCN/IFI6/KDR/BOK/ABL1	6
BP	GO:0061042	vascular wound healing	6/1613	23/18870	0.0109591	0.0512755	0.0377781	SERPINE1/NPR2/FOXC2/MCAM/KDR/CD34	6
BP	GO:0061744	motor behavior	6/1613	23/18870	0.0109591	0.0512755	0.0377781	TUBA1A/DCTN1/B4GALNT1/EXT1/ADARB1/NR3C1	6
BP	GO:0071636	positive regulation of transforming growth factor beta production	6/1613	23/18870	0.0109591	0.0512755	0.0377781	THBS1/AGT/LUM/FERMT1/WNT11/SERPINB7	6
BP	GO:0098743	cell aggregation	6/1613	23/18870	0.0109591	0.0512755	0.0377781	COL11A1/WNT7A/CCN2/BMP1/MGP/THRA	6
BP	GO:0046822	regulation of nucleocytoplasmic transport	17/1613	109/18870	0.0109872	0.0513646	0.0378438	APOD/PKIG/PKIA/FLNA/FERMT1/NEDD4/GAS6/TGFB1/SFN/GLI3/WNK1/UBR5/RAB23/BAG3/SP100/PIK3R1/BMP4	17
BP	GO:1903131	mononuclear cell differentiation	56/1613	481/18870	0.0110168	0.0514364	0.0378966	INHBA/AXL/LGALS1/ITGB1/CYP26B1/CTSK/ITGB6/MMP14/F2RL1/ZEB1/TGFBR2/GPR68/CDK6/MAFB/SFRP1/CSF2/IL7R/IL11/ZFP36L2/LFNG/MYH9/DLL1/PIK3CD/GAS6/RUNX2/TGFB1/TREM2/LIPA/GLI3/CLCF1/JAK1/CTSL/FADD/DUSP10/SH3RF1/SMAD7/RARA/GLI2/ENTPD7/DTX1/RUNX1/EGR3/IL6R/PIK3R1/CEBPB/TOX/JAG2/PPP3CB/BAK1/BMP4/ACTB/SMARCD3/ABL1/DOCK11/SOCS5/KDELR1	56
BP	GO:0060606	tube closure	15/1613	92/18870	0.0110208	0.0514364	0.0378966	SFRP2/CTHRC1/PTK7/SFRP1/TGFB2/FZD2/TWIST1/TGFB1/FZD1/DLC1/RARA/DVL1/BMP4/ABL1/PRKACB	15
BP	GO:0042594	response to starvation	29/1613	218/18870	0.011379	0.0530645	0.0390962	PDK4/CTSK/KLF10/NUAK1/SLC7A5/SFRP1/RNF152/SLC38A2/GAS6/INHBB/BMPR2/PLIN3/XPR1/YWHAZ/RIPOR1/WIPI1/AOC1/IGF1R/YWHAG/FOXO1/CPEB4/RALB/MAP1LC3B/ZFYVE1/HSPA8/RPTOR/HSPA5/LAMP2/SH3GLB1	29
BP	GO:0007219	Notch signaling pathway	25/1613	181/18870	0.0114745	0.0533321	0.0392934	POSTN/MMP14/HEYL/SNAI2/TGFBR2/CDK6/JAG1/TGFB2/APP/LFNG/TSPAN5/DLL1/DLK2/FOXC2/SNAI1/S1PR3/BMP2/PTP4A3/YAP1/DTX1/JAG2/PRAG1/HEY2/SEL1L/ADAM10	25
BP	GO:0003161	cardiac conduction system development	8/1613	37/18870	0.0114836	0.0533321	0.0392934	MSC/GJA1/GJB6/BVES/MSX2/KCNJ8/BMP4/HEY2	8
BP	GO:0033144	negative regulation of intracellular steroid hormone receptor signaling pathway	8/1613	37/18870	0.0114836	0.0533321	0.0392934	HEYL/DAB2/SFRP1/KANK2/LBH/STRN3/NCOR2/CRY2	8
BP	GO:0033280	response to vitamin D	8/1613	37/18870	0.0114836	0.0533321	0.0392934	TNC/MN1/SNAI2/SFRP1/KANK2/VDR/CYP27B1/PIM1	8
BP	GO:0070306	lens fiber cell differentiation	8/1613	37/18870	0.0114836	0.0533321	0.0392934	WNT7A/VIM/WNT5B/SKIL/MAF/SPRY1/BFSP1/SPRED1	8
BP	GO:0006890	retrograde vesicle-mediated transport, Golgi to endoplasmic reticulum	10/1613	52/18870	0.0115918	0.0535849	0.0394796	KDELR3/KIF1C/COPZ2/ARCN1/TMED10/COPA/GBF1/ARF4/KDELR1/SCYL1	10
BP	GO:0043154	negative regulation of cysteine-type endopeptidase activity involved in apoptotic process	10/1613	52/18870	0.0115918	0.0535849	0.0394796	THBS1/MMP9/IFI6/GAS6/CD44/SFN/SH3RF1/AQP1/PLAUR/USP47	10
BP	GO:0060688	regulation of morphogenesis of a branching structure	10/1613	52/18870	0.0115918	0.0535849	0.0394796	GREM1/SULF1/AGT/SNAI2/SFRP1/RTN4/PDGFA/BMP4/ABL1/BTBD7	10
BP	GO:1904707	positive regulation of vascular associated smooth muscle cell proliferation	10/1613	52/18870	0.0115918	0.0535849	0.0394796	MMP2/GJA1/MMP9/IGFBP5/DDR2/PDGFB/ADAMTS1/MEF2D/NR4A3/GNAI2	10
BP	GO:1904738	vascular associated smooth muscle cell migration	10/1613	52/18870	0.0115918	0.0535849	0.0394796	TPM1/MEF2C/IGFBP5/DDR2/PDGFB/ADAMTS1/GNA12/NR4A3/BMP4/DOCK4	10
BP	GO:0030522	intracellular receptor signaling pathway	43/1613	353/18870	0.0116137	0.0535849	0.0394796	PADI2/CAV1/PMEPA1/MN1/CYP26B1/F2RL1/HEYL/SNAI2/DAB2/SFRP1/KANK2/COLEC12/DCBLD2/VDR/TWIST1/RTN4/NEDD4/DDX60/TREM2/LBH/CYP27B1/BMP2/KCNJ8/RFTN1/RBFOX2/STRN3/RAB7B/RARA/UBR5/YAP1/PIM1/NR4A3/NCOR2/NR3C1/CSNK1A1/CYLD/SLC15A4/HSPA8/THRA/CRY2/ZDHHC7/NPLOC4/NOD1	43
BP	GO:0070168	negative regulation of biomineral tissue development	7/1613	30/18870	0.0116233	0.0535849	0.0394796	ASPN/GREM1/RFLNB/GAS6/TGFB1/HEY2/ROCK2	7
BP	GO:0090140	regulation of mitochondrial fission	7/1613	30/18870	0.0116233	0.0535849	0.0394796	DCN/PINK1/MUL1/KDR/INF2/MCU/VPS35	7
BP	GO:1901380	negative regulation of potassium ion transmembrane transport	7/1613	30/18870	0.0116233	0.0535849	0.0394796	ACTN2/CASQ2/BIN1/CAV1/RGS4/KCNE4/CAB39	7
BP	GO:0071900	regulation of protein serine/threonine kinase activity	36/1613	285/18870	0.011664	0.0537284	0.0395853	THBS1/PDGFRB/AGT/CCNA1/THY1/HEG1/PDGFC/CCND1/PKIG/PKIA/FERMT2/PDGFB/LATS2/HMGA2/TGFB1/CAB39/DUSP10/BMP2/CALM1/SPRY4/PDGFA/SPRY1/CCNJL/IPO7/AIDA/ACTB/HIPK3/RALB/GADD45A/MAP3K4/ABL1/RPTOR/SMPD1/PTEN/HGS/CCNK	36
BP	GO:0003159	morphogenesis of an endothelium	5/1613	17/18870	0.0117314	0.0537284	0.0395853	ADAMTS12/STARD13/RHOB/ACVRL1/CCM2	5
BP	GO:0009886	post-embryonic animal morphogenesis	5/1613	17/18870	0.0117314	0.0537284	0.0395853	FBN1/MFAP2/EFEMP1/KDR/BAK1	5
BP	GO:0043129	surfactant homeostasis	5/1613	17/18870	0.0117314	0.0537284	0.0395853	ITGB6/RCN3/KDR/ADGRF5/LPCAT1	5
BP	GO:0061154	endothelial tube morphogenesis	5/1613	17/18870	0.0117314	0.0537284	0.0395853	ADAMTS12/STARD13/RHOB/ACVRL1/CCM2	5
BP	GO:0071360	cellular response to exogenous dsRNA	5/1613	17/18870	0.0117314	0.0537284	0.0395853	CAV1/IFIT1/COLEC12/MUL1/RALB	5
BP	GO:0097067	cellular response to thyroid hormone stimulus	5/1613	17/18870	0.0117314	0.0537284	0.0395853	INHBB/CTSL/KLF9/CTSB/RDX	5
BP	GO:1901163	regulation of trophoblast cell migration	5/1613	17/18870	0.0117314	0.0537284	0.0395853	GJA1/TIMP1/SYDE1/YTHDF3/SMURF2	5
BP	GO:0086001	cardiac muscle cell action potential	13/1613	76/18870	0.01174	0.0537284	0.0395853	BIN1/CAV1/GJA1/FLNA/SCN4B/KCNE4/CAMK2D/SNTA1/DSP/GJC1/CALM1/KCNJ8/ATP2A2	13
BP	GO:0007416	synapse assembly	27/1613	200/18870	0.0118571	0.0542202	0.0399477	THBS2/MEF2C/AMIGO2/WNT7A/FLRT3/SLITRK6/FLRT2/GPC4/SDK2/SRPX2/APP/EPHB2/AGRN/FZD1/EPHB3/CLSTN1/KCNJ8/PDLIM5/MAP1B/NLGN2/DVL1/LZTS1/PLXND1/SDCBP/PTEN/VPS35/CRK	27
BP	GO:0032387	negative regulation of intracellular transport	11/1613	60/18870	0.0118922	0.0543371	0.0400338	CRYAB/APOD/PKIG/PKIA/FERMT1/ARHGAP1/MAP1B/RAB23/SP100/SNX12/VPS35	11
BP	GO:0051055	negative regulation of lipid biosynthetic process	12/1613	68/18870	0.011915	0.054397	0.040078	DKK3/SNAI2/PDGFB/CCDC3/SNAI1/SPHK1/CYP27B1/BMP2/PDGFA/LPCAT1/DCAF5/UBR4	12
BP	GO:0010469	regulation of signaling receptor activity	17/1613	110/18870	0.0119917	0.0546151	0.0402386	SERPINE1/MEF2C/GREM1/PLAU/ITGB1/NRP1/APP/EPHB2/DLGAP4/CNRIP1/NLGN2/DAPK1/CBLB/SNX6/NCOA3/SOCS5/BICD1	17
BP	GO:0045445	myoblast differentiation	17/1613	110/18870	0.0119917	0.0546151	0.0402386	KLHL41/MYOG/MEF2C/GREM1/LGALS1/ITGB1/PLEC/JAG1/DLL1/SOX15/TGFB1/BCL9L/NRG1/BMP4/ACTB/BOC/SMARCD3	17
BP	GO:0120034	positive regulation of plasma membrane bounded cell projection assembly	17/1613	110/18870	0.0119917	0.0546151	0.0402386	TENM2/CCL21/TGFB3/F2RL1/NRP1/PLEK2/DPYSL3/FSCN1/AGRN/CDC42EP3/TGFBR1/RHOQ/PIK3R1/DOCK11/FAM98A/SEPTIN7/ATMIN	17
BP	GO:1904062	regulation of monoatomic cation transmembrane transport	39/1613	315/18870	0.0122354	0.0556801	0.0410233	SLN/ACTN2/CASQ2/STAC3/FHL1/BIN1/CAV1/RGS4/EDNRA/MMP9/F2R/CACNB1/ITGB1/THY1/TMEM38A/PRNP/JSRP1/FLNA/SCN4B/ANO6/AHNAK/FXYD5/KCNE4/APLNR/NEDD4/TREM2/PDE4B/CAMK2D/CAB39/SNTA1/WNK1/CALM1/UBASH3B/PPP3CA/PPP3CB/BAK1/ABL1/SLC9A1/BDKRB1	39
BP	GO:0072175	epithelial tube formation	20/1613	137/18870	0.0125982	0.0572843	0.0422052	TCAP/SFRP2/GREM1/CTHRC1/PTK7/SFRP1/TGFB2/FZD2/TWIST1/PIK3CD/TGFB1/LUZP1/FZD1/DLC1/MMRN2/RARA/DVL1/BMP4/ABL1/PRKACB	20
BP	GO:0032388	positive regulation of intracellular transport	27/1613	201/18870	0.0126165	0.0572843	0.0422052	ACTN2/EHD2/DAB2/MSN/ABLIM3/PRNP/FLNA/PINK1/NEDD4/GAS6/FEZ1/TGFB1/SFN/GLI3/EHD1/MYO1C/DYNC1H1/UBR5/RIPOR1/BAG3/LEPROT/PIK3R1/RDX/PLK3/MTMR2/SH3GLB1/CSNK2A2	27
BP	GO:0034331	cell junction maintenance	9/1613	45/18870	0.0126285	0.0572843	0.0422052	F2R/KIRREL1/F2RL1/FERMT2/KIFC3/DCTN1/ERC1/MTSS1/NLGN2	9
BP	GO:1900744	regulation of p38MAPK cascade	9/1613	45/18870	0.0126285	0.0572843	0.0422052	TREM2/SPHK1/DUSP10/BMP2/BMP4/GADD45A/MAP3K4/CYLD/MAP3K3	9
BP	GO:0006816	calcium ion transport	52/1613	445/18870	0.0130113	0.0589736	0.0434498	SLN/CASQ2/STAC3/BIN1/CAV1/CCL21/RGS4/PDGFRB/EDNRA/F2R/CACNB1/RYR1/RAMP1/THY1/CXCL12/TMEM38A/PRNP/ITGAV/JSRP1/SLC24A3/FLNA/PANX1/ANO6/PDGFB/RASA3/AHNAK/MYLK/VDR/ANXA6/APLNR/GAS6/PDE4B/HOMER3/CAMK2D/ITPR2/CYP27B1/CALM1/KCNJ8/NCS1/UBASH3B/PPP3CA/SLC3A2/ATP2A2/PPP3CB/GJA4/BAK1/MCU/GNAI2/ABL1/SLC9A1/BDKRB1/PLCB3	52
BP	GO:0032091	negative regulation of protein binding	13/1613	77/18870	0.0130517	0.059062	0.0435149	NES/CAV1/DACT1/IFIT1/DAB2/PDGFB/IFIT2/ATP2A2/DVL1/DNAJB2/ACTB/RALB/TFIP11	13
BP	GO:0070373	negative regulation of ERK1 and ERK2 cascade	13/1613	77/18870	0.0130517	0.059062	0.0435149	TIMP3/EMILIN1/SIRPA/DAB2/DUSP6/EPHB2/GBP1/DUSP10/DUSP3/SPRY1/ABL1/SPRED1/PTEN	13
BP	GO:0035315	hair cell differentiation	10/1613	53/18870	0.0132231	0.0596465	0.0439456	SLITRK6/GSDME/JAG1/DLX3/DLL1/PITX2/JAG2/BMP4/HEY2/PAFAH1B1	10
BP	GO:0048260	positive regulation of receptor-mediated endocytosis	10/1613	53/18870	0.0132231	0.0596465	0.0439456	SERPINE1/GREM1/SFRP4/CCL21/DAB2/APLN/DGKD/HIP1/AP2A1/BICD1	10
BP	GO:0051155	positive regulation of striated muscle cell differentiation	10/1613	53/18870	0.0132231	0.0596465	0.0439456	MYOG/MEF2C/CYP26B1/MMP14/EFNB2/TGFB1/NRG1/PIEZO1/TRIM32/BMP4	10
BP	GO:0086002	cardiac muscle cell action potential involved in contraction	10/1613	53/18870	0.0132231	0.0596465	0.0439456	BIN1/CAV1/GJA1/FLNA/SCN4B/KCNE4/SNTA1/DSP/GJC1/KCNJ8	10
BP	GO:0009791	post-embryonic development	15/1613	94/18870	0.0133296	0.0600788	0.0442641	SEMA3C/FBN1/MFAP2/EFEMP1/CHST11/HEG1/NDN/IGF2R/TGFBR1/KDR/BAK1/BMP4/MYO1E/INPPL1/ABL1	15
BP	GO:0010921	regulation of phosphatase activity	11/1613	61/18870	0.0134197	0.060379	0.0444853	MEF2C/PDGFRB/NUAK1/GNA12/TGFB2/ITGA1/BMP2/CALM1/ROCK2/HSP90AB1/CRY2	11
BP	GO:0034113	heterotypic cell-cell adhesion	11/1613	61/18870	0.0134197	0.060379	0.0444853	ITGA7/ITGA5/MYADM/ITGB1/SIRPA/THY1/ITGAV/PARVA/CD44/WNK1/DSP	11
BP	GO:0050890	cognition	39/1613	317/18870	0.013476	0.060379	0.0444853	MEF2C/MAP1A/ITGA5/CAMK2N1/ITGA3/ITGB1/NGF/KLK8/TUBA1A/PRNP/CCL11/PLK2/SERPINF1/APP/EPHB2/MME/FOSL1/TREM2/HRH1/SPECC1/PICALM/SLC1A4/ATXN1/SYT11/CLDN5/AMFR/LGMN/NFATC4/PPP3CB/ARL6IP5/RIC8A/HOXA1/ABL1/PPP1R9B/ATXN1L/PTEN/THRA/ARF4/PAFAH1B1	39
BP	GO:0071404	cellular response to low-density lipoprotein particle stimulus	8/1613	38/18870	0.0134836	0.060379	0.0444853	CDH13/ITGB1/ABCA1/TGFB1/TREM2/LPL/ADTRP/SOCS5	8
BP	GO:0051224	negative regulation of protein transport	19/1613	129/18870	0.0135077	0.060379	0.0444853	APOD/IRS1/F2R/F2RL1/PKIG/SFRP1/PKIA/FERMT1/KLF7/INHBB/RAB11FIP5/NDFIP2/ADTRP/PPP3CA/RAB23/FOXO1/SP100/RAB11FIP3/SNX12	19
BP	GO:0034612	response to tumor necrosis factor	33/1613	259/18870	0.0135305	0.060379	0.0444853	ANKRD1/MYOG/POSTN/COL1A1/THBS1/CHI3L1/ADAMTS12/CCL21/CTSK/F2RL1/HAS2/TUBA1A/SFRP1/AKAP12/CCL11/GSDME/CCDC3/TNFRSF21/ZFP36L2/ADAMTS7/GAS6/GBP1/SPHK1/LIMS1/CCL13/TRIM32/EXT1/TNFRSF1A/PLVAP/ADAM10/YBX3/CYLD/SMPD1	33
BP	GO:1905039	carboxylic acid transmembrane transport	22/1613	156/18870	0.013533	0.060379	0.0444853	THBS1/SLC38A5/SLC16A2/RGS4/SLC7A8/ITGB1/SLC6A11/SLC7A5/SFXN3/LRRC8C/SLC38A2/SLC1A3/SLC7A1/SLC43A2/SLC1A4/SLC16A1/SLC38A7/SLC7A6/SLC3A2/ARL6IP5/SLC15A4/SLC36A1	22
BP	GO:0003071	renal system process involved in regulation of systemic arterial blood pressure	6/1613	24/18870	0.0135778	0.060379	0.0444853	F2R/AGT/F2RL1/PDGFB/GAS6/PCSK5	6
BP	GO:0003081	regulation of systemic arterial blood pressure by renin-angiotensin	6/1613	24/18870	0.0135778	0.060379	0.0444853	F2R/AGT/F2RL1/RPS6KA2/PCSK5/CTSZ	6
BP	GO:0007039	protein catabolic process in the vacuole	6/1613	24/18870	0.0135778	0.060379	0.0444853	LRP1/RNF128/TPP1/ATP13A2/LAMP2/VPS35	6
BP	GO:0044090	positive regulation of vacuole organization	6/1613	24/18870	0.0135778	0.060379	0.0444853	WIPI1/PPP3CB/RALB/SNX18/GRN/SH3GLB1	6
BP	GO:0046885	regulation of hormone biosynthetic process	6/1613	24/18870	0.0135778	0.060379	0.0444853	DKK3/DAB2/CYP27B1/BMP2/IGF1R/NR3C1	6
BP	GO:0051043	regulation of membrane protein ectodomain proteolysis	6/1613	24/18870	0.0135778	0.060379	0.0444853	TIMP3/TIMP2/TIMP1/FURIN/SNX9/SH3D19	6
BP	GO:0061162	establishment of monopolar cell polarity	6/1613	24/18870	0.0135778	0.060379	0.0444853	MSN/PTK7/FSCN1/FAT1/MAP1B/GBF1	6
BP	GO:0061484	hematopoietic stem cell homeostasis	6/1613	24/18870	0.0135778	0.060379	0.0444853	FSTL1/ARMCX1/ADGRG1/MYCT1/GLIS2/EXT1	6
BP	GO:0071549	cellular response to dexamethasone stimulus	6/1613	24/18870	0.0135778	0.060379	0.0444853	FBXO32/GJB2/SERPINF1/AQP1/IGF1R/NR3C1	6
BP	GO:0090103	cochlea morphogenesis	6/1613	24/18870	0.0135778	0.060379	0.0444853	CTHRC1/ZEB1/PTK7/FZD2/DVL1/HOXA1	6
BP	GO:0001823	mesonephros development	16/1613	103/18870	0.0138482	0.0614846	0.0452999	GREM1/BASP1/AGT/KIF26B/SFRP1/WNT11/FOXC2/GLI3/CAT/DCHS1/BMP2/SMAD7/RARA/SPRY1/BMP4/FOXD1	16
BP	GO:0099175	regulation of postsynapse organization	16/1613	103/18870	0.0138482	0.0614846	0.0452999	WNT7A/PRNP/NGEF/EPHB2/NRP2/TANC2/PDLIM5/DVL1/LZTS1/ADAM10/CFL1/HSPA8/PTEN/ARF4/VPS35/PAFAH1B1	16
BP	GO:0034505	tooth mineralization	7/1613	31/18870	0.0139322	0.0617047	0.0454621	COL1A1/ASPN/ITGB6/AMTN/MSX2/FAM20C/WLS	7
BP	GO:0008589	regulation of smoothened signaling pathway	14/1613	86/18870	0.0139414	0.0617047	0.0454621	SERPINE2/PRRX1/SFRP1/EVC/RUNX2/GLIS2/GLI3/GAS1/NDST1/CHSY1/PRKACB/VCP/KCTD21/HERC4	14
BP	GO:1901379	regulation of potassium ion transmembrane transport	14/1613	86/18870	0.0139414	0.0617047	0.0454621	ACTN2/CASQ2/FHL1/BIN1/CAV1/RGS4/ITGB1/PRNP/FLNA/ANO6/KCNE4/NEDD4/TREM2/CAB39	14
BP	GO:2000628	regulation of miRNA metabolic process	14/1613	86/18870	0.0139414	0.0617047	0.0454621	ETS1/PDGFB/TGFB2/APLN/TWIST1/FOSL1/TGFB1/TEAD1/BMP2/RARA/NFATC4/NCOR2/BMP4/NR3C1	14
BP	GO:0051222	positive regulation of protein transport	38/1613	308/18870	0.0139763	0.0618106	0.0455401	ANKRD1/ANO1/VEGFC/F2RL2/TGFB3/F2RL1/GPR68/ABLIM3/PRNP/FLNA/MYH10/PINK1/TGFB2/ACSL4/PFKM/MYO18A/GAS6/TGFB1/TREM2/SFN/GLI3/WLS/MYO1C/UBR5/RIPOR1/BAG3/NLGN2/LEPROT/PIK3R1/ATP13A2/PPP3CB/TMED10/APBB1/MCU/PLK3/SH3GLB1/CSNK2A2/VPS35	38
BP	GO:0030900	forebrain development	48/1613	407/18870	0.0141408	0.0624893	0.0460401	INHBA/COL3A1/WNT7A/AXL/NEFL/CXCL12/ZEB1/CDK6/TUBA1A/POU3F1/NRP1/FLNA/LAMB1/APP/EPHB2/ADGRG1/BMERB1/RTN4/SLC38A2/NRP2/INHBB/FEZ1/TUBB2A/GLI3/EPHB3/DLC1/PITX2/SEMA6B/NDST1/BMP2/EXT1/RARA/AQP1/GLI2/SEMA7A/IGF1R/DIXDC1/TOX/PLXNA1/BMP4/OGDH/POMT2/PPP1R9B/CORO1C/PTEN/CSNK2A2/PAFAH1B1/CRK	48
BP	GO:0071887	leukocyte apoptotic process	18/1613	121/18870	0.0144583	0.0638426	0.0470371	MEF2C/AXL/CCL21/CXCL12/PRKCQ/TNFRSF21/IL7R/PIK3CD/GAS6/LIPA/GLI3/CTSL/FADD/BAK1/BMP4/PLEKHO2/KIFAP3/KDELR1	18
BP	GO:1903825	organic acid transmembrane transport	22/1613	157/18870	0.0145085	0.0640139	0.0471634	THBS1/SLC38A5/SLC16A2/RGS4/SLC7A8/ITGB1/SLC6A11/SLC7A5/SFXN3/LRRC8C/SLC38A2/SLC1A3/SLC7A1/SLC43A2/SLC1A4/SLC16A1/SLC38A7/SLC7A6/SLC3A2/ARL6IP5/SLC15A4/SLC36A1	22
BP	GO:0007224	smoothened signaling pathway	21/1613	148/18870	0.0146036	0.0643834	0.0474356	SERPINE2/TGFBR2/PRRX1/HSPG2/TUBA1A/SFRP1/EVC/RUNX2/GLIS2/GLI3/GAS1/NDST1/EXT1/CHSY1/GLI2/HIPK2/DYRK2/PRKACB/VCP/KCTD21/HERC4	21
BP	GO:1903052	positive regulation of proteolysis involved in protein catabolic process	20/1613	139/18870	0.0146357	0.0644748	0.0475029	CAV1/DAB2/TGFB1I1/SH3RF3/TREM2/SH3RF1/SMAD7/USP13/RNF217/DVL1/DNAJB2/CSNK1A1/PTK2/PLK3/SOCS5/PTEN/VCP/RNF139/PSMC1/L3MBTL3	20
BP	GO:0140694	non-membrane-bounded organelle assembly	48/1613	408/18870	0.01474	0.0648837	0.0478042	ACTA1/ACTC1/MYL2/TCAP/TNNT3/CSRP3/ANKRD1/ACTN2/KLHL41/MYH7/NRAP/MYOZ1/FLNC/TNNT1/MYH3/NEB/TPM1/CFL2/PDGFRB/MYL9/ITGB1/PLEC/MSN/FLNA/CSF2/PLK2/FSCN1/PDGFRA/FHOD3/SH3PXD2B/NOCT/WNK1/DYNC1H1/MAPRE2/NEK6/FLII/MEF2A/ASB2/WASHC5/SBDS/AKAP13/ZFYVE1/YTHDF3/OGFOD1/PTEN/CSDE1/CHMP3/BICD1	48
BP	GO:1901880	negative regulation of protein depolymerization	12/1613	70/18870	0.0148783	0.0651238	0.0479811	LIMA1/BMERB1/MAP1B/FLII/SVIL/CAMSAP2/CAPZA2/RDX/SPTBN1/ADD1/MTPN/CAPZB	12
BP	GO:0045744	negative regulation of G protein-coupled receptor signaling pathway	10/1613	54/18870	0.0150207	0.0651238	0.0479811	RGS4/MET/APLN/APLNR/PDE4B/PPP3CA/INPP5A/GNAI2/BICD1/YWHAB	10
BP	GO:2000772	regulation of cellular senescence	10/1613	54/18870	0.0150207	0.0651238	0.0479811	NUAK1/CDK6/PLK2/HMGA2/TWIST1/NEK6/VASH1/ABL1/MAP3K3/PTEN	10
BP	GO:0000101	sulfur amino acid transport	4/1613	12/18870	0.0150596	0.0651238	0.0479811	SLC7A5/SLC43A2/SLC1A4/SLC3A2	4
BP	GO:0003183	mitral valve morphogenesis	4/1613	12/18870	0.0150596	0.0651238	0.0479811	ACVR1/TWIST1/BMPR2/DCHS1	4
BP	GO:0003207	cardiac chamber formation	4/1613	12/18870	0.0150596	0.0651238	0.0479811	MEF2C/EDNRA/BMP2/SMARCD3	4
BP	GO:0030948	negative regulation of vascular endothelial growth factor receptor signaling pathway	4/1613	12/18870	0.0150596	0.0651238	0.0479811	EMILIN1/NEDD4/MMRN2/HGS	4
BP	GO:0035524	proline transmembrane transport	4/1613	12/18870	0.0150596	0.0651238	0.0479811	SLC7A8/SLC38A2/SLC1A4/SLC36A1	4
BP	GO:0043696	dedifferentiation	4/1613	12/18870	0.0150596	0.0651238	0.0479811	CDK6/OLFM2/PDGFB/NCOA3	4
BP	GO:0043697	cell dedifferentiation	4/1613	12/18870	0.0150596	0.0651238	0.0479811	CDK6/OLFM2/PDGFB/NCOA3	4
BP	GO:0045602	negative regulation of endothelial cell differentiation	4/1613	12/18870	0.0150596	0.0651238	0.0479811	ZEB1/JAG1/S1PR3/ACVRL1	4
BP	GO:0048012	hepatocyte growth factor receptor signaling pathway	4/1613	12/18870	0.0150596	0.0651238	0.0479811	ADAMTS12/NRP1/MET/BCAR1	4
BP	GO:0051549	positive regulation of keratinocyte migration	4/1613	12/18870	0.0150596	0.0651238	0.0479811	MMP9/HAS2/MAP4K4/MAPRE2	4
BP	GO:0051798	positive regulation of hair follicle development	4/1613	12/18870	0.0150596	0.0651238	0.0479811	FST/TGFB2/KRT17/MSX2	4
BP	GO:0070327	thyroid hormone transport	4/1613	12/18870	0.0150596	0.0651238	0.0479811	SLC16A2/SLC7A8/SLC7A5/SLC3A2	4
BP	GO:0071635	negative regulation of transforming growth factor beta production	4/1613	12/18870	0.0150596	0.0651238	0.0479811	FN1/CDH3/FURIN/HSP90AB1	4
BP	GO:0072310	glomerular epithelial cell development	4/1613	12/18870	0.0150596	0.0651238	0.0479811	JAG1/LAMB2/IQGAP1/MYO1E	4
BP	GO:0097048	dendritic cell apoptotic process	4/1613	12/18870	0.0150596	0.0651238	0.0479811	AXL/CCL21/CXCL12/GAS6	4
BP	GO:1902337	regulation of apoptotic process involved in morphogenesis	4/1613	12/18870	0.0150596	0.0651238	0.0479811	VDR/TGFB2/FOXC2/TNFRSF1A	4
BP	GO:1902946	protein localization to early endosome	4/1613	12/18870	0.0150596	0.0651238	0.0479811	MSN/NRP1/RDX/ROCK2	4
BP	GO:1990535	neuron projection maintenance	4/1613	12/18870	0.0150596	0.0651238	0.0479811	MAP1A/PRNP/APP/DCTN1	4
BP	GO:2000009	negative regulation of protein localization to cell surface	4/1613	12/18870	0.0150596	0.0651238	0.0479811	ACTN2/PICALM/LEPROT/GPM6B	4
BP	GO:2000668	regulation of dendritic cell apoptotic process	4/1613	12/18870	0.0150596	0.0651238	0.0479811	AXL/CCL21/CXCL12/GAS6	4
BP	GO:0001841	neural tube formation	16/1613	104/18870	0.0151082	0.065144	0.047996	SFRP2/CTHRC1/PTK7/SFRP1/TGFB2/FZD2/TWIST1/TGFB1/LUZP1/FZD1/DLC1/RARA/DVL1/BMP4/ABL1/PRKACB	16
BP	GO:0035728	response to hepatocyte growth factor	5/1613	18/18870	0.0151219	0.065144	0.047996	ADAMTS12/NRP1/BCAR1/LGMN/CRK	5
BP	GO:0038083	peptidyl-tyrosine autophosphorylation	5/1613	18/18870	0.0151219	0.065144	0.047996	CAV1/GREM1/KDR/IGF1R/ABL1	5
BP	GO:0086103	G protein-coupled receptor signaling pathway involved in heart process	5/1613	18/18870	0.0151219	0.065144	0.047996	CAV1/EDNRA/PDE4B/GNAI2/AKAP13	5
BP	GO:1905209	positive regulation of cardiocyte differentiation	5/1613	18/18870	0.0151219	0.065144	0.047996	MEF2C/EFNB2/TGFB2/TGFB1/BMP4	5
BP	GO:0010038	response to metal ion	43/1613	359/18870	0.0152223	0.0655267	0.048278	TNNC1/CASQ2/MYOG/MEF2C/THBS1/CAV1/MT2A/LOXL2/MT1E/MMP9/RYR1/FIBIN/SYT7/TUBA1A/PRNP/SOD3/SERPINF1/CLIC4/ADCY7/PAM/NEDD4/INHBB/CYBRD1/CAMK2D/CAT/MT1M/SLC40A1/CALM1/AQP1/SLC25A24/PPP3CA/SYT11/AOC1/BACE1/MEF2A/SEC31A/ATP13A2/LGMN/NFATC4/IQGAP1/ADD1/SMPD1/SLC30A4	43
BP	GO:0048708	astrocyte differentiation	14/1613	87/18870	0.0153485	0.0659695	0.0486042	BIN1/SERPINE2/CDK6/VIM/APP/LRP1/DLL1/LAMB2/TREM2/CLCF1/BMP2/GRN/NR3C1/ABL1	14
BP	GO:0071277	cellular response to calcium ion	14/1613	87/18870	0.0153485	0.0659695	0.0486042	MEF2C/RYR1/SYT7/TUBA1A/CLIC4/INHBB/CAMK2D/SLC25A24/SYT11/MEF2A/LGMN/IQGAP1/ADD1/SMPD1	14
BP	GO:0042177	negative regulation of protein catabolic process	17/1613	113/18870	0.0154441	0.0662795	0.0488326	TIMP3/MAP1A/TIMP2/SERPINE2/FLNA/TIMP1/N4BP1/FURIN/RGP1/ATP13A2/CST3/CTSA/MTM1/USP9X/SNX12/HSP90AB1/VPS35	17
BP	GO:2000060	positive regulation of ubiquitin-dependent protein catabolic process	17/1613	113/18870	0.0154441	0.0662795	0.0488326	CAV1/DAB2/TGFB1I1/SH3RF3/SH3RF1/SMAD7/RNF217/DVL1/DNAJB2/CSNK1A1/PTK2/PLK3/SOCS5/PTEN/VCP/RNF139/L3MBTL3	17
BP	GO:0003016	respiratory system process	8/1613	39/18870	0.0157263	0.0672353	0.0495368	TNNC1/TSHZ3/NDN/GLS/NLGN2/FTO/HIPK2/JAG2	8
BP	GO:0021955	central nervous system neuron axonogenesis	8/1613	39/18870	0.0157263	0.0672353	0.0495368	CDH11/EPHB2/EPHB3/GLI2/ADARB1/PTEN/HSP90AB1/PAFAH1B1	8
BP	GO:0032885	regulation of polysaccharide biosynthetic process	8/1613	39/18870	0.0157263	0.0672353	0.0495368	IRS1/PPP1R3C/HAS2/PDGFB/TGFB1/DYRK2/CLTC/AP2A1	8
BP	GO:0038179	neurotrophin signaling pathway	8/1613	39/18870	0.0157263	0.0672353	0.0495368	AGT/NGF/NDN/RAPGEF1/BCAR1/SPRY1/KIDINS220/RAP1A	8
BP	GO:0055094	response to lipoprotein particle	8/1613	39/18870	0.0157263	0.0672353	0.0495368	CDH13/ITGB1/ABCA1/TGFB1/TREM2/LPL/ADTRP/SOCS5	8
BP	GO:0051302	regulation of cell division	25/1613	186/18870	0.0158164	0.0675692	0.0497828	THBS4/SFRP2/VEGFC/TGFB3/PDGFC/PDGFB/TGFB2/SUSD2/DLL1/TGFB1/SFN/KIF13A/WNK1/CAT/LBH/CALM1/PDGFA/SVIL/IGF1R/RAB11FIP3/NCOA3/PLK3/SH3GLB1/ZFYVE26/CHMP3	25
BP	GO:0045666	positive regulation of neuron differentiation	15/1613	96/18870	0.0159976	0.0682917	0.0503151	MEF2C/NGF/HEYL/CXCL12/ZEB1/BMP2/TRIM32/NBL1/RARA/MAP1B/GPRC5B/TCF4/BMP4/SPAG9/TCF12	15
BP	GO:1903649	regulation of cytoplasmic transport	7/1613	32/18870	0.0165511	0.0704002	0.0518686	DAB2/MSN/RAB11FIP3/RDX/MTMR2/SNX12/CHMP3	7
BP	GO:0045600	positive regulation of fat cell differentiation	12/1613	71/18870	0.0165545	0.0704002	0.0518686	SFRP2/MEDAG/SNAI2/SFRP1/CCDC3/RARRES2/NOCT/LPL/BMP2/PIM1/CMKLR1/CEBPB	12
BP	GO:0048488	synaptic vesicle endocytosis	12/1613	71/18870	0.0165545	0.0704002	0.0518686	BIN1/SYT7/STON2/PICALM/SNX9/AP2B1/SYT11/NLGN2/PPP3CB/ACTB/DNM1/STON1	12
BP	GO:0035994	response to muscle stretch	6/1613	25/18870	0.0166036	0.0704002	0.0518686	TCAP/CSRP3/ANKRD1/DDR2/SLC9A1/PTK2	6
BP	GO:0043567	regulation of insulin-like growth factor receptor signaling pathway	6/1613	25/18870	0.0166036	0.0704002	0.0518686	IGFBP6/IGFBP5/CDH3/MYORG/BMP2/INPPL1	6
BP	GO:0060155	platelet dense granule organization	6/1613	25/18870	0.0166036	0.0704002	0.0518686	F2R/ABCA1/RAB38/AP1S2/HPS6/AP1M1	6
BP	GO:0061339	establishment or maintenance of monopolar cell polarity	6/1613	25/18870	0.0166036	0.0704002	0.0518686	MSN/PTK7/FSCN1/FAT1/MAP1B/GBF1	6
BP	GO:0071676	negative regulation of mononuclear cell migration	6/1613	25/18870	0.0166036	0.0704002	0.0518686	PADI2/GREM1/APOD/NBL1/ADTRP/LRCH1	6
BP	GO:1904754	positive regulation of vascular associated smooth muscle cell migration	6/1613	25/18870	0.0166036	0.0704002	0.0518686	IGFBP5/DDR2/PDGFB/ADAMTS1/NR4A3/DOCK4	6
BP	GO:0021575	hindbrain morphogenesis	9/1613	47/18870	0.016661	0.0704849	0.051931	WNT7A/SERPINE2/TUBA1A/DLL1/DLC1/GLI2/ABL1/MTPN/HSPA5	9
BP	GO:0042311	vasodilation	9/1613	47/18870	0.016661	0.0704849	0.051931	F2RL1/GUCY1A1/PLOD3/VSTM4/EXT2/ITGA1/BDKRB2/KCNJ8/EXT1	9
BP	GO:0072583	clathrin-dependent endocytosis	9/1613	47/18870	0.016661	0.0704849	0.051931	DAB2/STON2/DLL1/PICALM/AP2B1/DGKD/STON1/CLTC/AP2A1	9
BP	GO:0001818	negative regulation of cytokine production	45/1613	381/18870	0.0166755	0.0704934	0.0519373	FN1/INHBA/THBS1/AXL/APOD/TGFB3/LRRC32/F2RL1/SIRPA/PRNP/CDH3/SSC5D/TNFRSF21/WNT11/TGFB2/EPHB2/TWIST1/ADCY7/DLL1/PDCD1LG2/GAS6/INHBB/IL20RB/TGFB1/TREM2/GBP1/HOMER3/RNF128/N4BP1/VSIG4/FURIN/MUL1/RPS6KA4/SMAD7/RARA/SYT11/ELF4/CD34/CMKLR1/ILRUN/CYLD/SOCS5/EXTL3/HSP90AB1/NPLOC4	45
BP	GO:0000045	autophagosome assembly	17/1613	114/18870	0.0167521	0.0707115	0.052098	PINK1/EPHB2/EFNB1/FEZ1/ATG9A/WIPI1/RAB23/BAG3/ATP2A2/RALB/SNX18/MAP1LC3B/MTM1/ATG2B/TOM1/RAB1B/SH3GLB1	17
BP	GO:2001243	negative regulation of intrinsic apoptotic signaling pathway	17/1613	114/18870	0.0167521	0.0707115	0.052098	SFRP2/MMP9/CXCL12/SNAI2/CREB3L1/PINK1/ACKR3/CD44/FZD1/IVNS1ABP/SNAI1/BDKRB2/TRIM32/PLAUR/USP47/YBX3/GRINA	17
BP	GO:0032623	interleukin-2 production	11/1613	63/18870	0.016914	0.0711325	0.0524081	PRNP/PRKCQ/IL20RB/PDE4B/GBP1/HOMER3/VSIG4/CD34/RUNX1/SPTBN1/ABL1	11
BP	GO:0032663	regulation of interleukin-2 production	11/1613	63/18870	0.016914	0.0711325	0.0524081	PRNP/PRKCQ/IL20RB/PDE4B/GBP1/HOMER3/VSIG4/CD34/RUNX1/SPTBN1/ABL1	11
BP	GO:0060113	inner ear receptor cell differentiation	11/1613	63/18870	0.016914	0.0711325	0.0524081	CTHRC1/SLITRK6/GSDME/JAG1/FZD2/DLL1/JAG2/BMP4/HEY2/TRIP11/PAFAH1B1	11
BP	GO:0007613	memory	18/1613	123/18870	0.0169147	0.0711325	0.0524081	MAP1A/ITGA5/CAMK2N1/ITGA3/NGF/KLK8/TUBA1A/PRNP/PLK2/SERPINF1/TREM2/HRH1/ATXN1/SYT11/LGMN/NFATC4/PPP3CB/ATXN1L	18
BP	GO:0071482	cellular response to light stimulus	18/1613	123/18870	0.0169147	0.0711325	0.0524081	MMP1/MMP3/MMP2/MMP9/MAP3K20/MFAP4/TIMP1/MME/NEDD4/PTPRK/N4BP1/AQP1/PIK3R1/NFATC4/BAK1/USP47/SMPD1/CRY2	18
BP	GO:2000648	positive regulation of stem cell proliferation	10/1613	55/18870	0.0169941	0.0714131	0.0526148	VEGFC/GJA1/PRRX1/FERMT2/HMGA2/RUNX2/TGFB1/TGFBR1/KDR/ATXN1L	10
BP	GO:1903050	regulation of proteolysis involved in protein catabolic process	30/1613	235/18870	0.0174551	0.0732958	0.054002	CAV1/MAP1A/DAB2/PINK1/TGFB1I1/SH3RF3/GNA12/TREM2/N4BP1/SH3RF1/SMAD7/USP13/RNF217/HIPK2/DVL1/DNAJB2/FOXF2/CSNK1A1/MTM1/PTK2/PLK3/USP9X/SOCS5/PTEN/VCP/RNF139/PSMC1/CSNK2A2/HSP90AB1/L3MBTL3	30
BP	GO:0060419	heart growth	15/1613	97/18870	0.0174767	0.073332	0.0540287	MEF2C/BASP1/RGS4/HEG1/DUSP6/TGFB2/FOXC2/TGFBR1/PDLIM5/S1PR1/YAP1/PIM1/RUNX1/HEY2/ABL1	15
BP	GO:0032272	negative regulation of protein polymerization	13/1613	80/18870	0.0176683	0.0740262	0.0545401	MYADM/KANK2/FHOD3/CDH5/SSH2/FLII/SVIL/CAPZA2/RDX/SPTBN1/ADD1/MTPN/CAPZB	13
BP	GO:0043242	negative regulation of protein-containing complex disassembly	13/1613	80/18870	0.0176683	0.0740262	0.0545401	SLN/LIMA1/BMERB1/MAP1B/FLII/SVIL/CAMSAP2/CAPZA2/RDX/SPTBN1/ADD1/MTPN/CAPZB	13
BP	GO:0043473	pigmentation	17/1613	115/18870	0.0181441	0.0759634	0.0559674	MEF2C/EDNRA/SNAI2/MYO5A/CDH3/ADAMTSL4/RAB38/GLI3/KIF13A/DCTN1/USP13/VANGL1/ARCN1/ATRN/AP1S2/HPS6/AP1M1	17
BP	GO:0033028	myeloid cell apoptotic process	8/1613	40/18870	0.0182266	0.0761959	0.0561386	MEF2C/SNAI2/PIK3CD/GAS6/LIPA/CTSL/PLEKHO2/THRA	8
BP	GO:0051693	actin filament capping	8/1613	40/18870	0.0182266	0.0761959	0.0561386	FLII/SVIL/CAPZA2/RDX/SPTBN1/ADD1/MTPN/CAPZB	8
BP	GO:1904950	negative regulation of establishment of protein localization	19/1613	133/18870	0.01826	0.0762789	0.0561998	APOD/IRS1/F2R/F2RL1/PKIG/SFRP1/PKIA/FERMT1/KLF7/INHBB/RAB11FIP5/NDFIP2/ADTRP/PPP3CA/RAB23/FOXO1/SP100/RAB11FIP3/SNX12	19
BP	GO:0030858	positive regulation of epithelial cell differentiation	12/1613	72/18870	0.0183691	0.0766214	0.0564522	SERPINE1/SFRP4/ZBED2/VDR/SFN/CYP27B1/BMP2/ACVRL1/IPO7/BMP4/NCOA3/RPTOR	12
BP	GO:0140238	presynaptic endocytosis	12/1613	72/18870	0.0183691	0.0766214	0.0564522	BIN1/SYT7/STON2/PICALM/SNX9/AP2B1/SYT11/NLGN2/PPP3CB/ACTB/DNM1/STON1	12
BP	GO:0046849	bone remodeling	14/1613	89/18870	0.0184866	0.0769981	0.0567297	PDK4/GREM1/GJA1/CTHRC1/CTSK/SYT7/SFRP1/TMEM119/EXT1/PRKCA/UBASH3B/S1PR1/TPP1/NCDN	14
BP	GO:0072384	organelle transport along microtubule	14/1613	89/18870	0.0184866	0.0769981	0.0567297	NEFL/TUBA1A/KIF1C/FEZ1/KIF13A/FYCO1/ARHGAP21/MAP1B/CDR2L/TRAK2/LAMP1/KIFAP3/BICD1/PAFAH1B1	14
BP	GO:1904951	positive regulation of establishment of protein localization	39/1613	324/18870	0.0186485	0.077615	0.0571842	ANKRD1/ANO1/VEGFC/F2RL2/TGFB3/F2RL1/GPR68/ABLIM3/PRNP/FLNA/MYH10/PINK1/TGFB2/ACSL4/PFKM/MYO18A/GAS6/TGFB1/TREM2/SFN/GLI3/WLS/MYO1C/PTP4A3/UBR5/RIPOR1/BAG3/NLGN2/LEPROT/PIK3R1/ATP13A2/PPP3CB/TMED10/APBB1/MCU/PLK3/SH3GLB1/CSNK2A2/VPS35	39
BP	GO:0019229	regulation of vasoconstriction	11/1613	64/18870	0.0188963	0.0785309	0.057859	MMP2/CAV1/F2R/AGT/BMPR2/HRH1/SNTA1/BDKRB2/HRH2/ABL1/DOCK4	11
BP	GO:0021885	forebrain cell migration	11/1613	64/18870	0.0188963	0.0785309	0.057859	COL3A1/AXL/CXCL12/LAMB1/ADGRG1/BMERB1/RTN4/GLI3/DIXDC1/OGDH/PAFAH1B1	11
BP	GO:0044272	sulfur compound biosynthetic process	22/1613	161/18870	0.0189795	0.0787214	0.0579994	PDK4/CHST11/CHPF/CHST15/GGT5/CHST3/CHPF2/CSGALNACT2/ACSL4/DSE/ST3GAL2/EXT2/NDST1/XYLT1/FMO1/EXT1/CHSY1/HACD2/HACD1/EXTL3/PDK2/TM9SF2	22
BP	GO:0046890	regulation of lipid biosynthetic process	25/1613	189/18870	0.0189907	0.0787214	0.0579994	FABP3/PDK4/DKK3/SNAI2/DAB2/IGFBP7/CCN1/PDGFB/SEC14L2/CCDC3/RAB38/SNAI1/SPHK1/CYP27B1/BMP2/ADGRF5/PDGFA/LPCAT1/IGF1R/DCAF5/NR3C1/CNEP1R1/RPTOR/UBR4/SLC45A3	25
BP	GO:0048534	hematopoietic or lymphoid organ development	15/1613	98/18870	0.0190582	0.0787214	0.0579994	LRRC17/PDPN/CD248/MAFB/IL7R/TGFB1/LIPA/EPHB3/PITX2/TGFBR1/FADD/SLC40A1/SBDS/TOX/ABL1	15
BP	GO:0003184	pulmonary valve morphogenesis	5/1613	19/18870	0.0191093	0.0787214	0.0579994	HEYL/JAG1/TGFB2/BMP4/HEY2	5
BP	GO:0010744	positive regulation of macrophage derived foam cell differentiation	5/1613	19/18870	0.0191093	0.0787214	0.0579994	PLA2G2A/AGT/CSF2/LPL/MSR1	5
BP	GO:0010885	regulation of cholesterol storage	5/1613	19/18870	0.0191093	0.0787214	0.0579994	ABCA1/TREM2/EHD1/LPL/MSR1	5
BP	GO:0030050	vesicle transport along actin filament	5/1613	19/18870	0.0191093	0.0787214	0.0579994	MYO1B/MYO5A/MYO1C/MYO1D/MYO1E	5
BP	GO:0032516	positive regulation of phosphoprotein phosphatase activity	5/1613	19/18870	0.0191093	0.0787214	0.0579994	PDGFRB/GNA12/ITGA1/CALM1/HSP90AB1	5
BP	GO:0060602	branch elongation of an epithelium	5/1613	19/18870	0.0191093	0.0787214	0.0579994	TNC/AREG/YAP1/SPRY1/BMP4	5
BP	GO:0060977	coronary vasculature morphogenesis	5/1613	19/18870	0.0191093	0.0787214	0.0579994	PDGFRB/NRP1/TGFBR1/HEY2/SPRED1	5
BP	GO:0071800	podosome assembly	5/1613	19/18870	0.0191093	0.0787214	0.0579994	MSN/CSF2/FSCN1/SH3PXD2B/ASB2	5
BP	GO:1900242	regulation of synaptic vesicle endocytosis	5/1613	19/18870	0.0191093	0.0787214	0.0579994	SYT7/SNX9/SYT11/PPP3CB/ACTB	5
BP	GO:0031529	ruffle organization	10/1613	56/18870	0.0191525	0.0787846	0.0580459	CSPG4/TPM1/CAV1/CCL21/LIMA1/RDX/STON1/INPPL1/CORO1C/FAM98A	10
BP	GO:0060997	dendritic spine morphogenesis	10/1613	56/18870	0.0191525	0.0787846	0.0580459	WNT7A/NGEF/EPHB2/EPHB3/TANC2/PDLIM5/DVL1/CFL1/PTEN/PAFAH1B1	10
BP	GO:0016331	morphogenesis of embryonic epithelium	21/1613	152/18870	0.0192616	0.0791181	0.0582917	SFRP2/GREM1/SULF1/VEGFC/CTHRC1/PTK7/SFRP1/TGFB1I1/TGFB2/FZD2/TWIST1/TGFB1/LUZP1/FZD1/DLC1/RARA/DVL1/JAG2/BMP4/ABL1/PRKACB	21
BP	GO:1903038	negative regulation of leukocyte cell-cell adhesion	21/1613	152/18870	0.0192616	0.0791181	0.0582917	PLA2G2A/CCL21/LRRC32/CXCL12/PRNP/TNFRSF21/PDCD1LG2/IL20RB/GLI3/WNK1/VSIG4/SMAD7/DUSP3/ADTRP/DTX1/RUNX1/CEBPB/CBLB/BMP4/PAG1/SOCS5	21
BP	GO:0120193	tight junction organization	13/1613	81/18870	0.0194528	0.0796903	0.0587133	TGFB3/PLEC/SNAI2/WNT11/EPHB2/CDH5/SNAI1/TGFBR1/MYO1C/EXT1/CLDN5/ESAM/ROCK2	13
BP	GO:0010743	regulation of macrophage derived foam cell differentiation	7/1613	33/18870	0.0194996	0.0796903	0.0587133	PLA2G2A/AGT/ITGAV/CSF2/ABCA1/LPL/MSR1	7
BP	GO:0015012	heparan sulfate proteoglycan biosynthetic process	7/1613	33/18870	0.0194996	0.0796903	0.0587133	DSE/EXT2/NDST1/XYLT1/EXT1/EXTL3/TM9SF2	7
BP	GO:0048566	embryonic digestive tract development	7/1613	33/18870	0.0194996	0.0796903	0.0587133	TGFB2/RARRES2/PDGFRA/GLI3/PCSK5/GLI2/FOXF2	7
BP	GO:0060914	heart formation	7/1613	33/18870	0.0194996	0.0796903	0.0587133	MEF2C/WNT11/BMP2/EXT1/PIM1/BMP4/SMARCD3	7
BP	GO:0099174	regulation of presynapse organization	7/1613	33/18870	0.0194996	0.0796903	0.0587133	WNT7A/SLITRK6/GPC4/APP/FZD1/NLGN2/VPS35	7
BP	GO:1905606	regulation of presynapse assembly	7/1613	33/18870	0.0194996	0.0796903	0.0587133	WNT7A/SLITRK6/GPC4/APP/FZD1/NLGN2/VPS35	7
BP	GO:0021537	telencephalon development	34/1613	276/18870	0.0196388	0.0802012	0.0590896	INHBA/COL3A1/NEFL/CXCL12/CDK6/TUBA1A/FLNA/LAMB1/EPHB2/ADGRG1/BMERB1/RTN4/SLC38A2/FEZ1/TUBB2A/GLI3/EPHB3/SEMA6B/BMP2/EXT1/RARA/AQP1/SEMA7A/IGF1R/DIXDC1/BMP4/OGDH/POMT2/PPP1R9B/CORO1C/PTEN/CSNK2A2/PAFAH1B1/CRK	34
BP	GO:0010882	regulation of cardiac muscle contraction by calcium ion signaling	6/1613	26/18870	0.0200633	0.0816398	0.0601496	CASQ2/TMEM38A/CAMK2D/CALM1/ATP2A2/SLC9A1	6
BP	GO:0031579	membrane raft organization	6/1613	26/18870	0.0200633	0.0816398	0.0601496	CAV1/MYADM/CAV2/COLEC12/RFTN1/S100A10	6
BP	GO:0032469	endoplasmic reticulum calcium ion homeostasis	6/1613	26/18870	0.0200633	0.0816398	0.0601496	TGM2/APP/CAMK2D/ATP2A2/BAK1/GRINA	6
BP	GO:0090218	positive regulation of lipid kinase activity	6/1613	26/18870	0.0200633	0.0816398	0.0601496	EEF1A2/CCL21/IRS1/PDGFRB/PDGFRA/TGFB1	6
BP	GO:1905523	positive regulation of macrophage migration	6/1613	26/18870	0.0200633	0.0816398	0.0601496	THBS1/MMP14/RARRES2/TREM2/CMKLR1/PTK2	6
BP	GO:0003174	mitral valve development	4/1613	13/18870	0.0203063	0.0817187	0.0602077	ACVR1/TWIST1/BMPR2/DCHS1	4
BP	GO:0007512	adult heart development	4/1613	13/18870	0.0203063	0.0817187	0.0602077	TCAP/MYH7/APLNR/MEF2D	4
BP	GO:0030836	positive regulation of actin filament depolymerization	4/1613	13/18870	0.0203063	0.0817187	0.0602077	ACTN2/CFL2/F2RL1/DSTN	4
BP	GO:0038180	nerve growth factor signaling pathway	4/1613	13/18870	0.0203063	0.0817187	0.0602077	NGF/RAPGEF1/KIDINS220/RAP1A	4
BP	GO:0042362	fat-soluble vitamin biosynthetic process	4/1613	13/18870	0.0203063	0.0817187	0.0602077	SNAI2/PLTP/SNAI1/CYP27B1	4
BP	GO:0044406	adhesion of symbiont to host	4/1613	13/18870	0.0203063	0.0817187	0.0602077	LRRC15/GAS6/INHBB/HSP90AB1	4
BP	GO:0045916	negative regulation of complement activation	4/1613	13/18870	0.0203063	0.0817187	0.0602077	A2M/SERPING1/VSIG4/CD59	4
BP	GO:0048711	positive regulation of astrocyte differentiation	4/1613	13/18870	0.0203063	0.0817187	0.0602077	BIN1/SERPINE2/CLCF1/BMP2	4
BP	GO:0051918	negative regulation of fibrinolysis	4/1613	13/18870	0.0203063	0.0817187	0.0602077	SERPINE1/THBS1/PLAU/THBD	4
BP	GO:0070493	thrombin-activated receptor signaling pathway	4/1613	13/18870	0.0203063	0.0817187	0.0602077	F2RL2/F2R/F2RL1/MET	4
BP	GO:0072683	T cell extravasation	4/1613	13/18870	0.0203063	0.0817187	0.0602077	FADD/XG/CD99L2/CRK	4
BP	GO:1900115	extracellular regulation of signal transduction	4/1613	13/18870	0.0203063	0.0817187	0.0602077	FBN1/GREM1/LTBP1/NBL1	4
BP	GO:1900116	extracellular negative regulation of signal transduction	4/1613	13/18870	0.0203063	0.0817187	0.0602077	FBN1/GREM1/LTBP1/NBL1	4
BP	GO:1904350	regulation of protein catabolic process in the vacuole	4/1613	13/18870	0.0203063	0.0817187	0.0602077	LRP1/RNF128/ATP13A2/VPS35	4
BP	GO:1904748	regulation of apoptotic process involved in development	4/1613	13/18870	0.0203063	0.0817187	0.0602077	VDR/TGFB2/FOXC2/TNFRSF1A	4
BP	GO:0051881	regulation of mitochondrial membrane potential	12/1613	73/18870	0.0203285	0.0817187	0.0602077	MLLT11/DCN/IFI6/PINK1/LIPA/MUL1/KDR/ARL6IP5/BAK1/BOK/ABL1/VCP	12
BP	GO:1904377	positive regulation of protein localization to cell periphery	12/1613	73/18870	0.0203285	0.0817187	0.0602077	STAC3/ITGA3/ITGB1/PRNP/EPHB2/LRP1/TREM2/RAB38/PIK3R1/SPTBN1/PPP1R9B/VPS35	12
BP	GO:0050867	positive regulation of cell activation	46/1613	396/18870	0.020448	0.082097	0.0604864	MEF2C/THBS1/CAV1/AXL/CCL21/LGALS1/ACTA2/MMP14/F2RL1/SIRPA/THY1/TGFBR2/FLNA/DDR2/PRKCQ/CD276/IL7R/EFNB2/EPHB2/EFNB1/SOX15/PDCD1LG2/GAS6/SLC7A1/TGFB1/TREM2/GLI3/ABL2/CLCF1/FADD/DUSP10/HSPH1/RARA/GLI2/PPP3CA/RUNX1/EGR3/NR4A3/STXBP1/TOX/LAMP1/ACTB/GAB2/SMARCD3/ABL1/SOCS5	46
BP	GO:0045137	development of primary sexual characteristics	30/1613	238/18870	0.0204661	0.082097	0.0604864	SFRP2/INHBA/MMP2/TNFAIP6/BASP1/A2M/MMP14/FST/NPR2/SFRP1/FLNA/NRIP1/ADAMTS1/TGFB2/LFNG/ADGRG1/SOX15/PDGFRA/INHBB/LHFPL2/TGFBR1/FZD4/KDR/RARA/FNDC3A/SLIT3/CEBPB/BOK/YBX3/CSDE1	30
BP	GO:0071356	cellular response to tumor necrosis factor	30/1613	238/18870	0.0204661	0.082097	0.0604864	ANKRD1/MYOG/POSTN/COL1A1/THBS1/CHI3L1/ADAMTS12/CCL21/CTSK/F2RL1/HAS2/SFRP1/AKAP12/CCL11/GSDME/CCDC3/TNFRSF21/ZFP36L2/ADAMTS7/GAS6/GBP1/SPHK1/LIMS1/CCL13/TRIM32/EXT1/TNFRSF1A/PLVAP/YBX3/CYLD	30
BP	GO:0010596	negative regulation of endothelial cell migration	15/1613	99/18870	0.0207462	0.0831612	0.0612705	MEF2C/THBS1/DCN/STARD13/CARD10/SERPINF1/TGFB1/MMRN2/PTPRM/ACVRL1/VASH1/SP100/ANGPT2/GADD45A/SPRED1	15
BP	GO:0034763	negative regulation of transmembrane transport	20/1613	144/18870	0.02087	0.0835983	0.0615926	SLN/ACTN2/CASQ2/BIN1/THBS1/CAV1/RGS4/MMP9/EPHB2/KCNE4/NEDD4/SLC43A2/CAMK2D/CAB39/CALM1/PPP3CA/PEA15/PPP3CB/ARL6IP5/YWHAQ	20
BP	GO:0002691	regulation of cellular extravasation	8/1613	41/18870	0.020999	0.0840554	0.0619293	CCL21/THY1/CXCL12/IL1R1/FADD/XG/PLVAP/CD99L2	8
BP	GO:0036465	synaptic vesicle recycling	13/1613	82/18870	0.0213692	0.0854165	0.0629321	BIN1/WNT7A/SYT7/STON2/PICALM/SNX9/AP2B1/SYT11/NLGN2/PPP3CB/ACTB/DNM1/STON1	13
BP	GO:0150076	neuroinflammatory response	13/1613	82/18870	0.0213692	0.0854165	0.0629321	MMP3/MMP9/ITGB1/BPGM/APP/LRP1/TREM2/SPHK1/KCNJ8/SYT11/GRN/NR3C1/POMT2	13
BP	GO:0006893	Golgi to plasma membrane transport	10/1613	57/18870	0.0215051	0.0857934	0.0632098	RAB31/KIF13A/MACF1/OPTN/OSBPL5/EXOC6B/SPTBN1/PREPL/VAMP3/EXOC5	10
BP	GO:0022898	regulation of transmembrane transporter activity	30/1613	239/18870	0.0215561	0.0857934	0.0632098	SLN/ACTN2/CASQ2/STAC3/FHL1/MEF2C/CAV1/EDNRA/MMP9/CACNB1/ITGB1/PRNP/JSRP1/SCN4B/AHNAK/APP/EPHB2/FXYD5/KCNE4/NEDD4/TREM2/PDE4B/CAMK2D/CAB39/CALM1/PIM1/NLGN2/DAPK1/ACTB/SLC9A1	30
BP	GO:0001819	positive regulation of cytokine production	56/1613	499/18870	0.0215571	0.0857934	0.0632098	POSTN/SERPINE1/THBS1/SPON2/CHI3L1/SULF2/SULF1/F2R/AGT/F2RL1/F3/LUM/HEG1/SLC7A5/AKAP12/FERMT1/PANX1/CSF2/PRKCQ/CD276/WNT11/APP/EPHB2/AFAP1L2/TWIST1/PIK3CD/IL20RB/TGFB1/TREM2/PDE4B/SERPINB7/IL1R1/SPHK1/OAS2/FADD/LPL/TRIM32/RFTN1/RAB7B/RARA/GPRC5B/SEMA7A/CD34/RUNX1/NR4A3/IL6R/PIK3R1/CEBPB/NFATC4/TMED10/SPTBN1/ABL1/ROCK2/AGPAT1/NOD1/POLR3A	56
BP	GO:0007520	myoblast fusion	9/1613	49/18870	0.0215613	0.0857934	0.0632098	MYOG/ADAM12/ADAMTS15/EHD2/ITGB1/PTGFRN/MYH9/EHD1/DOCK1	9
BP	GO:0048286	lung alveolus development	9/1613	49/18870	0.0215613	0.0857934	0.0632098	TGFB3/ITGB6/IGFBP5/BMPR2/KDR/PDGFA/BMP4/MAN2A1/ATXN1L	9
BP	GO:0048546	digestive tract morphogenesis	9/1613	49/18870	0.0215613	0.0857934	0.0632098	SFRP2/DACT1/NPR2/SFRP1/WNT11/PDGFRA/GLI3/EPHB3/GLI2	9
BP	GO:0043281	regulation of cysteine-type endopeptidase activity involved in apoptotic process	22/1613	163/18870	0.021585	0.0857934	0.0632098	THBS1/MMP9/F2R/F3/IFI6/GAS6/CD44/SFN/UACA/DLC1/SH3RF1/MUL1/AQP1/DAPK1/HIP1/PLAUR/ARL6IP5/USP47/BOK/VCP/NOD1/BCL2L13	22
BP	GO:0051494	negative regulation of cytoskeleton organization	22/1613	163/18870	0.021585	0.0857934	0.0632098	MYADM/KANK2/MET/LIMA1/PHLDB2/BMERB1/FHOD3/CDH5/DLC1/SSH2/MAP1B/FLII/SVIL/CAMSAP2/S1PR1/PIK3R1/CAPZA2/RDX/SPTBN1/ADD1/MTPN/CAPZB	22
BP	GO:0034614	cellular response to reactive oxygen species	21/1613	154/18870	0.0219868	0.0873291	0.0643413	MMP3/TPM1/MMP2/AXL/MMP9/SIRPA/MET/DDR2/PINK1/PXN/SOD3/RHOB/FBLN5/PDGFRA/PTPRK/SPHK1/CAT/AQP1/ABL1/PDK2/STK25	21
BP	GO:0009743	response to carbohydrate	29/1613	230/18870	0.0223046	0.0885291	0.0652253	COL6A3/THBS1/ANO1/COL6A2/GJB6/GPR68/SLC39A14/SLC2A5/COLEC12/KLF7/SERPINF1/SGCB/GAS6/RUNX2/TREM2/RAB11FIP5/SLC29A1/RPS6KA2/CAT/LPL/ITGA2/MAP1B/PPP3CA/RASAL2/IGF1R/ANGPT2/PPP3CB/EXTL3/SIDT2	29
BP	GO:0010970	transport along microtubule	23/1613	173/18870	0.0224769	0.0891505	0.0656832	MAP1A/NEFL/TUBA1A/DST/KLC3/APP/KIF1C/FEZ1/KIF1B/KIF13A/DYNC1H1/FYCO1/ARHGAP21/MAP1B/CDR2L/BAG3/TRAK2/LAMP1/KIFAP3/DYNC1I2/HSPA8/BICD1/PAFAH1B1	23
BP	GO:0007029	endoplasmic reticulum organization	15/1613	100/18870	0.0225448	0.0892946	0.0657893	RETREG1/TMEM38A/CAV2/RTN4/REEP3/WNK1/TRAM2/ESYT1/TMCC1/SEC31A/TRAM1/ESYT2/ATL3/VCPIP1/VAPB	15
BP	GO:0050764	regulation of phagocytosis	15/1613	100/18870	0.0225448	0.0892946	0.0657893	DYSF/F2RL1/SIRPA/SYT7/ITGAV/TGM2/RAB31/ANO6/MYO18A/GAS6/TREM2/PIP4P2/SPHK1/ITGA2/SYT11	15
BP	GO:0007498	mesoderm development	19/1613	136/18870	0.0226049	0.0894697	0.0659184	SFRP2/INHBA/GJA1/ITGA3/ITGB1/TIE1/WNT11/ACVR1/HMGA2/ITGB4/BMPR2/FOXC2/SNAI1/EXT2/WLS/EXT1/ITGA2/YAP1/BMP4	19
BP	GO:0035459	vesicle cargo loading	7/1613	34/18870	0.0227961	0.0900373	0.0663366	SEC23A/KIF13A/SEC24D/PICALM/SEC24C/SEC31A/TMED10	7
BP	GO:0043276	anoikis	7/1613	34/18870	0.0227961	0.0900373	0.0663366	CAV1/PDK4/ITGA5/ITGB1/SNAI2/ZNF304/PTK2	7
BP	GO:0048841	regulation of axon extension involved in axon guidance	7/1613	34/18870	0.0227961	0.0900373	0.0663366	SEMA3C/CXCL12/NRP1/SEMA6C/BMPR2/SEMA6B/SEMA7A	7
BP	GO:0042391	regulation of membrane potential	50/1613	440/18870	0.0233962	0.0923432	0.0680355	ACTN2/CASQ2/FHL1/BIN1/MEF2C/CAV1/WNT7A/POPDC3/RGS4/GJA1/MLLT11/CHRNB1/CNGB1/DCN/DMPK/NPR2/BVES/FLNA/SCN4B/IFI6/PINK1/APP/KCNE4/NEDD4/TREM2/LIPA/SLC29A1/CAMK2D/SNTA1/DSP/GJC1/CALM1/PIEZO1/MUL1/KCNJ8/SMAD7/KDR/PPP3CA/RIMS3/NLGN2/ATP2A2/DVL1/ARL6IP5/BAK1/BOK/ABL1/SLC9A1/MTMR2/PTEN/VCP	50
BP	GO:0003215	cardiac right ventricle morphogenesis	5/1613	20/18870	0.0237292	0.0932667	0.0687159	SEMA3C/JAG1/TGFB2/HEY2/SMARCD3	5
BP	GO:0032332	positive regulation of chondrocyte differentiation	5/1613	20/18870	0.0237292	0.0932667	0.0687159	LOXL2/RUNX2/GLI3/SMAD7/ACVRL1	5
BP	GO:0045056	transcytosis	5/1613	20/18870	0.0237292	0.0932667	0.0687159	LRP1/PICALM/IGF1R/CLTC/VPS35	5
BP	GO:0051900	regulation of mitochondrial depolarization	5/1613	20/18870	0.0237292	0.0932667	0.0687159	MLLT11/DCN/IFI6/KDR/BOK	5
BP	GO:0090128	regulation of synapse maturation	5/1613	20/18870	0.0237292	0.0932667	0.0687159	NEFL/CLSTN1/YWHAZ/NFATC4/VPS35	5
BP	GO:1905146	lysosomal protein catabolic process	5/1613	20/18870	0.0237292	0.0932667	0.0687159	LRP1/TPP1/ATP13A2/LAMP2/VPS35	5
BP	GO:1903169	regulation of calcium ion transmembrane transport	23/1613	174/18870	0.0238795	0.0937923	0.0691032	SLN/CASQ2/STAC3/BIN1/CAV1/F2R/CACNB1/THY1/TMEM38A/PRNP/JSRP1/AHNAK/APLNR/PDE4B/CAMK2D/CALM1/UBASH3B/PPP3CA/PPP3CB/BAK1/ABL1/SLC9A1/BDKRB1	23
BP	GO:0001964	startle response	6/1613	27/18870	0.0239815	0.0938015	0.0691099	SLITRK6/TUBA1A/NPR2/BACE1/DVL1/PTEN	6
BP	GO:0006817	phosphate ion transport	6/1613	27/18870	0.0239815	0.0938015	0.0691099	SFRP4/VDR/SLC37A2/XPR1/CEBPB/CRY2	6
BP	GO:0033081	regulation of T cell differentiation in thymus	6/1613	27/18870	0.0239815	0.0938015	0.0691099	ZEB1/IL7R/GLI2/EGR3/TOX/BMP4	6
BP	GO:0035929	steroid hormone secretion	6/1613	27/18870	0.0239815	0.0938015	0.0691099	INHBA/AGT/DAB2/C1QTNF1/FZD4/CRY2	6
BP	GO:0042026	protein refolding	6/1613	27/18870	0.0239815	0.0938015	0.0691099	CRYAB/HSPA2/DNAJB2/HSPA8/HSPA5/DNAJA2	6
BP	GO:0048745	smooth muscle tissue development	6/1613	27/18870	0.0239815	0.0938015	0.0691099	COL3A1/NPR2/EFEMP2/MYLK/ENG/BMP4	6
BP	GO:0050850	positive regulation of calcium-mediated signaling	8/1613	42/18870	0.0240571	0.093842	0.0691397	CDH13/PDGFRB/LMCD1/PDGFRA/TREM2/PPP3CA/PPP3CB/SLC9A1	8
BP	GO:0071364	cellular response to epidermal growth factor stimulus	8/1613	42/18870	0.0240571	0.093842	0.0691397	COL1A1/SNAI2/DAB2/ZFP36L2/DUSP3/IQGAP1/SNX6/PPP1R9B	8
BP	GO:0071402	cellular response to lipoprotein particle stimulus	8/1613	42/18870	0.0240571	0.093842	0.0691397	CDH13/ITGB1/ABCA1/TGFB1/TREM2/LPL/ADTRP/SOCS5	8
BP	GO:0140747	regulation of ncRNA transcription	14/1613	92/18870	0.0240748	0.093842	0.0691397	ETS1/PDGFB/TGFB2/APLN/TWIST1/FOSL1/TGFB1/TEAD1/BMP2/RARA/NFATC4/NCOR2/BMP4/NR3C1	14
BP	GO:1904063	negative regulation of cation transmembrane transport	14/1613	92/18870	0.0240748	0.093842	0.0691397	SLN/ACTN2/CASQ2/BIN1/CAV1/RGS4/MMP9/KCNE4/NEDD4/CAMK2D/CAB39/CALM1/PPP3CA/PPP3CB	14
BP	GO:0034504	protein localization to nucleus	37/1613	310/18870	0.0241463	0.0940559	0.0692974	COL1A1/APOD/PKIG/PKIA/FLNA/FERMT1/FERMT2/CARD10/LATS2/GLIS2/TGFB1/GLI3/JAK1/YWHAZ/UBR5/YAP1/KPNA3/PPP3CA/RAB23/BAG3/IPO7/SP100/PIK3R1/CBLB/DVL1/ATP13A2/PPP3CB/BMP4/LIMK2/CNEP1R1/ILRUN/TRIM8/OSBPL8/NUTF2/CRY2/MARK3/HEATR3	37
BP	GO:0071827	plasma lipoprotein particle organization	9/1613	50/18870	0.0243648	0.0948417	0.0698763	PLA2G2A/AGT/PLTP/ABCA1/LPL/FURIN/PCSK5/SOAT1/PRKACB	9
BP	GO:0042542	response to hydrogen peroxide	15/1613	101/18870	0.0244582	0.0951396	0.0700958	CRYAB/COL1A1/MMP2/AREG/AXL/SIRPA/RHOB/FOSL1/SPHK1/CAT/AQP1/BAK1/ABL1/STK25/CRK	15
BP	GO:0010822	positive regulation of mitochondrion organization	12/1613	75/18870	0.0247069	0.0960408	0.0707598	MMP9/MLLT11/DCN/PINK1/TREM2/MUL1/KDR/PLAUR/BAK1/BOK/MCU/VPS35	12
BP	GO:0050863	regulation of T cell activation	44/1613	381/18870	0.0250801	0.0974247	0.0717794	CAV1/PLA2G2A/CCL21/LGALS1/CYP26B1/LRRC32/SIRPA/THY1/ZEB1/TGFBR2/PRNP/PRKCQ/CD276/TNFRSF21/IL7R/EFNB2/EFNB1/PDCD1LG2/IL20RB/SLC7A1/GLI3/ABL2/FADD/DUSP10/VSIG4/HSPH1/SH3RF1/SMAD7/RARA/DUSP3/GLI2/PPP3CA/DTX1/RUNX1/EGR3/CEBPB/CBLB/TOX/BMP4/ACTB/PAG1/SMARCD3/ABL1/SOCS5	44
BP	GO:0010001	glial cell differentiation	31/1613	252/18870	0.0254111	0.0986426	0.0726767	BIN1/VCAN/ANO1/MXRA8/SERPINE2/PLEC/LAMA2/CDK6/TUBA1A/POU3F1/TNFRSF21/VIM/APP/LRP1/DLL1/ITGB4/LAMB2/TGFB1/TREM2/GLI3/CLCF1/DUSP10/BMP2/DTX1/GPM6B/BOK/GRN/NR3C1/ABL1/PTEN/SLC45A3	31
BP	GO:0048678	response to axon injury	13/1613	84/18870	0.0256195	0.0993831	0.0732223	TNC/MMP2/FLRT3/AXL/APOD/NEFL/FLNA/DPYSL3/LAMB2/TREM2/MAP1B/IGF1R/GRN	13
BP	GO:0001655	urogenital system development	11/1613	67/18870	0.0258747	0.100236	0.0738504	TNC/MMP2/SULF1/SFRP1/WNT11/SERPINF1/EPHB2/EPHB3/RARA/BMP4/PSAP	11
BP	GO:0048645	animal organ formation	11/1613	67/18870	0.0258747	0.100236	0.0738504	MEF2C/SULF1/TGFBR2/WNT11/GLI3/BMP2/EXT1/SPRY1/PIM1/BMP4/SMARCD3	11
BP	GO:0008406	gonad development	29/1613	233/18870	0.0260296	0.100767	0.0742416	SFRP2/INHBA/MMP2/TNFAIP6/BASP1/A2M/MMP14/FST/NPR2/SFRP1/FLNA/NRIP1/ADAMTS1/TGFB2/LFNG/ADGRG1/SOX15/PDGFRA/INHBB/TGFBR1/FZD4/KDR/RARA/FNDC3A/SLIT3/CEBPB/BOK/YBX3/CSDE1	29
BP	GO:0043392	negative regulation of DNA binding	7/1613	35/18870	0.0264576	0.101993	0.0751455	HMGA2/MDFI/MSX2/SP100/HEY2/ILRUN/HABP4	7
BP	GO:1903725	regulation of phospholipid metabolic process	7/1613	35/18870	0.0264576	0.101993	0.0751455	FABP3/PDGFB/RAB38/ADGRF5/PDGFA/LPCAT1/MTMR2	7
BP	GO:0071346	cellular response to type II interferon	17/1613	120/18870	0.0264804	0.101993	0.0751455	CCL21/SIRPA/CCL11/VIM/MRC1/GBP1/ZYX/MYO1C/JAK1/CCL13/CALM1/RAB7B/STXBP1/DAPK1/SP100/DAPK3/VAMP3	17
BP	GO:0001977	renal system process involved in regulation of blood volume	4/1613	14/18870	0.026545	0.101993	0.0751455	F2R/F2RL1/PDGFB/GAS6	4
BP	GO:0046598	positive regulation of viral entry into host cell	4/1613	14/18870	0.026545	0.101993	0.0751455	LGALS1/FURIN/SMPD1/P4HB	4
BP	GO:0070307	lens fiber cell development	4/1613	14/18870	0.026545	0.101993	0.0751455	WNT7A/VIM/WNT5B/BFSP1	4
BP	GO:0070593	dendrite self-avoidance	4/1613	14/18870	0.026545	0.101993	0.0751455	NEXN/PALLD/ROBO4/EXT1	4
BP	GO:0072672	neutrophil extravasation	4/1613	14/18870	0.026545	0.101993	0.0751455	PIK3CD/IL1R1/XG/CD99L2	4
BP	GO:0075294	positive regulation by symbiont of entry into host	4/1613	14/18870	0.026545	0.101993	0.0751455	LGALS1/FURIN/SMPD1/P4HB	4
BP	GO:0097202	activation of cysteine-type endopeptidase activity	4/1613	14/18870	0.026545	0.101993	0.0751455	FADD/ASPH/LGMN/BAK1	4
BP	GO:1900025	negative regulation of substrate adhesion-dependent cell spreading	4/1613	14/18870	0.026545	0.101993	0.0751455	POSTN/GBP1/SPRY4/CORO1C	4
BP	GO:0036503	ERAD pathway	16/1613	111/18870	0.0265721	0.102028	0.0751709	CAV1/RCN3/MAN1A1/FBXO2/USP13/AMFR/DNAJB2/RNF121/UBE4A/SEL1L/MAN1B1/HSPA5/VCP/RNF139/JKAMP/NPLOC4	16
BP	GO:0030902	hindbrain development	21/1613	157/18870	0.0266198	0.102142	0.075255	WNT7A/ITGB1/SERPINE2/TUBA1A/MAFB/FLNA/EPHB2/DLL1/DLC1/WLS/FZD4/GLI2/IGF1R/NCOR2/ARCN1/OGDH/ABL1/ATRN/MTPN/HSPA5/CRK	21
BP	GO:0006826	iron ion transport	10/1613	59/18870	0.0268282	0.102802	0.0757411	HEPHL1/SLC39A14/HEPH/CYBRD1/SLC40A1/ARHGAP1/STEAP3/SLC41A2/FLVCR2/CLTC	10
BP	GO:0060135	maternal process involved in female pregnancy	10/1613	59/18870	0.0268282	0.102802	0.0757411	DSG1/ITGA3/GJB2/TPPP3/VDR/ADCY7/BMPR2/CYP27B1/CTSB/ANGPT2	10
BP	GO:0014002	astrocyte development	8/1613	43/18870	0.0274141	0.104919	0.0773013	CDK6/VIM/APP/LRP1/DLL1/LAMB2/TREM2/GRN	8
BP	GO:0021695	cerebellar cortex development	9/1613	51/18870	0.0274179	0.104919	0.0773013	WNT7A/SERPINE2/TUBA1A/DLL1/GLI2/ARCN1/OGDH/MTPN/HSPA5	9
BP	GO:0030433	ubiquitin-dependent ERAD pathway	13/1613	85/18870	0.0279637	0.106863	0.0787335	CAV1/MAN1A1/FBXO2/AMFR/DNAJB2/RNF121/UBE4A/SEL1L/MAN1B1/HSPA5/VCP/JKAMP/NPLOC4	13
BP	GO:0035050	embryonic heart tube development	13/1613	85/18870	0.0279637	0.106863	0.0787335	MEF2C/MICAL2/EDNRA/TGFBR2/ACVR1/APLNR/DLL1/FOXC2/PITX2/YAP1/ASB2/ENG/DVL1	13
BP	GO:0014850	response to muscle activity	6/1613	28/18870	0.02838	0.108089	0.0796363	MYOG/POSTN/AGT/SLC7A5/SLC38A2/ITGA2	6
BP	GO:0032703	negative regulation of interleukin-2 production	6/1613	28/18870	0.02838	0.108089	0.0796363	PRNP/IL20RB/GBP1/HOMER3/VSIG4/CD34	6
BP	GO:0034698	response to gonadotropin	6/1613	28/18870	0.02838	0.108089	0.0796363	INHBA/EDNRA/ITGA3/GJB2/NPR2/INHBB	6
BP	GO:0042634	regulation of hair cycle	6/1613	28/18870	0.02838	0.108089	0.0796363	FST/FERMT1/CDH3/TGFB2/KRT17/MSX2	6
BP	GO:2000647	negative regulation of stem cell proliferation	6/1613	28/18870	0.02838	0.108089	0.0796363	SNAI2/FERMT1/WNT11/SFN/GLI3/CD109	6
BP	GO:0021766	hippocampus development	14/1613	94/18870	0.028442	0.108179	0.0797029	NEFL/CDK6/TUBA1A/FEZ1/GLI3/SEMA6B/RARA/IGF1R/OGDH/POMT2/PPP1R9B/PTEN/PAFAH1B1/CRK	14
BP	GO:0051781	positive regulation of cell division	14/1613	94/18870	0.028442	0.108179	0.0797029	THBS4/VEGFC/TGFB3/PDGFC/PDGFB/TGFB2/TGFB1/WNK1/CAT/LBH/PDGFA/SVIL/IGF1R/CHMP3	14
BP	GO:0042490	mechanoreceptor differentiation	11/1613	68/18870	0.0285687	0.108515	0.0799503	CTHRC1/SLITRK6/GSDME/JAG1/FZD2/DLL1/JAG2/BMP4/HEY2/TRIP11/PAFAH1B1	11
BP	GO:0042987	amyloid precursor protein catabolic process	11/1613	68/18870	0.0285687	0.108515	0.0799503	BIN1/SPON1/PRNP/ADAM19/RTN2/RTN4/PICALM/BACE1/TMED10/ADAM10/ROCK2	11
BP	GO:0034284	response to monosaccharide	26/1613	206/18870	0.0289274	0.109754	0.0808634	COL6A3/THBS1/ANO1/COL6A2/GJB6/GPR68/SLC39A14/SLC2A5/KLF7/SERPINF1/SGCB/GAS6/RUNX2/TREM2/RAB11FIP5/SLC29A1/CAT/LPL/ITGA2/PPP3CA/RASAL2/IGF1R/ANGPT2/PPP3CB/EXTL3/SIDT2	26
BP	GO:0034104	negative regulation of tissue remodeling	5/1613	21/18870	0.0290115	0.109754	0.0808634	GREM1/SFRP1/TMEM119/UBASH3B/CST3	5
BP	GO:0043552	positive regulation of phosphatidylinositol 3-kinase activity	5/1613	21/18870	0.0290115	0.109754	0.0808634	CCL21/IRS1/PDGFRB/PDGFRA/TGFB1	5
BP	GO:0048791	calcium ion-regulated exocytosis of neurotransmitter	5/1613	21/18870	0.0290115	0.109754	0.0808634	SYT7/SYT11/RIMS3/STXBP1/ATP2A2	5
BP	GO:0050849	negative regulation of calcium-mediated signaling	5/1613	21/18870	0.0290115	0.109754	0.0808634	MYOZ1/PRNP/FHL2/HOMER3/DYRK2	5
BP	GO:0099515	actin filament-based transport	5/1613	21/18870	0.0290115	0.109754	0.0808634	MYO1B/MYO5A/MYO1C/MYO1D/MYO1E	5
BP	GO:0070555	response to interleukin-1	19/1613	140/18870	0.0295755	0.111813	0.0823804	ANKRD1/MMP2/CHI3L1/ADAMTS12/CCL21/SIRPA/HAS2/SFRP1/AKAP12/CCL11/APP/ADAMTS7/INHBB/GBP1/IL1R1/CCL13/RPS6KA4/PRKCA/SMPD1	19
BP	GO:0002260	lymphocyte homeostasis	12/1613	77/18870	0.0297388	0.11228	0.0827244	MEF2C/IL7R/CHST3/IL20RB/FADD/SKIL/SLC40A1/PPP3CB/BAK1/PACS1/ABL1/DOCK11	12
BP	GO:0008088	axo-dendritic transport	12/1613	77/18870	0.0297388	0.11228	0.0827244	MAP1A/NEFL/DST/KLC3/APP/KIF1C/FEZ1/KIF1B/DYNC1H1/TRAK2/HSPA8/PAFAH1B1	12
BP	GO:0061462	protein localization to lysosome	10/1613	60/18870	0.0298153	0.112494	0.0828821	MEAK7/RTN4/NEDD4/RNF128/ATP13A2/SCARB2/HSPA8/LAMP2/ROCK2/HGS	10
BP	GO:0031103	axon regeneration	9/1613	52/18870	0.0307304	0.115715	0.0852549	TNC/MMP2/APOD/NEFL/FLNA/LAMB2/MAP1B/IGF1R/GRN	9
BP	GO:0071470	cellular response to osmotic stress	9/1613	52/18870	0.0307304	0.115715	0.0852549	MYLK/LRRC8C/CAB39/WNK1/BDKRB2/AQP1/NFAT5/YBX3/RPTOR	9
BP	GO:1902895	positive regulation of miRNA transcription	9/1613	52/18870	0.0307304	0.115715	0.0852549	ETS1/PDGFB/TGFB2/APLN/FOSL1/TGFB1/TEAD1/BMP2/NR3C1	9
BP	GO:0003073	regulation of systemic arterial blood pressure	14/1613	95/18870	0.0308316	0.115864	0.0853651	POSTN/TPM1/F2R/AGT/F2RL1/SLC2A5/PDGFB/GAS6/BMPR2/RPS6KA2/WNK1/PCSK5/CTSZ/PLCB3	14
BP	GO:0045638	negative regulation of myeloid cell differentiation	14/1613	95/18870	0.0308316	0.115864	0.0853651	INHBA/FSTL3/FBN1/LRRC17/TNFAIP6/GPR68/CDK6/MAFB/SFRP1/DLL1/RARA/UBASH3B/KLF13/PIK3R1	14
BP	GO:0060996	dendritic spine development	14/1613	95/18870	0.0308316	0.115864	0.0853651	MEF2C/WNT7A/NGEF/EPHB2/EPHB3/TANC2/PDLIM5/NLGN2/DVL1/CFL1/EIF4G2/PTEN/ARF4/PAFAH1B1	14
BP	GO:0000910	cytokinesis	24/1613	188/18870	0.0309235	0.116068	0.0855153	PLEC/MYH10/RHOB/MYH9/KIF13A/WNK1/CALM1/SNX9/SVIL/IGF1R/WASHC5/RAB11FIP3/IQGAP1/SNX18/EXOC6B/SPTBN1/CFL1/PLK3/ROCK2/SH3GLB1/ZFYVE26/SEPTIN7/CHMP3/EXOC5	24
BP	GO:0021549	cerebellum development	15/1613	104/18870	0.0309269	0.116068	0.0855153	WNT7A/SERPINE2/TUBA1A/DLL1/FZD4/GLI2/IGF1R/NCOR2/ARCN1/OGDH/ABL1/ATRN/MTPN/HSPA5/CRK	15
BP	GO:0034764	positive regulation of transmembrane transport	27/1613	217/18870	0.030978	0.116183	0.0855998	ACTN2/STAC3/CAV1/IRS1/EDNRA/F2R/ITGB1/THY1/SLC7A5/FLNA/ANO6/EPHB2/CLTCL1/APLNR/TREM2/CALM1/RHOQ/PPP3CA/MEF2A/NR4A3/PIK3R1/PPP3CB/BAK1/ABL1/SLC9A1/BDKRB1/OSBPL8	27
BP	GO:0021587	cerebellum morphogenesis	8/1613	44/18870	0.031082	0.116418	0.0857733	WNT7A/SERPINE2/TUBA1A/DLL1/GLI2/ABL1/MTPN/HSPA5	8
BP	GO:0045022	early endosome to late endosome transport	8/1613	44/18870	0.031082	0.116418	0.0857733	DAB2/MSN/FLNA/KIF16B/RDX/MTMR2/SNX12/CHMP3	8
BP	GO:0048511	rhythmic process	35/1613	296/18870	0.031226	0.11688	0.0861136	INHBA/MMP2/TNFAIP6/AXL/TGFB3/A2M/USP2/HAS2/KLF10/NPR2/HTR7/NRIP1/CSF2/ADAMTS1/SERPINF1/TGFB2/CAVIN3/CA12/TWIST1/PDGFRA/BHLHE41/NOCT/GPR176/FZD4/KLF9/IGF1R/EGR3/SLIT3/NCOR2/SRRD/USP9X/PTEN/ROCK2/CRY2/ZFHX3	35
BP	GO:0071383	cellular response to steroid hormone stimulus	26/1613	208/18870	0.0321206	0.120149	0.0885221	PADI2/PMEPA1/FBXO32/GJB2/HEYL/DAB2/SFRP1/KANK2/ZFP36L2/SERPINF1/NEDD4/LBH/KLF9/RBFOX2/STRN3/AQP1/ADTRP/UBR5/YAP1/IGF1R/NR4A3/NCOR2/NR3C1/HSPA8/CRY2/ZDHHC7	26
BP	GO:0010959	regulation of metal ion transport	45/1613	398/18870	0.0325285	0.121595	0.089587	SLN/ACTN2/CASQ2/STAC3/FHL1/BIN1/CAV1/RGS4/PDGFRB/F2R/CACNB1/ITGB1/THY1/SERPINE2/CXCL12/DMPK/TMEM38A/PRNP/JSRP1/FLNA/SCN4B/ANO6/PDGFB/AHNAK/MYLK/FXYD5/KCNE4/APLNR/NEDD4/TREM2/PDE4B/HOMER3/CAMK2D/CAB39/SNTA1/WNK1/CALM1/UBASH3B/PPP3CA/PPP3CB/BAK1/GNAI2/ABL1/SLC9A1/BDKRB1	45
BP	GO:1902115	regulation of organelle assembly	27/1613	218/18870	0.0325855	0.12166	0.0896351	MSN/MAP4/CSF2/PINK1/PLK2/FSCN1/EPHB2/EFNB1/FEZ1/DYNC1H1/YAP1/WIPI1/WDR44/RAB11FIP3/LIMK2/RALB/SNX18/RDX/SDCBP/MTM1/CYLD/RAB1B/SH3GLB1/SEPTIN7/CHMP3/ARF4/ATMIN	27
BP	GO:0030217	T cell differentiation	36/1613	307/18870	0.032589	0.12166	0.0896351	CYP26B1/ZEB1/TGFBR2/CDK6/MAFB/IL7R/ZFP36L2/LFNG/PIK3CD/RUNX2/TGFB1/LIPA/GLI3/JAK1/CTSL/FADD/DUSP10/SH3RF1/SMAD7/RARA/GLI2/ENTPD7/DTX1/RUNX1/EGR3/IL6R/PIK3R1/TOX/JAG2/PPP3CB/BMP4/ACTB/SMARCD3/ABL1/SOCS5/KDELR1	36
BP	GO:0021761	limbic system development	17/1613	123/18870	0.032699	0.12199	0.0898782	NEFL/CDK6/TUBA1A/NRP1/NRP2/FEZ1/GLI3/SEMA6B/RARA/IGF1R/PLXNA1/OGDH/POMT2/PPP1R9B/PTEN/PAFAH1B1/CRK	17
BP	GO:0030098	lymphocyte differentiation	48/1613	429/18870	0.0328797	0.122583	0.0903154	INHBA/AXL/LGALS1/ITGB1/CYP26B1/MMP14/ZEB1/TGFBR2/CDK6/MAFB/SFRP1/IL7R/IL11/ZFP36L2/LFNG/DLL1/PIK3CD/GAS6/RUNX2/TGFB1/LIPA/GLI3/CLCF1/JAK1/CTSL/FADD/DUSP10/SH3RF1/SMAD7/RARA/GLI2/ENTPD7/DTX1/RUNX1/EGR3/IL6R/PIK3R1/TOX/JAG2/PPP3CB/BAK1/BMP4/ACTB/SMARCD3/ABL1/DOCK11/SOCS5/KDELR1	48
BP	GO:0022029	telencephalon cell migration	10/1613	61/18870	0.0330302	0.122901	0.0905495	COL3A1/CXCL12/LAMB1/ADGRG1/BMERB1/RTN4/GLI3/DIXDC1/OGDH/PAFAH1B1	10
BP	GO:1903078	positive regulation of protein localization to plasma membrane	10/1613	61/18870	0.0330302	0.122901	0.0905495	STAC3/ITGA3/ITGB1/PRNP/EPHB2/LRP1/TREM2/PIK3R1/SPTBN1/PPP1R9B	10
BP	GO:1905517	macrophage migration	10/1613	61/18870	0.0330302	0.122901	0.0905495	THBS1/MMP2/EMILIN1/MMP14/MMP28/RARRES2/TREM2/CMKLR1/B4GALT1/PTK2	10
BP	GO:0033077	T cell differentiation in thymus	13/1613	87/18870	0.0331157	0.122976	0.090605	ZEB1/CDK6/MAFB/IL7R/ZFP36L2/GLI3/FADD/GLI2/EGR3/TOX/JAG2/BMP4/ABL1	13
BP	GO:0071868	cellular response to monoamine stimulus	13/1613	87/18870	0.0331157	0.122976	0.090605	RGS4/HTR7/TGM2/CAV2/FLNA/PDE4B/HRH1/HRH2/NR4A3/ABL1/SLC9A1/GNB1/VPS35	13
BP	GO:0071870	cellular response to catecholamine stimulus	13/1613	87/18870	0.0331157	0.122976	0.090605	RGS4/HTR7/TGM2/CAV2/FLNA/PDE4B/HRH1/HRH2/NR4A3/ABL1/SLC9A1/GNB1/VPS35	13
BP	GO:0021952	central nervous system projection neuron axonogenesis	6/1613	29/18870	0.0332781	0.123175	0.090751	CDH11/EPHB2/EPHB3/GLI2/ADARB1/PAFAH1B1	6
BP	GO:0060037	pharyngeal system development	6/1613	29/18870	0.0332781	0.123175	0.090751	EDNRA/TGFB2/ACVR1/TGFBR1/ADGRF5/BMP4	6
BP	GO:0090025	regulation of monocyte chemotaxis	6/1613	29/18870	0.0332781	0.123175	0.090751	SERPINE1/GREM1/CXCL12/ANO6/NBL1/LGMN	6
BP	GO:0097066	response to thyroid hormone	6/1613	29/18870	0.0332781	0.123175	0.090751	INHBB/CAB39/CTSL/KLF9/CTSB/RDX	6
BP	GO:0098901	regulation of cardiac muscle cell action potential	6/1613	29/18870	0.0332781	0.123175	0.090751	BIN1/CAV1/CAMK2D/DSP/CALM1/ATP2A2	6
BP	GO:0010586	miRNA metabolic process	15/1613	105/18870	0.0333388	0.123319	0.0908572	ETS1/PDGFB/TGFB2/APLN/TWIST1/FOSL1/TGFB1/TEAD1/BMP2/RARA/NFATC4/NCOR2/BMP4/NR3C1/TENT4B	15
BP	GO:0003413	chondrocyte differentiation involved in endochondral bone morphogenesis	4/1613	15/18870	0.0338076	0.123918	0.0912984	SERPINH1/TGFBR2/ANXA6/TRIP11	4
BP	GO:0010649	regulation of cell communication by electrical coupling	4/1613	15/18870	0.0338076	0.123918	0.0912984	CASQ2/CAV1/CAMK2D/CALM1	4
BP	GO:0010889	regulation of sequestering of triglyceride	4/1613	15/18870	0.0338076	0.123918	0.0912984	PLIN3/TREM2/LPL/OSBPL8	4
BP	GO:0015816	glycine transport	4/1613	15/18870	0.0338076	0.123918	0.0912984	SLC38A5/RGS4/SLC7A8/SLC36A1	4
BP	GO:0043518	negative regulation of DNA damage response, signal transduction by p53 class mediator	4/1613	15/18870	0.0338076	0.123918	0.0912984	SNAI2/TWIST1/CD44/SNAI1	4
BP	GO:0044065	regulation of respiratory system process	4/1613	15/18870	0.0338076	0.123918	0.0912984	TSHZ3/GLS/NLGN2/FTO	4
BP	GO:0044849	estrous cycle	4/1613	15/18870	0.0338076	0.123918	0.0912984	HAS2/CA12/IGF1R/NCOR2	4
BP	GO:0048820	hair follicle maturation	4/1613	15/18870	0.0338076	0.123918	0.0912984	FERMT1/CDH3/TGFB2/MSX2	4
BP	GO:0060766	negative regulation of androgen receptor signaling pathway	4/1613	15/18870	0.0338076	0.123918	0.0912984	HEYL/DAB2/SFRP1/NCOR2	4
BP	GO:0071732	cellular response to nitric oxide	4/1613	15/18870	0.0338076	0.123918	0.0912984	MMP3/AQP1/FOXO1/CRK	4
BP	GO:1901722	regulation of cell proliferation involved in kidney development	4/1613	15/18870	0.0338076	0.123918	0.0912984	PDGFB/SERPINB7/IL6R/BMP4	4
BP	GO:1903651	positive regulation of cytoplasmic transport	4/1613	15/18870	0.0338076	0.123918	0.0912984	DAB2/MSN/RDX/MTMR2	4
BP	GO:2000052	positive regulation of non-canonical Wnt signaling pathway	4/1613	15/18870	0.0338076	0.123918	0.0912984	DAB2/SFRP1/WNT5B/ABL1	4
BP	GO:2000402	negative regulation of lymphocyte migration	4/1613	15/18870	0.0338076	0.123918	0.0912984	PADI2/APOD/ADTRP/LRCH1	4
BP	GO:0007548	sex differentiation	34/1613	288/18870	0.0340037	0.124556	0.0917685	SFRP2/INHBA/MMP2/TNFAIP6/WNT7A/AXL/BASP1/A2M/MMP14/FST/NPR2/SFRP1/FLNA/NRIP1/ADAMTS1/TGFB2/LFNG/ADGRG1/SOX15/PDGFRA/INHBB/LHFPL2/TGFBR1/FZD4/KDR/RARA/FNDC3A/SLIT3/CEBPB/BAK1/FOXF2/BOK/YBX3/CSDE1	34
BP	GO:0050982	detection of mechanical stimulus	9/1613	53/18870	0.0343114	0.125601	0.0925387	TCAP/CSRP3/COL11A1/SERPINE2/CXCL12/PIEZO1/ITGA2/BACE1/PTK2	9
BP	GO:0002244	hematopoietic progenitor cell differentiation	18/1613	133/18870	0.0343479	0.125653	0.0925773	INHBA/FSTL3/KRT75/FST/CDK6/BVES/SFRP1/EML1/PDGFRA/TGFB1/LIPA/EXT1/KDR/RARA/SH2B3/SBDS/BMP4/ABL1	18
BP	GO:1903531	negative regulation of secretion by cell	20/1613	152/18870	0.0348626	0.127388	0.0938556	INHBA/IRS1/GJA1/F2R/F2RL1/SFRP1/IL11/KLF7/INHBB/RAB11FIP5/TNFRSF1A/ADTRP/PPP3CA/SYT11/FOXO1/RAB11FIP3/GNAI2/VAMP3/CRY2/RAP1A	20
BP	GO:0043267	negative regulation of potassium ion transport	7/1613	37/18870	0.0349371	0.127388	0.0938556	ACTN2/CASQ2/BIN1/CAV1/RGS4/KCNE4/CAB39	7
BP	GO:0003228	atrial cardiac muscle tissue development	5/1613	22/18870	0.03498	0.127388	0.0938556	EDNRA/GJB6/BVES/ENG/BMP4	5
BP	GO:0015802	basic amino acid transport	5/1613	22/18870	0.03498	0.127388	0.0938556	SLC7A5/SLC7A1/SLC7A6/SLC3A2/SLC15A4	5
BP	GO:0030449	regulation of complement activation	5/1613	22/18870	0.03498	0.127388	0.0938556	A2M/SERPING1/TREM2/VSIG4/CD59	5
BP	GO:0098801	regulation of renal system process	5/1613	22/18870	0.03498	0.127388	0.0938556	F2R/AGT/F2RL1/PDGFB/GAS6	5
BP	GO:2000810	regulation of bicellular tight junction assembly	5/1613	22/18870	0.03498	0.127388	0.0938556	SNAI2/SNAI1/MYO1C/CLDN5/ROCK2	5
BP	GO:0006775	fat-soluble vitamin metabolic process	8/1613	45/18870	0.0350719	0.127395	0.0938605	CYP26B1/SNAI2/RBP1/PLTP/LIPA/SNAI1/CYP27B1/LGMN	8
BP	GO:0042491	inner ear auditory receptor cell differentiation	8/1613	45/18870	0.0350719	0.127395	0.0938605	SLITRK6/GSDME/JAG1/DLL1/JAG2/BMP4/HEY2/PAFAH1B1	8
BP	GO:0051150	regulation of smooth muscle cell differentiation	8/1613	45/18870	0.0350719	0.127395	0.0938605	ZEB1/OLFM2/EFEMP2/PDGFB/ENG/BMP4/HEY2/SMARCD3	8
BP	GO:1905521	regulation of macrophage migration	8/1613	45/18870	0.0350719	0.127395	0.0938605	THBS1/EMILIN1/MMP14/MMP28/RARRES2/TREM2/CMKLR1/PTK2	8
BP	GO:0009914	hormone transport	37/1613	319/18870	0.0353229	0.128224	0.0944714	INHBA/ANO1/SLC16A2/F2RL2/IRS1/GJA1/SLC7A8/AGT/F2RL1/SYT7/DAB2/GPR68/SLC7A5/SCG5/SFRP1/C1QTNF1/IL11/KLF7/ACSL4/PFKM/INHBB/RAB11FIP5/FZD4/SLC16A1/AQP1/PPP3CA/SLC3A2/FOXO1/NLGN2/RAB11FIP3/PPP3CB/MCU/RAB8B/FOXD1/SNX19/SIDT2/CRY2	37
BP	GO:0009101	glycoprotein biosynthetic process	35/1613	299/18870	0.0354704	0.128677	0.0948049	CCL21/RAMP1/CHST11/GALNT6/CHPF/GXYLT2/GALNT2/CHST15/GFPT2/GALNT10/CHST3/CHPF2/CSGALNACT2/DSE/BMPR2/ST3GAL2/PLOD3/EXT2/NDST1/B3GNT9/XYLT1/EXT1/LARGE2/POGLUT2/CHSY1/SOAT1/GALNT18/FUT8/B4GALT1/CANT1/POMT2/EXTL3/TM9SF2/C1GALT1/PGM3	35
BP	GO:0032434	regulation of proteasomal ubiquitin-dependent protein catabolic process	19/1613	143/18870	0.0357771	0.129623	0.0955022	CAV1/MAP1A/DAB2/SH3RF3/GNA12/N4BP1/SH3RF1/SMAD7/RNF217/DVL1/DNAJB2/FOXF2/CSNK1A1/MTM1/PLK3/USP9X/SOCS5/VCP/HSP90AB1	19
BP	GO:0034341	response to type II interferon	19/1613	143/18870	0.0357771	0.129623	0.0955022	CCL21/SIRPA/CCL11/VIM/MRC1/IFITM3/GBP1/ZYX/MYO1C/JAK1/CCL13/CYP27B1/CALM1/RAB7B/STXBP1/DAPK1/SP100/DAPK3/VAMP3	19
BP	GO:0000281	mitotic cytokinesis	13/1613	88/18870	0.035933	0.130021	0.0957955	MYH10/RHOB/WNK1/SNX9/IQGAP1/SNX18/EXOC6B/SPTBN1/CFL1/ROCK2/ZFYVE26/CHMP3/EXOC5	13
BP	GO:0046330	positive regulation of JNK cascade	13/1613	88/18870	0.035933	0.130021	0.0957955	WNT7A/CCL21/F2RL1/CCN2/MTURN/SH3RF3/APP/SH3RF1/HIPK2/GADD45A/SDCBP/NOD1/CRK	13
BP	GO:0021543	pallium development	24/1613	191/18870	0.0363494	0.131444	0.0968435	COL3A1/NEFL/CDK6/TUBA1A/FLNA/LAMB1/ADGRG1/BMERB1/RTN4/SLC38A2/FEZ1/TUBB2A/GLI3/SEMA6B/RARA/IGF1R/DIXDC1/OGDH/POMT2/PPP1R9B/PTEN/CSNK2A2/PAFAH1B1/CRK	24
BP	GO:0061951	establishment of protein localization to plasma membrane	10/1613	62/18870	0.03648	0.131832	0.0971295	RAB31/KIF13A/MACF1/OPTN/RDX/SPTBN1/PREPL/VAMP3/RILPL1/VPS35	10
BP	GO:0031109	microtubule polymerization or depolymerization	18/1613	134/18870	0.0366318	0.132296	0.0974712	CRYAB/MAP1A/TPPP3/TUBA1A/PDE4DIP/MET/MAP4/BMERB1/CDH5/NCKAP5L/DCTN1/MAPRE2/MAP7D3/MAP1B/CAMSAP2/NCKAP5/ABL1/SLAIN2	18
BP	GO:0051048	negative regulation of secretion	22/1613	172/18870	0.0368641	0.13305	0.0980268	INHBA/IRS1/GJA1/F2R/F2RL1/SFRP1/IL11/KLF7/INHBB/RAB11FIP5/WNK1/NRG1/TNFRSF1A/ADTRP/PPP3CA/SYT11/FOXO1/RAB11FIP3/GNAI2/VAMP3/CRY2/RAP1A	22
BP	GO:0007249	canonical NF-kappaB signal transduction	35/1613	300/18870	0.0369788	0.133378	0.0982689	CCL21/GJA1/LGALS1/EDNRA/F2R/F2RL1/SIRPA/FLNA/PINK1/PLK2/AJUBA/TREM2/WLS/FADD/CXXC5/TRIM32/MUL1/NEK6/TNFRSF1A/NDFIP2/GPRC5B/ERC1/OPTN/TRIM5/IFIT5/ABL1/AKAP13/CANT1/TRIM8/MAP3K3/MTDH/GOLT1B/ROCK2/TAB2/NOD1	35
BP	GO:0001838	embryonic epithelial tube formation	17/1613	125/18870	0.0374032	0.134737	0.0992701	SFRP2/GREM1/CTHRC1/PTK7/SFRP1/TGFB2/FZD2/TWIST1/TGFB1/LUZP1/FZD1/DLC1/RARA/DVL1/BMP4/ABL1/PRKACB	17
BP	GO:0002698	negative regulation of immune effector process	17/1613	125/18870	0.0374032	0.134737	0.0992701	AXL/TGFB3/A2M/SERPING1/IL7R/TGFB2/TWIST1/IL20RB/TGFB1/DUSP10/VSIG4/CD59/SMAD7/PPP3CB/GRN/SOCS5/CRK	17
BP	GO:0002548	monocyte chemotaxis	11/1613	71/18870	0.0378482	0.136253	0.100387	SERPINE1/GREM1/CCL21/CXCL12/CCL11/ANO6/PDGFB/CCL13/NBL1/IL6R/LGMN	11
BP	GO:1904019	epithelial cell apoptotic process	19/1613	144/18870	0.038043	0.136868	0.10084	SERPINE1/THBS1/SFRP4/CD248/EDNRA/TGFBR2/ANO6/WNT11/GAS6/BMPR2/TGFB1/CDH5/KDR/YAP1/IGF1R/JAG2/BOK/ABL1/EXOC5	19
BP	GO:0032412	regulation of monoatomic ion transmembrane transporter activity	28/1613	231/18870	0.0380935	0.136962	0.100909	SLN/ACTN2/CASQ2/STAC3/FHL1/MEF2C/CAV1/EDNRA/MMP9/CACNB1/ITGB1/PRNP/JSRP1/SCN4B/AHNAK/APP/EPHB2/FXYD5/KCNE4/NEDD4/TREM2/PDE4B/CAMK2D/CAB39/CALM1/NLGN2/DAPK1/SLC9A1	28
BP	GO:0010883	regulation of lipid storage	9/1613	54/18870	0.0381695	0.137061	0.100982	ITGAV/ABCA1/PLIN3/TREM2/EHD1/LPL/MSR1/FTO/OSBPL8	9
BP	GO:0060425	lung morphogenesis	9/1613	54/18870	0.0381695	0.137061	0.100982	TNC/TGFBR2/PLOD3/EXT1/CTSZ/YAP1/SPRY1/HIPK2/BMP4	9
BP	GO:0051924	regulation of calcium ion transport	30/1613	251/18870	0.0384915	0.13813	0.101769	SLN/CASQ2/STAC3/BIN1/CAV1/RGS4/PDGFRB/F2R/CACNB1/THY1/CXCL12/TMEM38A/PRNP/JSRP1/PDGFB/AHNAK/MYLK/APLNR/PDE4B/HOMER3/CAMK2D/CALM1/UBASH3B/PPP3CA/PPP3CB/BAK1/GNAI2/ABL1/SLC9A1/BDKRB1	30
BP	GO:0051899	membrane depolarization	12/1613	80/18870	0.0386117	0.138409	0.101975	FHL1/CAV1/MLLT11/CNGB1/DCN/SCN4B/IFI6/CAMK2D/SMAD7/KDR/BOK/ABL1	12
BP	GO:0033137	negative regulation of peptidyl-serine phosphorylation	6/1613	30/18870	0.0386917	0.138409	0.101975	CAV1/BDKRB2/SMAD7/BAK1/GADD45A/PTEN	6
BP	GO:0060441	epithelial tube branching involved in lung morphogenesis	6/1613	30/18870	0.0386917	0.138409	0.101975	TNC/EXT1/CTSZ/YAP1/SPRY1/BMP4	6
BP	GO:0070723	response to cholesterol	6/1613	30/18870	0.0386917	0.138409	0.101975	INHBA/TGFBR2/ABCA1/INHBB/TGFB1/TGFBR1	6
BP	GO:0090382	phagosome maturation	6/1613	30/18870	0.0386917	0.138409	0.101975	SRPX/SYT7/RAB31/RAB38/RAB7B/SYT11	6
BP	GO:0008593	regulation of Notch signaling pathway	14/1613	98/18870	0.038875	0.138952	0.102375	POSTN/MMP14/JAG1/TGFB2/LFNG/TSPAN5/DLL1/DLK2/YAP1/DTX1/JAG2/PRAG1/HEY2/ADAM10	14
BP	GO:0034620	cellular response to unfolded protein	13/1613	89/18870	0.0389173	0.138952	0.102375	HSPB8/CREB3L1/CCND1/BAG3/PIK3R1/AMFR/BAK1/OPTN/BOK/HSPA5/VCP/BFAR/VAPB	13
BP	GO:0055017	cardiac muscle tissue growth	13/1613	89/18870	0.0389173	0.138952	0.102375	MEF2C/RGS4/HEG1/TGFB2/FOXC2/TGFBR1/PDLIM5/S1PR1/YAP1/PIM1/RUNX1/HEY2/ABL1	13
BP	GO:0009410	response to xenobiotic stimulus	48/1613	434/18870	0.0390712	0.139413	0.102715	ANKRD1/SFRP2/COL1A1/NNMT/MEF2C/THBS1/MMP2/SEMA3C/VEGFC/ITGA3/CYP26B1/TGFBR2/SLC6A11/HSPG2/PRNP/CCND1/COL18A1/SFRP1/CDH3/BCAR3/DUSP6/GNA12/ABCA1/FOSL1/SLC1A3/GAS6/LOX/VAV2/PDE4B/LIPA/FZD1/SLC29A1/CAT/FMO1/KCNJ8/PTPRM/ITGA2/SMOX/MAP1B/SLCO2B1/ENG/CES2/BAK1/USP47/ABL1/PPP1R9B/RPTOR/SMPD1	48
BP	GO:0070588	calcium ion transmembrane transport	40/1613	352/18870	0.0391217	0.139505	0.102783	SLN/CASQ2/STAC3/BIN1/CAV1/CCL21/EDNRA/F2R/CACNB1/RYR1/THY1/TMEM38A/PRNP/ITGAV/JSRP1/SLC24A3/FLNA/PANX1/ANO6/RASA3/AHNAK/ANXA6/APLNR/GAS6/PDE4B/CAMK2D/ITPR2/CALM1/KCNJ8/NCS1/UBASH3B/PPP3CA/ATP2A2/PPP3CB/BAK1/MCU/ABL1/SLC9A1/BDKRB1/PLCB3	40
BP	GO:0098739	import across plasma membrane	26/1613	212/18870	0.0392991	0.140049	0.103184	THBS1/SLC38A5/SLC16A2/RGS4/SLC7A8/ITGB1/PRNP/SLC7A5/SLC39A14/SLC2A5/LRRC8C/SLC38A2/SLC1A3/SLC12A4/SLC7A1/KCNJ15/SLC43A2/KCNJ8/SLC1A4/PPP3CA/SLC3A2/PPP3CB/ARL6IP5/SLC9A1/SLC15A4/SLC36A1	26
BP	GO:0032881	regulation of polysaccharide metabolic process	8/1613	46/18870	0.039394	0.140123	0.103238	IRS1/PPP1R3C/HAS2/PDGFB/TGFB1/DYRK2/CLTC/AP2A1	8
BP	GO:0070849	response to epidermal growth factor	8/1613	46/18870	0.039394	0.140123	0.103238	COL1A1/SNAI2/DAB2/ZFP36L2/DUSP3/IQGAP1/SNX6/PPP1R9B	8
BP	GO:0097028	dendritic cell differentiation	8/1613	46/18870	0.039394	0.140123	0.103238	AXL/ITGB6/F2RL1/TGFBR2/CSF2/GAS6/TREM2/CEBPB	8
BP	GO:0014912	negative regulation of smooth muscle cell migration	7/1613	38/18870	0.0397814	0.141323	0.104122	SERPINE1/TPM1/MEF2C/IGFBP5/GNA12/LRP1/BMP4	7
BP	GO:0043001	Golgi to plasma membrane protein transport	7/1613	38/18870	0.0397814	0.141323	0.104122	RAB31/KIF13A/MACF1/OPTN/SPTBN1/PREPL/VAMP3	7
BP	GO:0002931	response to ischemia	10/1613	63/18870	0.0401717	0.14253	0.105012	MEF2C/CAV1/GJB2/BVES/PANX1/PINK1/TREM2/KCNJ8/CPEB4/ROCK2	10
BP	GO:2000179	positive regulation of neural precursor cell proliferation	10/1613	63/18870	0.0401717	0.14253	0.105012	NES/VCAN/VEGFC/ITGB1/FLNA/ADGRG1/GLI3/TOX/SMARCD3/GNAI2	10
BP	GO:0033500	carbohydrate homeostasis	30/1613	252/18870	0.0402592	0.142751	0.105174	CSRP3/PDK4/ANO1/IRS1/GJB6/IGFBP5/GPR68/PYGL/SLC39A14/CCN4/KLF7/SERPINF1/PFKM/SGCB/GAS6/TREM2/RAB11FIP5/SLC29A1/SLC16A1/ADGRF5/PPP3CA/IGF1R/FOXO1/PIK3R1/PPP3CB/MCU/TENT4B/PDK2/SIDT2/CRY2	30
BP	GO:0061640	cytoskeleton-dependent cytokinesis	16/1613	117/18870	0.0407336	0.144343	0.106347	PLEC/MYH10/RHOB/WNK1/SNX9/WASHC5/IQGAP1/SNX18/EXOC6B/SPTBN1/CFL1/ROCK2/ZFYVE26/SEPTIN7/CHMP3/EXOC5	16
BP	GO:0002689	negative regulation of leukocyte chemotaxis	5/1613	23/18870	0.0416524	0.146831	0.10818	PADI2/TNFAIP6/GREM1/MMP28/NBL1	5
BP	GO:0006590	thyroid hormone generation	5/1613	23/18870	0.0416524	0.146831	0.10818	SLC16A2/CTSK/DIO2/CPQ/CTSB	5
BP	GO:0036120	cellular response to platelet-derived growth factor stimulus	5/1613	23/18870	0.0416524	0.146831	0.10818	PDGFRB/HAS2/PDGFB/IQGAP1/RDX	5
BP	GO:0046058	cAMP metabolic process	5/1613	23/18870	0.0416524	0.146831	0.10818	PTHLH/ADCY7/PDE4B/PDE7A/ADCY9	5
BP	GO:0071359	cellular response to dsRNA	5/1613	23/18870	0.0416524	0.146831	0.10818	CAV1/IFIT1/COLEC12/MUL1/RALB	5
BP	GO:0072202	cell differentiation involved in metanephros development	5/1613	23/18870	0.0416524	0.146831	0.10818	GREM1/PDGFB/LAMB2/YAP1/CD34	5
BP	GO:0046620	regulation of organ growth	14/1613	99/18870	0.0418609	0.146831	0.10818	MEF2C/BASP1/RGS4/DUSP6/LATS2/FOXC2/TGFBR1/WWC2/YAP1/PIM1/RUNX1/HEY2/YBX3/PTEN	14
BP	GO:0051588	regulation of neurotransmitter transport	14/1613	99/18870	0.0418609	0.146831	0.10818	MEF2C/DYSF/WNT7A/ITGB1/MYOF/SLC38A2/SYT11/RIMS3/STXBP1/ATP2A2/DVL1/GPM6B/PREPL/RAP1A	14
BP	GO:1990868	response to chemokine	14/1613	99/18870	0.0418609	0.146831	0.10818	PADI2/CCL21/CXCL12/CCL11/LOX/TREM2/ACKR3/WNK1/CCL13/WBP1L/SH2B3/CMKLR1/SLIT3/LRCH1	14
BP	GO:1990869	cellular response to chemokine	14/1613	99/18870	0.0418609	0.146831	0.10818	PADI2/CCL21/CXCL12/CCL11/LOX/TREM2/ACKR3/WNK1/CCL13/WBP1L/SH2B3/CMKLR1/SLIT3/LRCH1	14
BP	GO:0061333	renal tubule morphogenesis	12/1613	81/18870	0.0419437	0.146831	0.10818	MEF2C/GREM1/AGT/COL4A1/KIF26B/WNT11/GLI3/DCHS1/BMP2/MTSS1/BMP4/FOXD1	12
BP	GO:0071867	response to monoamine	13/1613	90/18870	0.0420727	0.146831	0.10818	RGS4/HTR7/TGM2/CAV2/FLNA/PDE4B/HRH1/HRH2/NR4A3/ABL1/SLC9A1/GNB1/VPS35	13
BP	GO:0071869	response to catecholamine	13/1613	90/18870	0.0420727	0.146831	0.10818	RGS4/HTR7/TGM2/CAV2/FLNA/PDE4B/HRH1/HRH2/NR4A3/ABL1/SLC9A1/GNB1/VPS35	13
BP	GO:0003188	heart valve formation	4/1613	16/18870	0.0421113	0.146831	0.10818	CDH11/TWIST1/DCHS1/HEY2	4
BP	GO:0003214	cardiac left ventricle morphogenesis	4/1613	16/18870	0.0421113	0.146831	0.10818	SFRP2/EDNRA/TGFBR2/HEY2	4
BP	GO:0021783	preganglionic parasympathetic fiber development	4/1613	16/18870	0.0421113	0.146831	0.10818	NRP1/NRP2/ACKR3/ADARB1	4
BP	GO:0030575	nuclear body organization	4/1613	16/18870	0.0421113	0.146831	0.10818	ETS1/SRPK2/HIPK2/HABP4	4
BP	GO:0031269	pseudopodium assembly	4/1613	16/18870	0.0421113	0.146831	0.10818	KLHL41/CCL21/F2RL1/CDC42EP3	4
BP	GO:0032926	negative regulation of activin receptor signaling pathway	4/1613	16/18870	0.0421113	0.146831	0.10818	FSTL3/FST/ACVR1/SMAD7	4
BP	GO:0034112	positive regulation of homotypic cell-cell adhesion	4/1613	16/18870	0.0421113	0.146831	0.10818	PDPN/EMILIN1/JAK1/PLAUR	4
BP	GO:0035729	cellular response to hepatocyte growth factor stimulus	4/1613	16/18870	0.0421113	0.146831	0.10818	ADAMTS12/NRP1/BCAR1/LGMN	4
BP	GO:0044790	suppression of viral release by host	4/1613	16/18870	0.0421113	0.146831	0.10818	TRIM32/TRIM5/TRIM8/CHMP3	4
BP	GO:0048532	anatomical structure arrangement	4/1613	16/18870	0.0421113	0.146831	0.10818	NRP1/DLL1/NRP2/HSPA5	4
BP	GO:0055091	phospholipid homeostasis	4/1613	16/18870	0.0421113	0.146831	0.10818	FABP3/ITGB6/RCN3/ABCA1	4
BP	GO:0090110	COPII-coated vesicle cargo loading	4/1613	16/18870	0.0421113	0.146831	0.10818	SEC23A/SEC24D/SEC24C/SEC31A	4
BP	GO:2000846	regulation of corticosteroid hormone secretion	4/1613	16/18870	0.0421113	0.146831	0.10818	AGT/DAB2/C1QTNF1/CRY2	4
BP	GO:0006644	phospholipid metabolic process	42/1613	375/18870	0.0429809	0.149771	0.110346	FABP3/PLA2G2A/PDGFRB/CWH43/TNFAIP8L3/PDGFB/LPCAT2/INPP4B/MBOAT2/PIK3CD/AJUBA/PLA2G15/PLBD2/SGMS2/RAB38/PLPPR2/PIP4P2/SGPP1/LPL/AGPAT4/SERINC1/DGKD/ADGRF5/PDGFA/LPCAT1/EFR3A/INPP5A/PIK3R1/OSBPL5/PI4K2A/INPPL1/MTM1/PLCB3/MTMR2/OSBPL8/SMPD1/SOCS5/PTEN/AGPAT1/SGMS1/PAFAH1B1/OSBPL10	42
BP	GO:0051928	positive regulation of calcium ion transport	16/1613	118/18870	0.0435377	0.151617	0.111707	STAC3/CAV1/PDGFRB/F2R/THY1/CXCL12/PDGFB/MYLK/APLNR/CALM1/PPP3CA/PPP3CB/BAK1/ABL1/SLC9A1/BDKRB1	16
BP	GO:0072593	reactive oxygen species metabolic process	28/1613	234/18870	0.0437891	0.152399	0.112283	MMP3/CRYAB/THBS1/PDK4/PXDN/PDGFRB/AGT/F2RL1/CCN2/TGFBR2/GPX3/CCN1/PDGFB/IFI6/PINK1/SOD3/FBLN5/TGFB1/SH3PXD2B/LIPA/CAT/SH3PXD2A/NCF2/FOXO1/GADD45A/GNAI2/GBF1/ARF4	28
BP	GO:0097305	response to alcohol	30/1613	254/18870	0.0439756	0.152769	0.112555	INHBA/TNC/CDA/CCL21/RGS4/A2M/NEFL/CTSK/TGFBR2/IGFBP7/SFRP1/ABCA1/FOSL1/ADCY7/INHBB/TGFB1/LIPA/ITPR2/TGFBR1/CAT/KLF9/SH3RF1/RARA/IGF1R/CLDN5/SLIT3/BAK1/SETD7/PPP1R9B/GNB1	30
BP	GO:0003044	regulation of systemic arterial blood pressure mediated by a chemical signal	8/1613	47/18870	0.0440572	0.152769	0.112555	TPM1/F2R/AGT/F2RL1/SLC2A5/RPS6KA2/PCSK5/CTSZ	8
BP	GO:0003254	regulation of membrane depolarization	8/1613	47/18870	0.0440572	0.152769	0.112555	FHL1/MLLT11/DCN/IFI6/CAMK2D/SMAD7/KDR/BOK	8
BP	GO:0043666	regulation of phosphoprotein phosphatase activity	8/1613	47/18870	0.0440572	0.152769	0.112555	PDGFRB/NUAK1/GNA12/ITGA1/CALM1/ROCK2/HSP90AB1/CRY2	8
BP	GO:1902107	positive regulation of leukocyte differentiation	23/1613	185/18870	0.044097	0.152769	0.112555	AXL/MMP14/KLF10/TGFBR2/GPR68/IL7R/GAS6/TGFB1/TREM2/GLI3/FADD/DUSP10/PRKCA/RARA/GLI2/PPP3CA/RUNX1/EGR3/TOX/ACTB/SMARCD3/RPTOR/SOCS5	23
BP	GO:1903708	positive regulation of hemopoiesis	23/1613	185/18870	0.044097	0.152769	0.112555	AXL/MMP14/KLF10/TGFBR2/GPR68/IL7R/GAS6/TGFB1/TREM2/GLI3/FADD/DUSP10/PRKCA/RARA/GLI2/PPP3CA/RUNX1/EGR3/TOX/ACTB/SMARCD3/RPTOR/SOCS5	23
BP	GO:0030225	macrophage differentiation	10/1613	64/18870	0.0441116	0.152769	0.112555	INHBA/MMP9/CSF2/APP/TGFB1/FADD/PRKCA/BMP4/NR3C1/L3MBTL3	10
BP	GO:0033363	secretory granule organization	10/1613	64/18870	0.0441116	0.152769	0.112555	F2R/SERPINE2/ABCA1/RAB38/AQP1/SNX19/AP1S2/PAFAH1B1/HPS6/AP1M1	10
BP	GO:0051283	negative regulation of sequestering of calcium ion	18/1613	137/18870	0.0441484	0.152803	0.11258	CASQ2/CCL21/F2R/RYR1/THY1/TMEM38A/JSRP1/FLNA/RASA3/ANXA6/APLNR/CAMK2D/ITPR2/CALM1/UBASH3B/ABL1/BDKRB1/PLCB3	18
BP	GO:0003299	muscle hypertrophy in response to stress	6/1613	31/18870	0.044634	0.153918	0.113402	TCAP/MYH7/PPP3CA/FOXO1/ATP2A2/HEY2	6
BP	GO:0014887	cardiac muscle adaptation	6/1613	31/18870	0.044634	0.153918	0.113402	TCAP/MYH7/PPP3CA/FOXO1/ATP2A2/HEY2	6
BP	GO:0014898	cardiac muscle hypertrophy in response to stress	6/1613	31/18870	0.044634	0.153918	0.113402	TCAP/MYH7/PPP3CA/FOXO1/ATP2A2/HEY2	6
BP	GO:0035767	endothelial cell chemotaxis	6/1613	31/18870	0.044634	0.153918	0.113402	THBS1/NRP1/MET/KDR/EGR3/LGMN	6
BP	GO:0070536	protein K63-linked deubiquitination	6/1613	31/18870	0.044634	0.153918	0.113402	USP13/OTUD1/CYLD/USP9X/VCP/ZRANB1	6
BP	GO:1900745	positive regulation of p38MAPK cascade	6/1613	31/18870	0.044634	0.153918	0.113402	SPHK1/BMP2/BMP4/GADD45A/MAP3K4/MAP3K3	6
BP	GO:0000041	transition metal ion transport	14/1613	100/18870	0.0450054	0.154669	0.113955	HEPHL1/SLC39A14/SLC39A13/HEPH/CYBRD1/SLC39A2/SLC40A1/ARHGAP1/STEAP3/SLC41A2/FLVCR2/CLTC/CUTC/SLC30A4	14
BP	GO:2000177	regulation of neural precursor cell proliferation	14/1613	100/18870	0.0450054	0.154669	0.113955	NES/VCAN/SLC16A2/VEGFC/ITGB1/FLNA/ADGRG1/GLI3/FOXO1/LIMS2/TOX/KIFAP3/SMARCD3/GNAI2	14
BP	GO:0043550	regulation of lipid kinase activity	7/1613	39/18870	0.0450435	0.154669	0.113955	EEF1A2/CCL21/IRS1/PDGFRB/PDGFRA/TGFB1/PIK3R1	7
BP	GO:0051938	L-glutamate import	7/1613	39/18870	0.0450435	0.154669	0.113955	ITGB1/SLC38A2/SLC1A3/KCNJ8/SLC1A4/STXBP1/ARL6IP5	7
BP	GO:0071548	response to dexamethasone	7/1613	39/18870	0.0450435	0.154669	0.113955	FBXO32/FIBIN/GJB2/SERPINF1/AQP1/IGF1R/NR3C1	7
BP	GO:0097242	amyloid-beta clearance	7/1613	39/18870	0.0450435	0.154669	0.113955	MME/LRP1/TREM2/PICALM/MSR1/IGF1R/CLTC	7
BP	GO:0099068	postsynapse assembly	7/1613	39/18870	0.0450435	0.154669	0.113955	WNT7A/EPHB2/NLGN2/LZTS1/PTEN/VPS35/CRK	7
BP	GO:0032413	negative regulation of ion transmembrane transporter activity	11/1613	73/18870	0.0450924	0.154743	0.11401	SLN/ACTN2/CASQ2/CAV1/MMP9/EPHB2/KCNE4/NEDD4/CAMK2D/CAB39/CALM1	11
BP	GO:0009314	response to radiation	47/1613	428/18870	0.0451784	0.154944	0.114158	MMP1/SFRP2/MMP3/CRYAB/COL3A1/MMP2/MMP9/USP2/ITGB1/CNGB1/ITGB6/MAP3K20/SNAI2/TUBA1A/CCND1/SFRP1/CCL11/MFAP4/TIMP1/APP/RHOB/THBD/MME/NEDD4/SLC1A3/PTPRK/HRH1/CAT/N4BP1/TNKS1BP1/TRIM32/EXT1/AQP1/YAP1/PIK3R1/NFATC4/BAK1/USP47/RIC8A/HOXA1/GADD45A/MAP3K4/IKBIP/PLK3/SMPD1/CRY2/ERCC6	47
BP	GO:0032273	positive regulation of protein polymerization	13/1613	91/18870	0.0454035	0.155527	0.114588	BIN1/CCL21/KIRREL1/TPPP3/PDE4DIP/MET/CCL11/PINK1/CDC42EP3/DCTN1/SNX9/MAP1B/SLAIN2	13
BP	GO:0097006	regulation of plasma lipoprotein particle levels	13/1613	91/18870	0.0454035	0.155527	0.114588	PLA2G2A/AGT/PLTP/ABCA1/TREM2/LIPA/EHD1/LPL/FURIN/PCSK5/MSR1/SOAT1/PRKACB	13
BP	GO:0046928	regulation of neurotransmitter secretion	12/1613	82/18870	0.0454708	0.155664	0.114688	MEF2C/DYSF/WNT7A/MYOF/SLC38A2/SYT11/RIMS3/STXBP1/ATP2A2/DVL1/PREPL/RAP1A	12
BP	GO:1903039	positive regulation of leukocyte cell-cell adhesion	32/1613	275/18870	0.0457967	0.156684	0.11544	CAV1/CCL21/LGALS1/SIRPA/THY1/HAS2/TGFBR2/ETS1/PRKCQ/CD276/IL7R/EFNB2/EFNB1/PDCD1LG2/SLC7A1/CD44/GLI3/ABL2/FADD/DUSP10/HSPH1/RARA/GLI2/PPP3CA/RUNX1/EGR3/NR4A3/ACTB/NFAT5/SMARCD3/ABL1/SOCS5	32
BP	GO:0043122	regulation of canonical NF-kappaB signal transduction	31/1613	265/18870	0.0458878	0.156901	0.1156	CCL21/GJA1/LGALS1/F2R/F2RL1/FLNA/PINK1/PLK2/AJUBA/TREM2/WLS/FADD/CXXC5/TRIM32/MUL1/NEK6/TNFRSF1A/NDFIP2/GPRC5B/OPTN/TRIM5/IFIT5/ABL1/AKAP13/CANT1/TRIM8/MAP3K3/MTDH/GOLT1B/TAB2/NOD1	31
BP	GO:0001541	ovarian follicle development	9/1613	56/18870	0.0467474	0.159301	0.117368	INHBA/MMP2/TNFAIP6/MMP14/NPR2/LFNG/INHBB/KDR/CEBPB	9
BP	GO:0034205	amyloid-beta formation	9/1613	56/18870	0.0467474	0.159301	0.117368	BIN1/SPON1/PRNP/RTN2/RTN4/PICALM/BACE1/TMED10/ROCK2	9
BP	GO:0043525	positive regulation of neuron apoptotic process	9/1613	56/18870	0.0467474	0.159301	0.117368	PRNP/TGFB2/ITGA1/SRPK2/BACE1/NFATC4/GRN/NR3C1/ABL1	9
BP	GO:0033135	regulation of peptidyl-serine phosphorylation	18/1613	138/18870	0.0468837	0.159301	0.117368	SFRP2/CAV1/NGF/BCAR3/PINK1/IL11/APP/TGFB1/CD44/FNIP2/TNKS1BP1/BDKRB2/SMAD7/BAK1/GADD45A/RPTOR/PTEN/HSP90AB1	18
BP	GO:0010496	intercellular transport	3/1613	10/18870	0.0474071	0.159301	0.117368	GJB6/GJB2/EPHB2	3
BP	GO:0021561	facial nerve development	3/1613	10/18870	0.0474071	0.159301	0.117368	NRP1/NRP2/ADARB1	3
BP	GO:0021610	facial nerve morphogenesis	3/1613	10/18870	0.0474071	0.159301	0.117368	NRP1/NRP2/ADARB1	3
BP	GO:0032353	negative regulation of hormone biosynthetic process	3/1613	10/18870	0.0474071	0.159301	0.117368	DKK3/CYP27B1/BMP2	3
BP	GO:0033572	transferrin transport	3/1613	10/18870	0.0474071	0.159301	0.117368	ARHGAP1/STEAP3/CLTC	3
BP	GO:0035907	dorsal aorta development	3/1613	10/18870	0.0474071	0.159301	0.117368	ACVRL1/ENG/HEY2	3
BP	GO:0042368	vitamin D biosynthetic process	3/1613	10/18870	0.0474071	0.159301	0.117368	SNAI2/SNAI1/CYP27B1	3
BP	GO:0048194	Golgi vesicle budding	3/1613	10/18870	0.0474071	0.159301	0.117368	MYO18A/TMED10/GBF1	3
BP	GO:0048263	determination of dorsal identity	3/1613	10/18870	0.0474071	0.159301	0.117368	GREM1/ACVR1/NBL1	3
BP	GO:0048703	embryonic viscerocranium morphogenesis	3/1613	10/18870	0.0474071	0.159301	0.117368	CHST11/FOXC2/NDST1	3
BP	GO:0048865	stem cell fate commitment	3/1613	10/18870	0.0474071	0.159301	0.117368	SFRP2/EDNRA/SFRP1	3
BP	GO:0051124	synaptic assembly at neuromuscular junction	3/1613	10/18870	0.0474071	0.159301	0.117368	APP/AGRN/KCNJ8	3
BP	GO:0051643	endoplasmic reticulum localization	3/1613	10/18870	0.0474071	0.159301	0.117368	ESYT1/ESYT2/VAPB	3
BP	GO:0055015	ventricular cardiac muscle cell development	3/1613	10/18870	0.0474071	0.159301	0.117368	FHL2/MEF2A/HEY2	3
BP	GO:0060245	detection of cell density	3/1613	10/18870	0.0474071	0.159301	0.117368	SRPX/FAP/YAP1	3
BP	GO:0060628	regulation of ER to Golgi vesicle-mediated transport	3/1613	10/18870	0.0474071	0.159301	0.117368	GAS1/YIPF5/RNF139	3
BP	GO:0061072	iris morphogenesis	3/1613	10/18870	0.0474071	0.159301	0.117368	PITX2/WNT9A/HIPK2	3
BP	GO:0071073	positive regulation of phospholipid biosynthetic process	3/1613	10/18870	0.0474071	0.159301	0.117368	FABP3/RAB38/ADGRF5	3
BP	GO:0071803	positive regulation of podosome assembly	3/1613	10/18870	0.0474071	0.159301	0.117368	MSN/CSF2/FSCN1	3
BP	GO:0072014	proximal tubule development	3/1613	10/18870	0.0474071	0.159301	0.117368	HEYL/DLL1/AQP1	3
BP	GO:0099550	trans-synaptic signaling, modulating synaptic transmission	3/1613	10/18870	0.0474071	0.159301	0.117368	F2R/EPHB2/GUCY1A1	3
BP	GO:0150172	regulation of phosphatidylcholine metabolic process	3/1613	10/18870	0.0474071	0.159301	0.117368	FABP3/RAB38/LPCAT1	3
BP	GO:1903044	protein localization to membrane raft	3/1613	10/18870	0.0474071	0.159301	0.117368	CAV1/MYADM/RFTN1	3
BP	GO:1903596	regulation of gap junction assembly	3/1613	10/18870	0.0474071	0.159301	0.117368	CAV1/AGT/APLNR	3
BP	GO:2000826	regulation of heart morphogenesis	3/1613	10/18870	0.0474071	0.159301	0.117368	WNT11/BMP2/BMP4	3
BP	GO:0001764	neuron migration	22/1613	177/18870	0.0482281	0.161964	0.11933	COL3A1/MEF2C/SPOCK1/AXL/ITGA3/FLRT2/CXCL12/TUBA1A/NRP1/FLNA/NDN/ADGRG1/TWIST1/NRP2/GAS6/SH3RF1/NAV1/MAP1B/PLXNA1/USP9X/PAFAH1B1/CRK	22
BP	GO:0050435	amyloid-beta metabolic process	10/1613	65/18870	0.0483054	0.162127	0.11945	BIN1/SPON1/PRNP/RTN2/RTN4/MME/PICALM/BACE1/TMED10/ROCK2	10
BP	GO:0034695	response to prostaglandin E	5/1613	24/18870	0.0490405	0.163719	0.120623	CCL21/A2M/SFRP1/PPP1R9B/GNB1	5
BP	GO:0046039	GTP metabolic process	5/1613	24/18870	0.0490405	0.163719	0.120623	IMPDH1/RHOQ/ENTPD7/RAB23/NME7	5
BP	GO:0060907	positive regulation of macrophage cytokine production	5/1613	24/18870	0.0490405	0.163719	0.120623	SPON2/PANX1/GPRC5B/SEMA7A/NOD1	5
BP	GO:0061099	negative regulation of protein tyrosine kinase activity	5/1613	24/18870	0.0490405	0.163719	0.120623	CAV1/MVP/CBLB/SNX6/SOCS5	5
BP	GO:0070841	inclusion body assembly	5/1613	24/18870	0.0490405	0.163719	0.120623	HSPA2/SACS/BAG3/DNAJB2/VCP	5
BP	GO:1903902	positive regulation of viral life cycle	5/1613	24/18870	0.0490405	0.163719	0.120623	AXL/LGALS1/FURIN/SMPD1/P4HB	5
BP	GO:1905048	regulation of metallopeptidase activity	5/1613	24/18870	0.0490405	0.163719	0.120623	TIMP3/TIMP2/TIMP1/LRP1/PICALM	5
BP	GO:0050709	negative regulation of protein secretion	11/1613	74/18870	0.0490477	0.163719	0.120623	IRS1/F2R/F2RL1/SFRP1/KLF7/INHBB/RAB11FIP5/ADTRP/PPP3CA/FOXO1/RAB11FIP3	11
BP	GO:0021795	cerebral cortex cell migration	8/1613	48/18870	0.0490693	0.163719	0.120623	COL3A1/LAMB1/ADGRG1/BMERB1/RTN4/GLI3/DIXDC1/PAFAH1B1	8
BP	GO:1902003	regulation of amyloid-beta formation	8/1613	48/18870	0.0490693	0.163719	0.120623	BIN1/SPON1/PRNP/RTN2/RTN4/PICALM/TMED10/ROCK2	8
BP	GO:0035270	endocrine system development	18/1613	139/18870	0.0497377	0.165753	0.122122	EDNRA/DKK3/CDK6/WNT11/DLL1/PDGFRA/INHBB/PITX2/TGFBR1/BMP2/GLI2/IL6R/HIPK2/BAK1/BMP4/NR3C1/THRA/SIDT2	18
BP	GO:0051282	regulation of sequestering of calcium ion	18/1613	139/18870	0.0497377	0.165753	0.122122	CASQ2/CCL21/F2R/RYR1/THY1/TMEM38A/JSRP1/FLNA/RASA3/ANXA6/APLNR/CAMK2D/ITPR2/CALM1/UBASH3B/ABL1/BDKRB1/PLCB3	18
CC	GO:0062023	collagen-containing extracellular matrix	156/1662	429/19886	1.44503e-60	8.4101e-58	5.96267e-58	THBS4/FN1/SFRP2/KRT1/MFAP5/F13A1/POSTN/COL5A1/COL1A1/COL3A1/CSPG4/TGFBI/COL5A2/COL1A2/THBS2/TIMP3/TNC/MXRA5/SERPINE1/LAMC2/COL6A3/COL12A1/COL10A1/THBS1/MMP2/BGN/COL17A1/LAMA3/VCAN/SRPX/HTRA1/COL11A1/SPARC/ASPN/COL6A1/PXDN/ANGPTL2/COL6A2/AEBP1/FBN1/COL5A3/ADAMTS2/GREM1/SULF1/TIMP2/FBLN2/ADAMTS15/LTBP2/LRRC15/LTBP1/TGFB3/CDH13/MFAP2/SERPINH1/LOXL2/LGALS1/SPON1/MMP9/NID2/COMP/CCDC80/A2M/AGT/EMILIN1/…	156
CC	GO:0030055	cell-substrate junction	148/1662	431/19886	9.58567e-54	2.78943e-51	1.97767e-51	ACTC1/ACTN2/SMPX/NRAP/FLNC/FHL1/SYNPO2/CSPG4/NEXN/TNC/COL17A1/CAV1/LAMA3/FAP/ITGA5/PLAU/FLRT3/ACTN1/CDH13/GJA1/PDGFRB/ITGA3/TNS1/ITGB1/ITGA6/THSD1/ITGB6/L1CAM/MMP14/FLRT2/CNN1/THY1/PLEC/DAB2/MSN/FBLIM1/HSPG2/FHL3/PTK7/ITGAV/TGM2/CAV2/AKAP12/TNS3/NRP1/MRC2/FLNA/FERMT1/PDLIM7/FERMT2/DDR2/BCAR3/ITGB5/LIMA1/FHL2/ITGA11/VIM/TGFB1I1/AHNAK/PXN/SCARF2/CD151/EFNB2/GNA12/DST/RHOB/TLN1/PHLDB2/ENAH/PPFIBP1/A…	148
CC	GO:0005925	focal adhesion	144/1662	421/19886	4.77121e-52	9.25614e-50	6.5625e-50	ACTC1/ACTN2/FLNC/FHL1/SYNPO2/CSPG4/NEXN/TNC/CAV1/FAP/ITGA5/PLAU/FLRT3/ACTN1/CDH13/GJA1/PDGFRB/ITGA3/TNS1/ITGB1/ITGA6/THSD1/ITGB6/L1CAM/MMP14/FLRT2/CNN1/THY1/PLEC/DAB2/MSN/FBLIM1/HSPG2/FHL3/PTK7/ITGAV/TGM2/CAV2/AKAP12/TNS3/NRP1/MRC2/FLNA/FERMT1/PDLIM7/FERMT2/DDR2/BCAR3/ITGB5/LIMA1/FHL2/ITGA11/VIM/TGFB1I1/AHNAK/PXN/SCARF2/CD151/EFNB2/GNA12/DST/RHOB/TLN1/PHLDB2/ENAH/PPFIBP1/ANXA6/VCL/PARVA/FZD2/FAT1…	144
CC	GO:0030016	myofibril	81/1662	236/19886	1.02324e-29	1.48881e-27	1.05555e-27	DES/ACTA1/ACTC1/MYL1/MYL2/TCAP/TNNC1/TNNT3/CSRP3/TNNI2/MYH2/TNNC2/ANKRD1/ACTN2/TNNI1/KLHL41/MYH1/CASQ2/MYH7/SMPX/NRAP/MYOZ1/FLNC/MYBPC1/TNNT1/MYH3/NEB/CAVIN4/TPM2/PDLIM3/CRYAB/SYNPO2/NEXN/MYOM3/TPM1/BIN1/MMP2/CALD1/ACTN1/CFL2/AHNAK2/MYL9/RYR1/FBXO32/SYNPO/PLEC/FHL3/PDE4DIP/FLNA/PDLIM7/FERMT2/FHL2/RTN2/AHNAK/DST/SYNM/VCL/PARVA/PALLD/FHOD3/PDE4B/CAB39/CALM1/TRIM32/KCNJ8/PDLIM5/SVIL/PPP3CA/ASB2/TPM3…	81
CC	GO:0043292	contractile fiber	82/1662	245/19886	3.38808e-29	3.94372e-27	2.79606e-27	DES/ACTA1/ACTC1/MYL1/MYL2/TCAP/TNNC1/TNNT3/CSRP3/TNNI2/MYH2/TNNC2/ANKRD1/ACTN2/TNNI1/KLHL41/MYH1/CASQ2/MYH7/SMPX/NRAP/MYOZ1/FLNC/MYBPC1/TNNT1/MYH3/NEB/CAVIN4/TPM2/PDLIM3/CRYAB/SYNPO2/NEXN/MYOM3/TPM1/BIN1/MMP2/CALD1/ACTN1/CFL2/AHNAK2/MYL9/RYR1/FBXO32/ACTA2/SYNPO/PLEC/FHL3/PDE4DIP/FLNA/PDLIM7/FERMT2/FHL2/RTN2/AHNAK/DST/SYNM/VCL/PARVA/PALLD/FHOD3/PDE4B/CAB39/CALM1/TRIM32/KCNJ8/PDLIM5/SVIL/PPP3CA/ASB…	82
CC	GO:0005788	endoplasmic reticulum lumen	93/1662	313/19886	1.84592e-28	1.79055e-26	1.26948e-26	CASQ2/CHGB/FN1/COL5A1/COL1A1/COL3A1/COL5A2/COL1A2/TNC/COL6A3/COL12A1/COL10A1/THBS1/COL17A1/ARSI/VCAN/COL11A1/FSTL3/COL6A1/PRSS23/COL6A2/FBN1/COL5A3/EVA1A/WNT7A/LTBP1/SERPINH1/FSTL1/LGALS1/SPON1/COL4A6/RCN3/MXRA8/CERCAM/AMTN/COL16A1/P3H2/COL8A1/IGFBP5/SPARCL1/COL4A1/PDGFC/GPX8/IGFBP7/CALU/FKBP10/COL22A1/CCN1/COL18A1/COL4A2/COL15A1/P4HA2/SERPING1/PDGFB/SDC2/LAMB1/LAMC1/P3H1/TIMP1/APP/COL4A5/TSPAN5/…	93
CC	GO:0030017	sarcomere	72/1662	216/19886	1.17232e-25	9.74696e-24	6.91049e-24	DES/ACTA1/ACTC1/MYL1/MYL2/TCAP/TNNC1/TNNT3/CSRP3/TNNI2/MYH2/TNNC2/ANKRD1/ACTN2/TNNI1/KLHL41/MYH1/CASQ2/MYH7/SMPX/NRAP/MYOZ1/FLNC/TNNT1/MYH3/NEB/CAVIN4/TPM2/PDLIM3/CRYAB/SYNPO2/NEXN/MYOM3/TPM1/BIN1/MMP2/ACTN1/CFL2/MYL9/RYR1/FBXO32/SYNPO/PLEC/FHL3/FLNA/PDLIM7/FERMT2/FHL2/RTN2/DST/PARVA/PALLD/FHOD3/PDE4B/CAB39/CALM1/TRIM32/PDLIM5/PPP3CA/ASB2/TPM3/PPP1R12B/BAG3/PARVB/PPP3CB/TPM4/SPTBN1/MTM1/PDLIM1/CO…	72
CC	GO:0005604	basement membrane	44/1662	90/19886	4.89375e-24	3.5602e-22	2.52415e-22	THBS4/FN1/COL5A1/TGFBI/THBS2/TIMP3/TNC/LAMC2/COL17A1/LAMA3/SPARC/PXDN/FBN1/LOXL2/NID2/CCDC80/COL4A6/ACTA2/NID1/AMTN/LAMB3/P3H2/COL8A1/LAMA4/LAMA2/COL4A1/HSPG2/COL18A1/COL4A2/COL15A1/EFEMP2/ADAMTS1/LAMB1/LAMC1/CD151/DST/SERPINF1/TIMP1/COL4A5/ITGB4/AGRN/LAMB2/LOXL1/MMRN2	44
CC	GO:0032432	actin filament bundle	37/1662	79/19886	1.27878e-19	8.26941e-18	5.86292e-18	ACTA1/MYH7/PDLIM3/CRYAB/SYNPO2/TPM1/ACTN1/LIMCH1/MYL9/ACTA2/SYNPO/FBLIM1/FHL3/ABLIM3/FLNA/PDLIM7/FERMT2/LIMA1/MYH10/PXN/MYLK/RFLNB/FSCN1/FHOD1/MYH9/PALLD/PLS3/ZYX/DAAM1/PDLIM5/TPM3/BAG3/MARCKS/TPM4/PDLIM1/PTK2/SEPTIN7	37
CC	GO:0031252	cell leading edge	93/1662	423/19886	2.29184e-18	1.33385e-16	9.45685e-17	ACTA1/ACTC1/KLHL41/CSPG4/TPM1/FAP/ITGA5/MYADM/PDPN/ACTN1/LAMP5/ITGB1/ACTA2/THY1/CDK6/ABLIM3/ITGAV/GDPD2/PLEK2/FERMT1/PDLIM7/FERMT2/MYO5A/LIMA1/MYH10/CYTH3/ACTG2/VIM/PXN/MYLK/DST/APBB2/DPYSL3/ANTXR1/FSCN1/TLN1/PHLDB2/ENAH/PARVA/FAT1/MYH9/PALLD/ITGB4/AJUBA/PTPRK/JCAD/CD44/MYO10/DLC1/DCTN1/MYO1C/MACF1/STX2/CDC42BPB/PIEZO1/SH3RF1/SNX9/SPRY4/PTPRM/BCAR1/MTSS1/ARHGAP31/ARHGEF4/FGD5/ARHGEF6/PARVB/MYO1D/…	93
CC	GO:0042641	actomyosin	34/1662	76/19886	2.28934e-17	1.21127e-15	8.58777e-16	ACTA1/MYH7/PDLIM3/SYNPO2/TPM1/ACTN1/LIMCH1/MYL9/ACTA2/SYNPO/FBLIM1/FHL3/ABLIM3/PDLIM7/FERMT2/LIMA1/MYH10/PXN/MYLK/FSCN1/FHOD1/MYH9/PALLD/MYO18A/ZYX/DAAM1/CDC42BPB/PDLIM5/TPM3/BAG3/TPM4/PDLIM1/PTK2/SEPTIN7	34
CC	GO:0001725	stress fiber	32/1662	70/19886	9.09163e-17	4.07025e-15	2.88577e-15	ACTA1/MYH7/PDLIM3/SYNPO2/TPM1/ACTN1/LIMCH1/MYL9/ACTA2/SYNPO/FBLIM1/FHL3/ABLIM3/PDLIM7/FERMT2/LIMA1/MYH10/PXN/MYLK/FSCN1/FHOD1/MYH9/PALLD/ZYX/DAAM1/PDLIM5/TPM3/BAG3/TPM4/PDLIM1/PTK2/SEPTIN7	32
CC	GO:0097517	contractile actin filament bundle	32/1662	70/19886	9.09163e-17	4.07025e-15	2.88577e-15	ACTA1/MYH7/PDLIM3/SYNPO2/TPM1/ACTN1/LIMCH1/MYL9/ACTA2/SYNPO/FBLIM1/FHL3/ABLIM3/PDLIM7/FERMT2/LIMA1/MYH10/PXN/MYLK/FSCN1/FHOD1/MYH9/PALLD/ZYX/DAAM1/PDLIM5/TPM3/BAG3/TPM4/PDLIM1/PTK2/SEPTIN7	32
CC	GO:0031674	I band	46/1662	146/19886	8.24449e-16	3.42735e-14	2.42996e-14	DES/ACTC1/TCAP/CSRP3/ANKRD1/ACTN2/CASQ2/MYH7/NRAP/MYOZ1/FLNC/NEB/CAVIN4/PDLIM3/CRYAB/SYNPO2/NEXN/BIN1/ACTN1/CFL2/MYL9/RYR1/FBXO32/SYNPO/PLEC/FHL3/FLNA/PDLIM7/FERMT2/FHL2/RTN2/DST/PARVA/PALLD/FHOD3/PDE4B/CAB39/PDLIM5/PPP3CA/ASB2/PPP1R12B/BAG3/PARVB/PPP3CB/MTM1/PDLIM1	46
CC	GO:0042383	sarcolemma	44/1662	141/19886	5.16597e-15	2.0044e-13	1.42109e-13	DES/FLNC/STAC3/CAVIN4/COL6A3/BIN1/BGN/CAV1/COL6A1/COL6A2/DYSF/POPDC3/TGFB3/AHNAK2/CACNB1/ITGB1/RYR1/PLEC/LAMA2/SSPN/CAV2/BVES/SLC2A5/RTN2/AHNAK/SYNM/ANXA6/VCL/ANXA5/SGCB/SLC38A2/CAMK2D/SNTA1/SNTB1/KCNJ8/AQP1/PPP3CA/IGF1R/ANXA8/PPP3CB/LAMP1/RDX/SLC9A1/CORO1C	44
CC	GO:0030018	Z disc	42/1662	132/19886	1.00227e-14	3.64577e-13	2.58481e-13	DES/TCAP/CSRP3/ACTN2/CASQ2/MYH7/NRAP/MYOZ1/FLNC/NEB/CAVIN4/PDLIM3/CRYAB/SYNPO2/NEXN/BIN1/ACTN1/CFL2/MYL9/RYR1/FBXO32/SYNPO/PLEC/FHL3/FLNA/PDLIM7/FHL2/RTN2/DST/PARVA/PALLD/FHOD3/PDE4B/CAB39/PDLIM5/PPP3CA/ASB2/PPP1R12B/BAG3/PARVB/PPP3CB/PDLIM1	42
CC	GO:0005581	collagen trimer	31/1662	86/19886	7.24156e-13	2.47917e-11	1.7577e-11	COL5A1/COL1A1/COL3A1/COL5A2/COL1A2/COL6A3/COL12A1/COL10A1/COL17A1/COL11A1/COL6A1/COL6A2/COL5A3/C1QTNF6/EMILIN1/CTHRC1/COL4A6/LUM/COL16A1/COL8A1/COL4A1/COL22A1/COL18A1/COL4A2/COL15A1/COLEC12/C1QTNF1/COL4A5/COL14A1/LOX/MSR1	31
CC	GO:0030027	lamellipodium	49/1662	201/19886	5.13791e-12	1.66126e-10	1.17781e-10	ACTA1/ACTC1/CSPG4/FAP/PDPN/ITGB1/ACTA2/ABLIM3/ITGAV/GDPD2/PLEK2/FERMT2/MYH10/ACTG2/PXN/MYLK/APBB2/DPYSL3/ANTXR1/FSCN1/ENAH/PARVA/FAT1/PALLD/AJUBA/CD44/MYO10/STX2/CDC42BPB/PIEZO1/SH3RF1/PTPRM/BCAR1/ARHGAP31/FGD5/ARHGEF6/PARVB/ACTB/PLXND1/APBB1/RDX/INPPL1/SLC9A1/CFL1/PPP1R9B/LIMK1/CORO1C/P4HB/CAPZB	49
CC	GO:0043202	lysosomal lumen	32/1662	98/19886	6.77244e-12	2.07451e-10	1.4708e-10	CSPG4/BGN/VCAN/PDGFRB/CTSK/LUM/GPC4/DCN/EPDR1/GPC6/HSPG2/CTSV/FMOD/SDC2/OMD/SDC3/AGRN/PLBD2/LIPA/CTSL/CTSB/TPP1/GALNS/ATP13A2/LGMN/SCARB2/CTSA/HSPA8/SMPD1/PSAP/LAMP2/GYG1	32
CC	GO:0005938	cell cortex	63/1662	305/19886	1.31143e-11	3.81627e-10	2.70569e-10	ACTN2/LAMC2/CAV1/MYADM/CALD1/ACTN1/MYL9/RYR1/PHLDB1/AKAP12/FLNA/FERMT2/MYH10/PXN/DST/CRIP2/FSCN1/PHLDB2/MYH9/NEDD4/MYO10/DLC1/ITPR2/DCTN1/MYO1C/DYNC1H1/RAI14/AGTRAP/SNX9/CTSZ/CAP1/ACTR1A/ERC1/CLIP4/CLDN5/RIMS3/ASPH/STXBP1/DENND2B/COTL1/MYO1D/LASP1/IQGAP1/CAPZA2/MARCKS/ACTB/MYO1E/TPM4/EXOC6B/FRYL/RDX/SPTBN1/BFSP1/AKAP13/DSTN/PTK2/PPP1R9B/CORO1C/SEPTIN7/MICAL3/EXOC5/PAFAH1B1/CAPZB	63
CC	GO:0005912	adherens junction	46/1662	188/19886	1.99994e-11	5.5427e-10	3.92972e-10	PDLIM3/NEXN/LAMA3/CDH13/CDH11/ITGA6/MSN/PDLIM7/FERMT2/KIFC3/CDH3/CYTH3/EFNB2/JAG1/SYNM/TMEM47/TLN1/VCL/MYH9/DLL1/AJUBA/BMPR2/PTPRK/JCAD/CDH5/ZYX/TMEM204/DSP/TNKS1BP1/PTPRM/PVR/SMAD7/PDLIM5/PKP3/CNN3/ESAM/ACTB/MYO1E/CD99L2/RDX/SDCBP/ADAM10/PDLIM1/ADD1/PPP1R9B/EIF4G2	46
[truncated: 378 more rows]

## Sheet: S4
category	subcategory	ID	Description	GeneRatio	BgRatio	pvalue	p.adjust	qvalue	geneID	Count
[truncated: 97 more rows]
